# Supplementary material for: Stromal NRG1 in luminal breast cancer defines pro-fibrotic and migratory cancer-associated fibroblasts
Source: Oncogene. 2021 Mar 10;40(15):2651–66. doi: 10.1038/s41388-021-01719-3 (PMC8049869; doi:10.1038/s41388-021-01719-3)
Supplement: Supplementary file 8 — Table S1 [file 41388_2021_1719_MOESM8_ESM.xlsx]

## Sheet: Table S1
Table S1. Pathological characteristics of breast cancer specimens
DKFZ code	Stage	ER pos/neg	PgR pos /neg	HER2	Ki-67 %	Grading
CAF#1	pT2 pN1 M0 L0	pos	neg (<1%)	neg	5	2
CAF#2	pT2 pN0 M0 L0	pos	pos	neg	15	2
CAF#3	pT2 pN1 M0 L1	pos	pos	neg	2	2
CAF#4	pT1c pN0 M0 L0	pos	pos	neg	5	2
CAF#5	pT1c pN0 M0 L0	pos	pos	pos	15	2
CAF#6	pT2 pN0 M0 L0	pos	pos	neg	10	2
