# Supplementary material for: Stromal NRG1 in luminal breast cancer defines pro-fibrotic and migratory cancer-associated fibroblasts
Source: Oncogene. 2021 Mar 10;40(15):2651–66. doi: 10.1038/s41388-021-01719-3 (PMC8049869; doi:10.1038/s41388-021-01719-3)
Supplement: Supplementary file 9 — Table S2 [file 41388_2021_1719_MOESM9_ESM.xlsx]

## Sheet: Table S2
		Table S2: RNA seq expression CAFs vs cancer cells
ensembl	ids	hgnc_symbol	T47D	MCF7	CAF#1	CAF#2	CAF#3	CAF#4	CAF#5	CAF#6
ENSG00000146648	ENSG00000146648.18	EGFR	11.6448	1.36518	69.1022	51.7377	98.243	53.9946	72.8436	54.4997
ENSG00000141736	ENSG00000141736.13	ERBB2	73.7338	47.3054	41.8367	45.6554	36.6337	38.3648	39.3685	45.8054
ENSG00000065361	ENSG00000065361.16	ERBB3	205.108	56.8435	6.60221	0.142112	0.0904941	11.8687	0.608396	0.275844
ENSG00000178568	ENSG00000178568.15	ERBB4	15.5568	0.107302	0.0133616	0.0620305	0	0.132523	0.0396116	0.396623
ENSG00000107796	ENSG00000107796.13	ACTA2	70.1718	3.07231	386.573	822.036	235.341	761.523	821.476	1257.77
ENSG00000135218	ENSG00000135218.19	CD36	2.69868	4.58315	244.908	0.758518	0.330757	157.494	5.67938	3.02464
ENSG00000140937	ENSG00000140937.14	CDH11	0	2.52539	185.815	279.468	164.445	202.069	250.624	154.068
ENSG00000170558	ENSG00000170558.9	CDH2	0.117724	0.519049	325.286	1124.77	31.7359	422.096	994.376	890.774
ENSG00000011465	ENSG00000011465.17	DCN	0.00465357	0.00177863	478.588	239.005	480.564	649.588	357.253	249.059
ENSG00000078098	ENSG00000078098.14	FAP	0	0.00655175	211.611	277.155	284.462	193.415	403.538	251.88
ENSG00000115414	ENSG00000115414.20	FN1	20.8272	2.28409	6148.22	6134.34	5256.77	5100.52	4758.51	3717.76
ENSG00000134853	ENSG00000134853.12	PDGFRA	0	0.00315452	189.029	94.5701	196.167	174.977	123.592	112.661
ENSG00000113721	ENSG00000113721.14	PDGFRB	0.0219729	0.100821	446.269	192.544	763.954	337.66	266.273	319.076
ENSG00000196154	ENSG00000196154.12	S100A4	105.195	62.6067	1192.31	329.511	2032.97	487.414	244.459	697.095
ENSG00000026025	ENSG00000026025.16	VIM	2.40959	0.0493297	2228.22	2635.6	3894.86	2252.05	1949.16	1913.8
ENSG00000060718	ENSG00000060718.22	COL11A1	0.00354897	0	120.359	351.984	2.65657	7.29086	86.4169	190.59
ENSG00000111799	ENSG00000111799.21	COL12A1	213.159	1.64213	1431.68	1669.49	1104.18	556.764	1572.49	770.181
ENSG00000108821	ENSG00000108821.14	COL1A1	30.5854	8.76995	6415.41	6197.53	3435.43	5152.38	6566.9	5364.08
ENSG00000164692	ENSG00000164692.18	COL1A2	0.123446	0.00215719	4771.13	4511.68	3504.92	3548.42	4519.87	3976.72
ENSG00000168542	ENSG00000168542.16	COL3A1	1.32661	1.40327	5295.37	3252.34	1376.26	2736.14	5324.94	3022.74
ENSG00000187498	ENSG00000187498.16	COL4A1	0.0163488	0.0233219	551.058	689.915	80.1605	858.015	170.33	151.591
ENSG00000204262	ENSG00000204262.14	COL5A2	22.6238	5.83044	1330.8	1532.21	551.8	1094.32	1303.96	900.573
ENSG00000080573	ENSG00000080573.7	COL5A3	0.00475655	1.0033	178.144	40.3353	49.9059	44.4508	5.93928	14.9986
ENSG00000099953	ENSG00000099953.10	MMP11	7.34564	0.654393	8.83183	5.76649	79.5658	23.0176	10.3272	10.7494
ENSG00000157227	ENSG00000157227.13	MMP14	1.03743	1.30442	691.996	1402.39	1353.67	829.822	1340.41	1434.01
ENSG00000087245	ENSG00000087245.13	MMP2	0	0.00970093	1740.49	1918.93	2138.72	901.751	2633.58	2143.77
ENSG00000134830	ENSG00000134830.6	C5AR2	43.4625	39.1365	0.461957	0.0661917	0.0118019	2.19393	0.0326074	0.0105807
ENSG00000108691	ENSG00000108691.9	CCL2	1.00838	0.117494	69.6129	27.6878	7.1272	21.2983	76.8756	23.032
ENSG00000107562	ENSG00000107562.16	CXCL12	254.099	101.417	84.5324	39.5301	193.075	180.673	15.9854	34.1428
ENSG00000138755	ENSG00000138755.6	CXCL9	0	0.108028	0	0	0.028964	0.0297475	0.0266748	0
ENSG00000154928	ENSG00000154928.18	EPHB1	0.0401979	0.0261072	2.4993	12.3119	10.8151	1.61716	2.79439	9.47967
ENSG00000162344	ENSG00000162344.4	FGF19	0.0320665	0.0806085	0	0	0	0	0	0
ENSG00000183087	ENSG00000183087.15	GAS6	102.363	12.4638	232.027	793.651	1257.55	210.555	418.741	573.823
ENSG00000130513	ENSG00000130513.6	GDF15	34.2457	281.127	137.613	69.3296	33.5282	106.06	344.743	93.8873
ENSG00000019991	ENSG00000019991.18	HGF	0.00330807	0	5.00146	2.28097	0.63956	5.03593	4.82537	13.5039
ENSG00000136244	ENSG00000136244.12	IL6	0	0.608549	174.027	124.518	89.2073	76.7341	177.698	112.03
ENSG00000160255	ENSG00000160255.18	ITGB2	1.47622	1.58619	1.83547	8.52759	12.6899	0.681551	1.37241	6.22074
ENSG00000128342	ENSG00000128342.5	LIF	0.742672	10.837	8.0414	39.5333	2.72694	15.6373	19.9962	32.2267
ENSG00000196549	ENSG00000196549.11	MME	0.00606996	3.23648	12.7805	66.6711	276.968	11.2442	160.007	173.917
ENSG00000157168	ENSG00000157168.20	NRG1	0	0	3.97815	10.6228	14.4445	2.37593	4.68439	12.5545
ENSG00000145431	ENSG00000145431.11	PDGFC	14.4786	0.0377375	68.9022	111.239	109.808	36.9995	47.3968	96.6653
ENSG00000169398	ENSG00000169398.19	PTK2	55.3148	28.074	34.6423	33.6043	29.766	39.3511	33.2767	26.9783
ENSG00000105329	ENSG00000105329.10	TGFB1	9.14066	125.15	85.5856	122.365	135.596	157.921	109.51	88.157
ENSG00000232810	ENSG00000232810.4	TNF	1.42947	0.157487	0.25909	0	0	0.63631	0.0438911	0
ENSG00000112715	ENSG00000112715.24	VEGFA	13.5764	28.0878	51.998	50.4179	30.6778	33.2151	51.6581	34.6577
ENSG00000114251	ENSG00000114251.14	WNT5A	0.167436	0.40003	46.6902	134.403	164.848	18.0433	55.1896	218.516
ENSG00000151694	ENSG00000151694.14	ADAM17	11.6082	10.3413	26.6979	21.2969	24.5321	25.0426	25.9846	31.2697
ENSG00000142208	ENSG00000142208.16	AKT1	106.725	92.3449	65.5206	70.7048	66.9877	76.9895	58.3876	65.5546
ENSG00000105221	ENSG00000105221.18	AKT2	43.6738	45.1809	35.2789	28.1485	40.4123	28.5518	37.7972	35.4012
ENSG00000117020	ENSG00000117020.18	AKT3	0.014322	0.0136929	44.0369	37.529	32.574	48.6006	42.3003	40.0327
ENSG00000111640	ENSG00000111640.15	GAPDH	2205.89	1958.97	2691.84	2998.61	3203.86	3416.47	3232.67	3250.73
ENSG00000170961	ENSG00000170961.7	HAS2	0.00760935	0.00526373	26.3107	299.701	411.863	27.5843	93.3122	142.41
ENSG00000177606	ENSG00000177606.7	JUN	88.9156	149.276	168.668	178.938	131.163	102.508	136.105	107.686
ENSG00000100030	ENSG00000100030.15	MAPK1	93.7216	79.8831	152.498	142.851	177.502	156.849	117.965	142.126
ENSG00000102882	ENSG00000102882.12	MAPK3	99.8233	145.445	113.232	68.5058	84.9609	128.135	93.1405	87.6013
ENSG00000158458	ENSG00000158458.21	NRG2	0.0494323	0.0817489	0.132287	0.136475	1.095	0.124958	0.0160072	0.06233
ENSG00000185737	ENSG00000185737.13	NRG3	0.0112467	0.207616	0	0	0	0	0	0
ENSG00000169752	ENSG00000169752.17	NRG4	3.24323	0.546838	0	0	0	0	0.38145	0.0285638
ENSG00000117362	ENSG00000117362.13	APH1A	346.371	286.021	127.484	147.353	187.916	127.87	172.661	185.606
ENSG00000138613	ENSG00000138613.14	APH1B	20.9892	27.7531	21.0707	20.2544	38.2144	23.238	24.667	25.6459
ENSG00000162736	ENSG00000162736.17	NCSTN	263.387	47.9964	238.667	268.153	220.105	260.376	245.801	241.535
ENSG00000080815	ENSG00000080815.19	PSEN1	56.602	40.6505	42.0023	39.4	45.5281	42.689	37.4725	41.7327
ENSG00000205155	ENSG00000205155.8	PSENEN	63.649	76.8809	46.8982	43.8944	40.8969	42.3658	39.7782	44.9479
