# Supplementary material for: Stromal NRG1 in luminal breast cancer defines pro-fibrotic and migratory cancer-associated fibroblasts
Source: Oncogene. 2021 Mar 10;40(15):2651–66. doi: 10.1038/s41388-021-01719-3 (PMC8049869; doi:10.1038/s41388-021-01719-3)
Supplement: Supplementary file 10 — Table S3 [file 41388_2021_1719_MOESM10_ESM.xlsx]

## Sheet: Table S3
Table S3. List of Most Variable Gene (MVG)
Rank	Genes		Rank	Genes		Rank	Genes		Rank	Genes		Rank	Genes		Rank	Genes		Rank	Genes		Rank	Genes		Rank	Genes		Rank	Genes		Rank	Genes
1	CD36		51	MASP1		101	FAM107B		151	NES		201	CDH2		251	LTBP1		301	PTN		351	CELSR1		401	MFAP3L		451	SH2D4A		501	RUNX3
2	SFRP4		52	MXRA5		102	PTGER3		152	MGLL		202	PRELP		252	CLGN		302	SYT1		352	SULT1A1		402	KAL1		452	PCOLCE2		502	ANPEP
3	SERPINB2		53	PSG4		103	MXRA5P1		153	PGM5		203	EPHB2		253	GALNT3		303	USP53		353	AKAP12		403	GREM1		453	TNS3		503	ALCAM
4	SCUBE3		54	EDIL3		104	RASGRF2		154	KLHL13		204	LINGO2		254	ENC1		304	ID2		354	THNSL2		404	RP11-343H5.4		454	IL1RL1		504	ABLIM3
5	NTN4		55	EMILIN2		105	GREM2		155	SYT15		205	RPSAP58		255	CDH6		305	SELENBP1		355	OLFML2A		405	PRSS23		455	PLXNA2		505	LEPREL1
6	ACAN		56	GPR37		106	SNTB1		156	CTHRC1		206	FAM212B		256	NMNAT2		306	SIX2		356	TENM2		406	LRRC2		456	ZMAT4		506	PRUNE2
7	SPON1		57	IL33		107	AC007362.1		157	PLD5		207	PLCL1		257	DAPK1		307	FASN		357	OAS2		407	KLHDC7B		457	SMO		507	A4GALT
8	SEPP1		58	CADM1		108	GPRC5A		158	ACVRL1		208	COL5A3		258	DENND2A		308	XRRA1		358	SMURF2		408	NEFM		458	TENM3		508	ZNF367
9	ANKRD1		59	FRAS1		109	COL10A1		159	EPHA4		209	FTH1		259	GALNT13		309	CELF2		359	FGF9		409	TCF19		459	RHOJ		509	MAP3K7CL
10	CHRM2		60	LSAMP		110	TSPAN13		160	SRGN		210	PDE1A		260	SLC9A3R2		310	CCND2		360	SERPINB7		410	SLC12A6		460	SQSTM1		510	HS1BP3
11	DHRS3		61	FMOD		111	PLCB4		161	ABI3BP		211	EFEMP1		261	THBS3		311	UACA		361	NR1D1		411	FAM180A		461	CDKN2B		511	ZFP36L2
12	PI16		62	TINAGL1		112	ITGA8		162	PKP2		212	LPPR4		262	ITGA2		312	OLFML1		362	GNPDA1		412	MMP9		462	ESPNL		512	GPAT2
13	PTGIS		63	NPR3		113	UNC13A		163	RDH10		213	SGIP1		263	SAMD11		313	NR2F1		363	LOXL1		413	CTD-2314B22.3		463	EMB		513	TNFSF9
14	H19		64	LRRC32		114	STK32B		164	ADAMTS15		214	PORCN		264	C10orf10		314	PKIA		364	ANXA3		414	ARHGEF28		464	CACNA1H		514	HLA-B
15	DSP		65	JAG1		115	FGL2		165	ERCC6		215	AP000525.9		265	SOX4		315	HSPB7		365	THSD4		415	IGFBP7		465	ST3GAL5		515	NTM
16	SPP1		66	FAM21B		116	FAM65B		166	COL14A1		216	C1QTNF3		266	FBLN1		316	FGF10		366	LACC1		416	TBC1D8		466	PCDH7		516	PNMA2
17	PTPRD		67	CXCL12		117	SEZ6L2		167	CFH		217	SAA1		267	PLEKHG4		317	CFHR1		367	NFASC		417	ARHGAP26		467	SHMT1		517	CYP1B1
18	BCHE		68	CRABP2		118	TGFBR3		168	NEFL		218	LIPG		268	AK5		318	AKR1B1		368	KBTBD8		418	PLA2G4A		468	GPNMB
19	PEAR1		69	KIAA1671		119	PLAT		169	DKK2		219	PLCB1		269	CGNL1		319	VAT1L		369	ADAMTS7		419	FAM46C		469	PPP1R14A
20	MMP1		70	LAMC2		120	IRS2		170	MYH2		220	FBXO2		270	ITGB2		320	HAS1		370	AMDHD2		420	AR		470	SOD2
21	COL4A1		71	SERPING1		121	RSPO3		171	TMEM132A		221	SNED1		271	B3GALT2		321	KIT		371	RARRES1		421	LAMA2		471	TNFAIP3
22	PPL		72	GPR133		122	ICAM1		172	INMT		222	TMEM158		272	COL13A1		322	RP3-428L16.2		372	CACNA1A		422	TNFAIP6		472	PCGF5
23	ABCA8		73	SVEP1		123	KRT34		173	CSRP2		223	CAV1		273	SPOCK1		323	LRRC15		373	DSEL		423	PTGS2		473	CHN2
24	CLEC3B		74	SNHG5		124	EBF2		174	FHL1		224	ZNF704		274	NCKAP5		324	TLR4		374	DCHS1		424	ID3		474	SBSPON
25	COL11A1		75	ENPP1		125	HECW2		175	BST2		225	MKX		275	TNC		325	F2R		375	KLF4		425	ZFP36		475	ABLIM1
26	RELN		76	LOXL3		126	SSTR1		176	FNDC1		226	PRG4		276	PDGFRL		326	MOXD1		376	CTSH		426	FAM111B		476	HTR2A
27	ANK3		77	PLXDC2		127	SORCS2		177	NOV		227	CHN1		277	KCNQ5		327	APOL1		377	RP11-184M15.1		427	ZSCAN31		477	MGST1
28	HAS2		78	IL7R		128	ADAM33		178	FAM20A		228	SLC17A9		278	MTUS1		328	MGAM		378	PCDH1		428	P4HA3		478	ACTA2
29	DSG2		79	COL4A2		129	SDC1		179	SERTAD4		229	SECTM1		279	PAX3		329	DMD		379	FOXC2		429	TSTD1		479	PTPRE
30	SCN2A		80	KRT14		130	SESN3		180	PTGS1		230	FBN2		280	ACKR3		330	HTRA3		380	ESM1		430	IRX3		480	SV2A
31	DSC3		81	CMKLR1		131	AKR1B10		181	WNT5A		231	SLC6A6		281	MYBL1		331	CYGB		381	OSR2		431	KIAA1644		481	TFAP2C
32	TEK		82	GPX3		132	MAOA		182	OAS3		232	TCF7		282	ABCC9		332	SEMA4B		382	CLU		432	MCTP2		482	NR3C2
33	OPCML		83	PTGDS		133	FAM84B		183	HMOX1		233	LSS		283	CYP3A7		333	SIM1		383	PODNL1		433	APCDD1L		483	ADAMTS1
34	TM4SF1		84	C3		134	ELN		184	CPXM2		234	TIMP3		284	IL18R1		334	MX1		384	EML1		434	PDE5A		484	PDGFC
35	PPME1		85	CTSK		135	SFRP2		185	MME		235	SUSD2		285	GAS6		335	WNT2B		385	LINC00856		435	ENG		485	MCF2L
36	PALM		86	SCD		136	KIF26B		186	F3		236	TBX15		286	PODXL		336	SH3RF2		386	NID2		436	DMKN		486	LPCAT4
37	NRP2		87	PCDH10		137	PIEZO2		187	CACNB4		237	AIM1		287	COL3A1		337	HSD17B14		387	MICAL2		437	TGM2		487	STC1
38	GPR116		88	GALNT12		138	VIT		188	TGFB2		238	RBP1		288	CCNE2		338	MAFB		388	PCYT1B		438	GAS7		488	KIAA1755
39	MEDAG		89	DCLK1		139	PKD1P5		189	CD9		239	DIRAS2		289	ULBP1		339	TNFSF4		389	KCNS3		439	APOL3		489	PAQR4
40	GALNT15		90	NOTCH3		140	PADI2		190	SLIT3		240	VEPH1		290	PPAP2C		340	CRISPLD1		390	MRVI1		440	GRK5		490	SEMA3D
41	GSTM1		91	ATF5		141	ABCA9		191	PTX3		241	MGP		291	GALNT16		341	MLPH		391	ASPA		441	RGS2		491	CDC6
42	ADH1B		92	LRRN4CL		142	S100A4		192	WNT2		242	ID1		292	NEK7		342	TRIM14		392	LPIN1		442	ARMC9		492	PARD6G
43	TNXB		93	PARM1		143	WISP2		193	QPRT		243	GBP3		293	SORBS2		343	ST6GALNAC5		393	TMEM178B		443	GRIA1		493	GPRC5B
44	CRLF1		94	HAPLN1		144	EBF1		194	TFPI2		244	FADS1		294	IL20RB		344	CSPG4		394	MYH10		444	CLSPN		494	FGF1
45	SFRP1		95	CD200		145	FGF5		195	LYPD6B		245	SLC29A1		295	HLA-H		345	FOS		395	EPB41L3		445	ULBP2		495	FAIM2
46	COMP		96	ELTD1		146	SLC7A8		196	DAB1		246	RP11-958N24.2		296	KCTD12		346	HSPB6		396	DTL		446	RP11-175K6.1		496	PREX1
47	MEOX2		97	FBLN2		147	LRRC17		197	DPYSL4		247	KIAA1456		297	DRAM1		347	KRT16		397	TOR4A		447	PTCHD4		497	ADAMTS5
48	KRT18		98	PPAPDC1A		148	FLT1		198	CTGF		248	KCNJ2		298	FZD4		348	NRG1		398	FOXF1		448	ZNF423		498	GYPE
49	MMP3		99	CDCP1		149	SLC24A3		199	EBF3		249	EPHB1		299	S1PR3		349	NRXN2		399	NCAM1		449	AADAC		499	TRPC4
50	RGS4		100	ENPP2		150	CPA4		200	CKB		250	LBH		300	HEPH		350	LOXL4		400	MFAP4		450	ERBB3		500	RRM2
