# Supplementary material for: Stromal NRG1 in luminal breast cancer defines pro-fibrotic and migratory cancer-associated fibroblasts
Source: Oncogene. 2021 Mar 10;40(15):2651–66. doi: 10.1038/s41388-021-01719-3 (PMC8049869; doi:10.1038/s41388-021-01719-3)
Supplement: Supplementary file 11 — Table S4 [file 41388_2021_1719_MOESM11_ESM.xlsx]

## Sheet: TableS4
Table S4. Biological processes represented by MVG
	GOBPID	P value	OddsRatio	ExpCount	Count	Size	Term	Adj Pvalue	Log10
1	GO:0048731	2.86684e-25	2.77522	114.279	215	3779	system development	1.51942e-21	20.8183
2	GO:0030198	1.481e-23	6.39922	10.947	55	362	extracellular matrix organization	3.00147e-20	19.5227
3	GO:0043062	1.69895e-23	6.378	10.9773	55	363	extracellular structure organization	3.00147e-20	19.5227
4	GO:0022610	6.58988e-23	3.81777	31.0267	94	1026	biological adhesion	8.73159e-20	19.0589
5	GO:0007275	1.22333e-22	2.58231	130.578	228	4318	multicellular organismal development	1.29673e-19	18.8872
6	GO:0007155	1.77971e-22	3.78404	30.8755	93	1021	cell adhesion	1.57208e-19	18.8035
7	GO:0009653	4.72566e-22	2.8807	68.3434	149	2260	anatomical structure morphogenesis	3.578e-19	18.4464
8	GO:0044707	7.0595e-21	2.45707	180.687	278	5975	single-multicellular organism process	4.67692e-18	17.33
9	GO:0048856	2.7917e-20	2.44152	133.965	226	4430	anatomical structure development	1.644e-17	16.7841
10	GO:0032502	4.97928e-20	2.40691	150.718	244	4984	developmental process	2.63902e-17	16.5786
11	GO:0044767	1.5755e-19	2.37938	149.176	241	4933	single-organism developmental process	7.59103e-17	16.1197
12	GO:0051239	2.08522e-19	2.77086	62.4163	135	2064	regulation of multicellular organismal process	9.20973e-17	16.0358
13	GO:0032501	7.64175e-19	2.33982	186.856	279	6179	multicellular organismal process	3.11548e-16	15.5065
14	GO:0048513	3.0333e-18	2.50395	84.0987	161	2781	organ development	1.14832e-15	14.9399
15	GO:0009605	2.18207e-17	2.70371	56.3682	122	1864	response to external stimulus	7.71e-15	14.1129
16	GO:0009888	2.66497e-17	2.81321	48.7779	111	1613	tissue development	8.82772e-15	14.0542
17	GO:0040011	3.96689e-17	2.92808	42.2459	101	1397	locomotion	1.23674e-14	13.9077
18	GO:0048646	1.51767e-16	3.28261	28.9401	79	957	anatomical structure formation involved in morphogenesis	4.46868e-14	13.3498
19	GO:0030154	3.76349e-16	2.31219	95.6808	170	3164	cell differentiation	1.04981e-13	12.9789
20	GO:0072358	3.86169e-15	3.3052	25.1298	70	831	cardiovascular system development	9.74618e-13	12.0112
21	GO:0072359	3.86169e-15	3.3052	25.1298	70	831	circulatory system development	9.74618e-13	12.0112
22	GO:0016477	4.989e-15	3.09974	29.5449	77	977	cell migration	1.20189e-12	11.9201
23	GO:0006928	9.35105e-15	2.64607	46.5401	102	1539	cellular component movement	2.15481e-12	11.6666
24	GO:0050793	1.01798e-14	2.56614	51.56	109	1705	regulation of developmental process	2.24805e-12	11.6482
25	GO:2000026	1.20216e-14	2.78069	39.1614	91	1295	regulation of multicellular organismal development	2.54857e-12	11.5937
26	GO:0048869	2.45746e-14	2.17638	101.578	172	3359	cellular developmental process	5.00943e-12	11.3002
27	GO:0007399	2.74835e-14	2.45915	57.4266	116	1899	nervous system development	5.39491e-12	11.268
28	GO:0030334	4.28671e-14	3.95284	14.8783	50	492	regulation of cell migration	8.11413e-12	11.0908
29	GO:0001944	6.61198e-14	3.7318	16.6625	53	551	vasculature development	1.2084e-11	10.9178
30	GO:0001568	1.11213e-13	3.78524	15.7855	51	522	blood vessel development	1.96476e-11	10.7067
31	GO:0009887	1.26125e-13	3.13035	25.0996	67	830	organ morphogenesis	2.15634e-11	10.6663
32	GO:0048870	2.8961e-13	2.83624	31.9037	77	1055	cell motility	4.65131e-11	10.3324
33	GO:0051674	2.8961e-13	2.83624	31.9037	77	1055	localization of cell	4.65131e-11	10.3324
34	GO:2000145	3.39038e-13	3.71815	15.6948	50	519	regulation of cell motility	5.285e-11	10.277
35	GO:0042127	5.8911e-13	2.62711	39.0707	87	1292	regulation of cell proliferation	8.92081e-11	10.0496
36	GO:0048514	6.78555e-13	3.88106	13.8199	46	457	blood vessel morphogenesis	9.72311e-11	10.0122
37	GO:0051270	6.78783e-13	3.49167	17.6604	53	584	regulation of cellular component movement	9.72311e-11	10.0122
38	GO:0008283	1.65495e-12	2.39184	51.2273	103	1694	cell proliferation	2.30822e-10	9.63672
39	GO:0022008	2.5612e-12	2.57374	38.738	85	1281	neurogenesis	3.4806e-10	9.45835
40	GO:0040012	4.0062e-12	3.40305	17.3278	51	573	regulation of locomotion	5.30822e-10	9.27505
41	GO:0001655	4.37505e-12	4.59395	8.92094	35	295	urogenital system development	5.65555e-10	9.24752
42	GO:0032963	7.01944e-12	8.1619	3.23573	21	107	collagen metabolic process	8.85786e-10	9.05267
43	GO:0072001	1.14449e-11	4.80913	7.80204	32	258	renal system development	1.41066e-09	8.85058
44	GO:0001525	1.70156e-11	3.96595	11.3704	39	376	angiogenesis	2.0496e-09	8.68833
45	GO:0044259	1.76082e-11	7.71078	3.38693	21	112	multicellular organismal macromolecule metabolic process	2.07385e-09	8.68322
46	GO:0048584	2.17695e-11	2.4074	43.1834	89	1428	positive regulation of response to stimulus	2.50823e-09	8.60063
47	GO:0048583	2.8159e-11	2.02791	88.5441	147	2928	regulation of response to stimulus	3.17538e-09	8.4982
48	GO:0045595	3.38128e-11	2.49647	37.1655	80	1229	regulation of cell differentiation	3.7335e-09	8.42788
49	GO:0048729	3.58541e-11	3.40969	15.4831	46	512	tissue morphogenesis	3.87809e-09	8.41138
50	GO:0048468	3.88591e-11	2.25474	53.2232	102	1760	cell development	4.11906e-09	8.3852
51	GO:0001501	4.00675e-11	3.69423	12.7615	41	422	skeletal system development	4.16388e-09	8.3805
52	GO:0008015	1.16646e-10	3.76346	11.5821	38	383	blood circulation	1.18889e-08	7.92486
53	GO:0003013	1.35856e-10	3.74124	11.6426	38	385	circulatory system process	1.35856e-08	7.86692
54	GO:0048518	1.41024e-10	1.88624	122.413	184	4048	positive regulation of biological process	1.38412e-08	7.85883
55	GO:1903034	1.46826e-10	3.98384	10.1003	35	334	regulation of response to wounding	1.41487e-08	7.84928
56	GO:0044236	1.53257e-10	6.74087	3.78006	21	125	multicellular organismal metabolic process	1.45047e-08	7.83849
57	GO:0009611	2.26848e-10	2.64668	27.6398	64	914	response to wounding	2.10929e-08	7.67586
58	GO:0048699	2.3862e-10	2.4226	36.5607	77	1209	generation of neurons	2.18049e-08	7.66145
59	GO:0001503	2.59631e-10	3.8908	10.312	35	341	ossification	2.33228e-08	7.63222
60	GO:0001822	2.75797e-10	4.574	7.34843	29	243	kidney development	2.43621e-08	7.61329
61	GO:0030155	3.34698e-10	3.94152	9.88863	34	327	regulation of cell adhesion	2.90803e-08	7.5364
62	GO:0006935	5.32339e-10	2.99113	18.5979	49	615	chemotaxis	4.47841e-08	7.34888
63	GO:0042330	5.32339e-10	2.99113	18.5979	49	615	taxis	4.47841e-08	7.34888
64	GO:0022603	8.05386e-10	2.81914	21.3195	53	705	regulation of anatomical structure morphogenesis	6.6696e-08	7.1759
65	GO:0050896	1.04816e-09	1.79203	218.88	282	7238	response to stimulus	8.54655e-08	7.06821
66	GO:0070887	1.08068e-09	2.03591	65.0472	113	2151	cellular response to chemical stimulus	8.56166e-08	7.06744
67	GO:0045785	1.08232e-09	5.37972	5.01992	23	166	positive regulation of cell adhesion	8.56166e-08	7.06744
68	GO:0000904	1.46983e-09	2.68482	23.6178	56	781	cell morphogenesis involved in differentiation	1.1456e-07	6.94097
69	GO:0044699	1.50853e-09	2.42196	367.422	413	12150	single-organism process	1.15872e-07	6.93602
70	GO:0051094	1.6435e-09	2.65099	24.3436	57	805	positive regulation of developmental process	1.24436e-07	6.90505
71	GO:0060429	2.99191e-09	2.44314	30.1497	65	997	epithelium development	2.2334e-07	6.65103
72	GO:0001763	3.06882e-09	4.65521	6.19929	25	205	morphogenesis of a branching structure	2.25593e-07	6.64668
73	GO:0000902	3.10722e-09	2.37639	32.9621	69	1090	cell morphogenesis	2.25593e-07	6.64668
74	GO:0030182	3.19415e-09	2.35984	33.6879	70	1114	neuron differentiation	2.26318e-07	6.64528
75	GO:0035295	3.21707e-09	2.95865	17.1463	45	567	tube development	2.26318e-07	6.64528
76	GO:0022617	3.24532e-09	6.25246	3.62885	19	120	extracellular matrix disassembly	2.26318e-07	6.64528
77	GO:0061138	4.7811e-09	4.72416	5.86665	24	194	morphogenesis of a branching epithelium	3.29089e-07	6.48269
78	GO:0008284	5.68131e-09	2.67311	21.8941	52	724	positive regulation of cell proliferation	3.86037e-07	6.41337
79	GO:0010647	5.95916e-09	2.34824	32.7807	68	1084	positive regulation of cell communication	3.99791e-07	6.39817
80	GO:0071310	6.56667e-09	2.07254	52.1043	94	1723	cellular response to organic substance	4.35042e-07	6.36147
81	GO:0032989	7.55706e-09	2.2907	35.1092	71	1161	cellular component morphogenesis	4.94474e-07	6.30586
82	GO:0042221	8.6867e-09	1.80347	105.328	158	3483	response to chemical	5.61457e-07	6.25068
83	GO:0048522	9.63043e-09	1.79002	109.864	163	3633	positive regulation of cellular process	6.14955e-07	6.21116
84	GO:0061082	1.25843e-08	28.9985	0.514088	8	17	myeloid leukocyte cytokine production	7.94012e-07	6.10017
85	GO:0003206	1.3402e-08	6.47108	3.14501	17	104	cardiac chamber morphogenesis	8.35656e-07	6.07797
86	GO:0051240	1.79167e-08	2.81311	17.5092	44	579	positive regulation of multicellular organismal process	1.10417e-06	5.95696
87	GO:0060485	2.05606e-08	4.51681	5.83641	23	193	mesenchyme development	1.25254e-06	5.90221
88	GO:0048519	2.18413e-08	1.77033	107.565	159	3557	negative regulation of biological process	1.30031e-06	5.88595
89	GO:0007411	2.20808e-08	3.34866	11.068	33	366	axon guidance	1.30031e-06	5.88595
90	GO:0097485	2.20808e-08	3.34866	11.068	33	366	neuron projection guidance	1.30031e-06	5.88595
91	GO:0048523	2.39323e-08	1.79076	98.1	148	3244	negative regulation of cellular process	1.39386e-06	5.85578
92	GO:0023056	2.75323e-08	2.27465	32.6295	66	1079	positive regulation of signaling	1.57917e-06	5.80157
93	GO:0061448	2.77099e-08	4.2665	6.41098	24	212	connective tissue development	1.57917e-06	5.80157
94	GO:0080134	3.30848e-08	2.37341	27.8515	59	921	regulation of response to stress	1.86542e-06	5.72922
95	GO:0048585	4.17372e-08	2.2901	30.8453	63	1020	negative regulation of response to stimulus	2.3285e-06	5.63292
96	GO:0003007	4.42741e-08	4.31141	6.07833	23	201	heart morphogenesis	2.4443e-06	5.61185
97	GO:0009967	4.65099e-08	2.28244	30.936	63	1023	positive regulation of signal transduction	2.54126e-06	5.59495
98	GO:0050727	4.93325e-08	3.98185	7.10651	25	235	regulation of inflammatory response	2.66798e-06	5.57382
99	GO:0031175	5.40993e-08	2.47542	23.4364	52	775	neuron projection development	2.87885e-06	5.54078
100	GO:0010033	5.4318e-08	1.87476	68.8575	112	2277	response to organic substance	2.87885e-06	5.54078
101	GO:0010646	6.37396e-08	1.83265	76.5084	121	2530	regulation of cell communication	3.34475e-06	5.47564
102	GO:0032101	6.81125e-08	2.7413	17.0556	42	564	regulation of response to external stimulus	3.53918e-06	5.4511
103	GO:0061564	7.09232e-08	2.77413	16.4508	41	544	axon development	3.64944e-06	5.43777
104	GO:0007409	7.3317e-08	2.80972	15.846	40	524	axonogenesis	3.72344e-06	5.42906
105	GO:0048666	7.37662e-08	2.34788	27.0955	57	896	neuron development	3.72344e-06	5.42906
106	GO:0035239	7.64437e-08	3.37446	9.94911	30	329	tube morphogenesis	3.82218e-06	5.41769
107	GO:0032879	8.15386e-08	1.94907	54.8562	94	1814	regulation of localization	4.03515e-06	5.39414
108	GO:0002009	8.24476e-08	3.08729	12.2776	34	406	morphogenesis of an epithelium	4.03515e-06	5.39414
109	GO:0007417	8.33719e-08	2.41652	24.4343	53	808	central nervous system development	4.03515e-06	5.39414
110	GO:0060562	8.37484e-08	3.44215	9.43502	29	312	epithelial tube morphogenesis	4.03515e-06	5.39414
111	GO:0007507	8.96737e-08	3.01888	12.9127	35	427	heart development	4.28172e-06	5.36838
112	GO:0048864	1.03234e-07	3.81582	7.37867	25	244	stem cell development	4.84569e-06	5.31464
113	GO:0023051	1.03314e-07	1.81658	76.3269	120	2524	regulation of signaling	4.84569e-06	5.31464
114	GO:0051093	1.05881e-07	2.5958	19.2632	45	637	negative regulation of developmental process	4.91365e-06	5.3086
115	GO:0048754	1.06617e-07	4.64568	4.92919	20	163	branching morphogenesis of an epithelial tube	4.91365e-06	5.3086
116	GO:0060560	1.07646e-07	4.88586	4.47559	19	148	developmental growth involved in morphogenesis	4.91832e-06	5.30818
117	GO:0048771	1.15916e-07	5.14026	4.05222	18	134	tissue remodeling	5.21016e-06	5.28315
118	GO:0009966	1.16e-07	1.85063	68.1922	110	2255	regulation of signal transduction	5.21016e-06	5.28315
119	GO:0030199	1.28122e-07	11.6884	1.14914	10	38	collagen fibril organization	5.70626e-06	5.24365
120	GO:0048762	1.48648e-07	4.77382	4.56631	19	151	mesenchymal cell differentiation	6.56527e-06	5.18275
121	GO:0048812	1.59573e-07	2.61538	18.235	43	603	neuron projection morphogenesis	6.98958e-06	5.15555
122	GO:0048705	1.61008e-07	4.13795	6.01785	22	199	skeletal system morphogenesis	6.9946e-06	5.15524
123	GO:0030335	1.83825e-07	3.57886	8.13468	26	269	positive regulation of cell migration	7.92091e-06	5.10122
124	GO:0003205	1.9315e-07	5.25426	3.74982	17	124	cardiac chamber development	8.25561e-06	5.08325
125	GO:0045766	2.35264e-07	5.95933	2.96356	15	98	positive regulation of angiogenesis	9.97517e-06	5.00108
126	GO:1901342	2.83016e-07	4.15445	5.71545	21	189	regulation of vasculature development	1.18155e-05	4.92755
127	GO:0045765	2.85505e-07	4.33903	5.2316	20	173	regulation of angiogenesis	1.18155e-05	4.92755
128	GO:0071495	2.86297e-07	2.24265	28.2143	57	933	cellular response to endogenous stimulus	1.18155e-05	4.92755
129	GO:0009719	2.87585e-07	2.0516	39.2219	72	1297	response to endogenous stimulus	1.18155e-05	4.92755
130	GO:0010934	3.00585e-07	38.9839	0.332645	6	11	macrophage cytokine production	1.22546e-05	4.9117
131	GO:2000147	3.04538e-07	3.47695	8.34637	26	276	positive regulation of cell motility	1.2321e-05	4.90935
132	GO:0045596	3.55349e-07	2.70258	15.5436	38	514	negative regulation of cell differentiation	1.42678e-05	4.84564
133	GO:0090130	3.77926e-07	4.2547	5.32232	20	176	tissue migration	1.50602e-05	4.82217
134	GO:0051272	4.95324e-07	3.3806	8.55805	26	283	positive regulation of cellular component movement	1.95912e-05	4.70794
135	GO:0016337	5.89605e-07	3.1781	9.76767	28	323	single organismal cell-cell adhesion	2.31475e-05	4.6355
136	GO:0002683	6.19445e-07	3.79068	6.5017	22	215	negative regulation of immune system process	2.39673e-05	4.62038
137	GO:0031589	6.19532e-07	3.43319	8.10444	25	268	cell-substrate adhesion	2.39673e-05	4.62038
138	GO:0033002	6.49971e-07	5.07727	3.62885	16	120	muscle cell proliferation	2.49627e-05	4.60271
139	GO:0098602	6.81966e-07	3.01343	11.0075	30	364	single organism cell adhesion	2.6003e-05	4.58498
140	GO:0048667	7.38549e-07	2.51433	17.9628	41	594	cell morphogenesis involved in neuron differentiation	2.79593e-05	4.55347
141	GO:0040017	9.0243e-07	3.26416	8.83021	26	292	positive regulation of locomotion	3.37719e-05	4.47144
142	GO:0044057	9.08193e-07	2.96794	11.1587	30	369	regulation of system process	3.37719e-05	4.47144
143	GO:0014031	9.11205e-07	4.64183	4.17318	17	138	mesenchymal cell development	3.37719e-05	4.47144
144	GO:0002376	9.6946e-07	1.78948	64.4424	102	2131	immune system process	3.56815e-05	4.44756
145	GO:0010631	1.04463e-06	4.13994	5.17112	19	171	epithelial cell migration	3.76456e-05	4.42429
146	GO:0090132	1.04463e-06	4.13994	5.17112	19	171	epithelium migration	3.76456e-05	4.42429
147	GO:0030336	1.05124e-06	4.34601	4.68727	18	155	negative regulation of cell migration	3.76456e-05	4.42429
148	GO:0045444	1.05124e-06	4.34601	4.68727	18	155	fat cell differentiation	3.76456e-05	4.42429
149	GO:0090263	1.08181e-06	7.66687	1.75395	11	58	positive regulation of canonical Wnt signaling pathway	3.84803e-05	4.41476
150	GO:0018108	1.0955e-06	3.22708	8.92094	26	295	peptidyl-tyrosine phosphorylation	3.87075e-05	4.4122
151	GO:0018212	1.24461e-06	3.20281	8.98142	26	297	peptidyl-tyrosine modification	4.36849e-05	4.35967
152	GO:0040013	1.39924e-06	3.87744	5.77593	20	191	negative regulation of locomotion	4.87892e-05	4.31168
153	GO:0001667	1.4595e-06	3.46216	7.37867	23	244	ameboidal cell migration	5.05578e-05	4.29621
154	GO:0006954	1.50068e-06	2.53175	16.481	38	545	inflammatory response	5.16469e-05	4.28696
155	GO:2000146	1.52842e-06	4.22155	4.80823	18	159	negative regulation of cell motility	5.22622e-05	4.28181
156	GO:1902531	1.58638e-06	1.9378	41.8226	73	1383	regulation of intracellular signal transduction	5.38962e-05	4.26844
157	GO:0002682	1.6555e-06	2.05593	32.7504	61	1083	regulation of immune system process	5.58862e-05	4.2527
158	GO:0048863	1.926e-06	3.12064	9.1931	26	304	stem cell differentiation	6.46064e-05	4.18972
159	GO:0030574	2.02689e-06	6.34812	2.23779	12	74	collagen catabolic process	6.7563e-05	4.17029
160	GO:0003401	2.14247e-06	11.8524	0.907214	8	30	axis elongation	7.09693e-05	4.14893
161	GO:0050900	2.18394e-06	3.17999	8.67901	25	287	leukocyte migration	7.18938e-05	4.14331
162	GO:0001656	2.26803e-06	5.69288	2.66116	13	88	metanephros development	7.4201e-05	4.12959
163	GO:0008285	2.32505e-06	2.44914	17.4487	39	577	negative regulation of cell proliferation	7.55997e-05	4.12148
164	GO:0050808	2.39704e-06	4.07556	4.95944	18	164	synapse organization	7.6532e-05	4.11616
165	GO:0051271	2.39704e-06	4.07556	4.95944	18	164	negative regulation of cellular component movement	7.6532e-05	4.11616
166	GO:0090257	2.39704e-06	4.07556	4.95944	18	164	regulation of muscle system process	7.6532e-05	4.11616
167	GO:0050730	2.471e-06	3.88169	5.47352	19	181	regulation of peptidyl-tyrosine phosphorylation	7.80423e-05	4.10767
168	GO:0006955	2.47379e-06	1.95407	38.4659	68	1272	immune response	7.80423e-05	4.10767
169	GO:0042060	2.63451e-06	2.35123	19.5656	42	647	wound healing	8.21349e-05	4.08547
170	GO:0048589	2.63452e-06	3.14333	8.76973	25	290	developmental growth	8.21349e-05	4.08547
171	GO:0051216	2.85465e-06	4.01993	5.01992	18	166	cartilage development	8.84773e-05	4.05317
172	GO:0007517	3.0167e-06	2.96503	10.0096	27	331	muscle organ development	9.29564e-05	4.03172
173	GO:0007167	3.12522e-06	2.08708	28.9401	55	957	enzyme linked receptor protein signaling pathway	9.57437e-05	4.01889
174	GO:0065007	3.33919e-06	1.61883	294.451	339	9737	biological regulation	0.00010066	3.99714
175	GO:0060070	3.34476e-06	3.6403	6.10857	20	202	canonical Wnt signaling pathway	0.00010066	3.99714
176	GO:0023052	3.36165e-06	1.55153	162.512	209	5374	signaling	0.00010066	3.99714
177	GO:0044700	3.36165e-06	1.55153	162.512	209	5374	single organism signaling	0.00010066	3.99714
178	GO:0006809	3.51994e-06	7.60318	1.60274	10	53	nitric oxide biosynthetic process	0.000104664	3.9802
179	GO:0060284	3.54135e-06	2.34628	19.112	41	632	regulation of cell development	0.000104664	3.9802
180	GO:0045428	3.58593e-06	8.90255	1.2701	9	42	regulation of nitric oxide biosynthetic process	0.000104664	3.9802
181	GO:0007420	3.61087e-06	2.37122	18.4467	40	610	brain development	0.000104664	3.9802
182	GO:0051050	3.61087e-06	2.37122	18.4467	40	610	positive regulation of transport	0.000104664	3.9802
183	GO:0061061	3.61387e-06	2.53183	15.1202	35	500	muscle structure development	0.000104664	3.9802
184	GO:0060441	3.65079e-06	10.8632	0.967695	8	32	epithelial tube branching involved in lung morphogenesis	0.000105159	3.97815
185	GO:0070848	3.73032e-06	2.31527	19.8377	42	656	response to growth factor	0.000106868	3.97115
186	GO:0032675	4.1255e-06	5.87236	2.389	12	79	regulation of interleukin-6 production	0.000117555	3.92976
187	GO:0048598	4.37049e-06	2.43927	16.5718	37	548	embryonic morphogenesis	0.00012387	3.90704
188	GO:0048565	4.52366e-06	4.57194	3.71958	15	123	digestive tract development	0.000127529	3.89439
189	GO:0051716	4.67291e-06	1.53568	177.632	224	5874	cellular response to stimulus	0.000131039	3.8826
190	GO:0044243	4.72265e-06	5.7856	2.41924	12	80	multicellular organismal catabolic process	0.000131737	3.88029
191	GO:0071363	4.8237e-06	2.31362	19.3539	41	640	cellular response to growth factor stimulus	0.000133851	3.87338
192	GO:0065008	4.97147e-06	1.63829	88.2114	127	2917	regulation of biological quality	0.000136763	3.86403
193	GO:0002367	5.00193e-06	7.26426	1.66323	10	55	cytokine production involved in immune response	0.000136763	3.86403
194	GO:0010632	5.00603e-06	4.52969	3.74982	15	124	regulation of epithelial cell migration	0.000136763	3.86403
195	GO:0010935	5.49902e-06	32.4143	0.302405	5	10	regulation of macrophage cytokine production	0.000149461	3.82547
196	GO:0001817	5.65765e-06	2.55112	14.1223	33	467	regulation of cytokine production	0.000152988	3.81534
197	GO:0032635	6.14891e-06	5.61952	2.47972	12	82	interleukin-6 production	0.000165428	3.78139
198	GO:0007154	6.2239e-06	1.53108	164.78	210	5449	cell communication	0.000166599	3.77833
199	GO:0016049	6.59054e-06	2.7145	11.6728	29	386	cell growth	0.000175527	3.75566
200	GO:0007166	7.04764e-06	1.61521	92.3241	131	3053	cell surface receptor signaling pathway	0.000186763	3.72871
201	GO:0051090	7.30124e-06	2.87754	9.88863	26	327	regulation of sequence-specific DNA binding transcription factor activity	0.00019252	3.71552
202	GO:0042063	7.68039e-06	3.71534	5.3828	18	178	gliogenesis	0.000200433	3.69803
203	GO:0060537	7.71118e-06	2.86781	9.91887	26	328	muscle tissue development	0.000200433	3.69803
204	GO:0001823	7.71476e-06	5.01966	2.96356	13	98	mesonephros development	0.000200433	3.69803
205	GO:0050789	8.34077e-06	1.56285	280.39	324	9272	regulation of biological process	0.000215639	3.66627
206	GO:0030030	8.58373e-06	1.95988	32.9621	59	1090	cell projection organization	0.000220844	3.65592
207	GO:0060343	8.8198e-06	11.984	0.786252	7	26	trabecula formation	0.000225821	3.64624
208	GO:0007610	8.91382e-06	2.32667	17.7814	38	588	behavior	0.000227131	3.64372
209	GO:0033993	9.09409e-06	2.24703	19.868	41	657	response to lipid	0.000230616	3.63711
210	GO:0071559	9.23339e-06	3.37699	6.53194	20	216	response to transforming growth factor beta	0.000231929	3.63465
211	GO:0071560	9.23339e-06	3.37699	6.53194	20	216	cellular response to transforming growth factor beta stimulus	0.000231929	3.63465
212	GO:0045104	9.4441e-06	9.30878	1.08866	8	36	intermediate filament cytoskeleton organization	0.000234994	3.62894
213	GO:0048566	9.4441e-06	9.30878	1.08866	8	36	embryonic digestive tract development	0.000234994	3.62894
214	GO:0001816	9.67861e-06	2.40857	15.8158	35	523	cytokine production	0.000239704	3.62032
215	GO:0060602	1.00813e-05	16.2355	0.544328	6	18	branch elongation of an epithelium	0.000248515	3.60465
216	GO:0006937	1.08398e-05	4.21763	3.99174	15	132	regulation of muscle contraction	0.000265976	3.57516
217	GO:0045103	1.17337e-05	8.98717	1.1189	8	37	intermediate filament-based process	0.000286583	3.54275
218	GO:0051241	1.21832e-05	2.72644	10.7958	27	357	negative regulation of multicellular organismal process	0.000296198	3.52842
219	GO:0055123	1.30193e-05	4.14617	4.05222	15	134	digestive system development	0.000314994	3.5017
220	GO:0003208	1.31137e-05	6.407	1.84467	10	61	cardiac ventricle morphogenesis	0.000314994	3.5017
221	GO:0006950	1.31346e-05	1.58407	96.1042	134	3178	response to stress	0.000314994	3.5017
222	GO:0044763	1.3395e-05	1.64457	331.768	370	10971	single-organism cellular process	0.000319792	3.49513
223	GO:0007165	1.39497e-05	1.51491	147.543	190	4879	signal transduction	0.00033154	3.47946
224	GO:0060348	1.42483e-05	4.11133	4.08246	15	135	bone development	0.000337125	3.47221
225	GO:0032967	1.43594e-05	14.9856	0.574569	6	19	positive regulation of collagen biosynthetic process	0.000338017	3.47106
226	GO:0061383	1.44734e-05	8.687	1.14914	8	38	trabecula morphogenesis	0.000338017	3.47106
227	GO:1902533	1.44773e-05	2.19854	20.2611	41	670	positive regulation of intracellular signal transduction	0.000338017	3.47106
228	GO:0002252	1.48352e-05	2.32519	16.8137	36	556	immune effector process	0.000344853	3.46237
229	GO:0010712	1.50649e-05	10.8412	0.846733	7	28	regulation of collagen metabolic process	0.000348664	3.45759
230	GO:0048858	1.63206e-05	2.10553	23.2247	45	768	cell projection morphogenesis	0.000376083	3.42472
231	GO:0065009	1.64615e-05	1.6459	71.2163	105	2355	regulation of molecular function	0.000377688	3.42287
232	GO:0050729	1.66764e-05	5.53686	2.29827	11	76	positive regulation of inflammatory response	0.00038097	3.41911
233	GO:0023057	1.73088e-05	2.01875	26.9442	50	891	negative regulation of signaling	0.00039372	3.40481
234	GO:0045597	1.81707e-05	2.27289	17.6604	37	584	positive regulation of cell differentiation	0.000411559	3.38557
235	GO:0010648	1.83695e-05	2.01367	27.0047	50	893	negative regulation of cell communication	0.000414291	3.38269
236	GO:0010634	1.89347e-05	5.4526	2.32852	11	77	positive regulation of epithelial cell migration	0.000425228	3.37138
237	GO:0046903	1.94899e-05	2.00861	27.0652	50	895	secretion	0.00043585	3.36066
238	GO:0010714	1.9992e-05	13.9142	0.604809	6	20	positive regulation of collagen metabolic process	0.000443337	3.35327
239	GO:0048557	1.9992e-05	13.9142	0.604809	6	20	embryonic digestive tract morphogenesis	0.000443337	3.35327
240	GO:0034097	2.03177e-05	2.26001	17.7511	37	587	response to cytokine	0.000448683	3.34806
241	GO:0010001	2.05044e-05	3.7623	4.71751	16	156	glial cell differentiation	0.000450926	3.3459
242	GO:0009790	2.16168e-05	1.97249	28.668	52	948	embryo development	0.000473427	3.32475
243	GO:0040007	2.22053e-05	2.04275	24.9786	47	826	growth	0.000484314	3.31487
244	GO:1903035	2.28974e-05	4.85269	2.81236	12	93	negative regulation of response to wounding	0.000497361	3.30333
245	GO:0016043	2.30895e-05	1.50083	143.945	185	4760	cellular component organization	0.000499488	3.30147
246	GO:0048738	2.40378e-05	3.70879	4.77799	16	158	cardiac muscle tissue development	0.000517888	3.28576
247	GO:0003231	2.5542e-05	4.79318	2.8426	12	94	cardiac ventricle development	0.000543922	3.26446
248	GO:1903036	2.5542e-05	4.79318	2.8426	12	94	positive regulation of response to wounding	0.000543922	3.26446
249	GO:0050673	2.55541e-05	2.85649	8.76973	23	290	epithelial cell proliferation	0.000543922	3.26446
250	GO:0048546	2.65388e-05	6.67186	1.60274	9	53	digestive tract morphogenesis	0.000558157	3.25324
251	GO:0055008	2.65388e-05	6.67186	1.60274	9	53	cardiac muscle tissue morphogenesis	0.000558157	3.25324
252	GO:0060425	2.65388e-05	6.67186	1.60274	9	53	lung morphogenesis	0.000558157	3.25324
253	GO:0046209	2.68086e-05	5.83293	1.99587	10	66	nitric oxide metabolic process	0.00055844	3.25302
254	GO:0090092	2.68668e-05	3.5009	5.35256	17	177	regulation of transmembrane receptor protein serine/threonine kinase signaling pathway	0.00055844	3.25302
255	GO:0060907	2.68683e-05	43.1289	0.211683	4	7	positive regulation of macrophage cytokine production	0.00055844	3.25302
256	GO:0003008	2.72539e-05	1.7228	51.0459	80	1688	system process	0.000564241	3.24854
257	GO:0032990	2.88577e-05	2.05171	23.769	45	786	cell part morphogenesis	0.000593531	3.22656
258	GO:0032103	2.88927e-05	3.47891	5.3828	17	178	positive regulation of response to external stimulus	0.000593531	3.22656
259	GO:0042325	3.04451e-05	1.87667	33.6274	58	1112	regulation of phosphorylation	0.000623008	3.20551
260	GO:0045598	3.08233e-05	5.1396	2.44948	11	81	regulation of fat cell differentiation	0.000625674	3.20365
261	GO:0008016	3.08425e-05	3.82211	4.35463	15	144	regulation of heart contraction	0.000625674	3.20365
262	GO:0048333	3.09296e-05	9.48406	0.937454	7	31	mesodermal cell differentiation	0.000625674	3.20365
263	GO:0014706	3.29016e-05	2.73661	9.52574	24	315	striated muscle tissue development	0.000660689	3.18
264	GO:0009628	3.29098e-05	1.95062	28.3655	51	938	response to abiotic stimulus	0.000660689	3.18
265	GO:0002062	3.46461e-05	5.06686	2.47972	11	82	chondrocyte differentiation	0.000692921	3.15932
266	GO:0030510	3.50055e-05	5.63102	2.05635	10	68	regulation of BMP signaling pathway	0.000697478	3.15647
267	GO:0030509	3.65425e-05	4.26229	3.41717	13	113	BMP signaling pathway	0.000722906	3.14092
268	GO:0032689	3.65545e-05	12.1733	0.66529	6	22	negative regulation of interferon-gamma production	0.000722906	3.14092
269	GO:0045429	3.85676e-05	9.10407	0.967695	7	32	positive regulation of nitric oxide biosynthetic process	0.000759883	3.11925
270	GO:0050777	3.98499e-05	5.5352	2.08659	10	69	negative regulation of immune response	0.000779776	3.10803
271	GO:0050776	3.98716e-05	2.07426	21.8941	42	724	regulation of immune response	0.000779776	3.10803
272	GO:0060828	4.25557e-05	3.70613	4.47559	15	148	regulation of canonical Wnt signaling pathway	0.00082921	3.08134
273	GO:0002698	4.52555e-05	5.44257	2.11683	10	70	negative regulation of immune effector process	0.000878588	3.05621
274	GO:0030595	4.61993e-05	3.89395	3.99174	14	132	leukocyte chemotaxis	0.00088716	3.052
275	GO:0050731	4.61993e-05	3.89395	3.99174	14	132	positive regulation of peptidyl-tyrosine phosphorylation	0.00088716	3.052
276	GO:0072073	4.61993e-05	3.89395	3.99174	14	132	kidney epithelium development	0.00088716	3.052
277	GO:0006952	4.64509e-05	1.77024	41.248	67	1364	defense response	0.000888772	3.05121
278	GO:1901700	4.70794e-05	1.82551	35.714	60	1181	response to oxygen-containing compound	0.000895223	3.04807
279	GO:0048015	4.72948e-05	3.33234	5.59448	17	185	phosphatidylinositol-mediated signaling	0.000895223	3.04807
280	GO:0048017	4.72948e-05	3.33234	5.59448	17	185	inositol lipid-mediated signaling	0.000895223	3.04807
281	GO:0030278	4.75222e-05	3.48556	5.05016	16	167	regulation of ossification	0.000896325	3.04753
282	GO:0002685	4.77064e-05	4.46452	3.02405	12	100	regulation of leukocyte migration	0.00089661	3.0474
283	GO:0032965	4.82009e-05	11.4564	0.695531	6	23	regulation of collagen biosynthetic process	0.000902702	3.04446
284	GO:0030177	4.86649e-05	4.86044	2.57044	11	85	positive regulation of Wnt signaling pathway	0.000908183	3.04183
285	GO:0090101	5.26838e-05	4.41405	3.05429	12	101	negative regulation of transmembrane receptor protein serine/threonine kinase signaling pathway	0.000979735	3.00889
286	GO:0051051	5.43059e-05	2.5848	10.4632	25	346	negative regulation of transport	0.00100637	2.99724
287	GO:0035556	5.69699e-05	1.62524	63.0514	93	2085	intracellular signal transduction	0.00105206	2.97796
288	GO:0085029	5.77941e-05	16.2016	0.453607	5	15	extracellular matrix assembly	0.00105989	2.97474
289	GO:0090177	5.77941e-05	16.2016	0.453607	5	15	establishment of planar polarity involved in neural tube closure	0.00105989	2.97474
290	GO:0030879	5.92445e-05	3.79662	4.08246	14	135	mammary gland development	0.00108274	2.96547
291	GO:0002718	6.24739e-05	6.85438	1.39106	8	46	regulation of cytokine production involved in immune response	0.00113784	2.94392
292	GO:0050707	6.39993e-05	4.31644	3.11477	12	103	regulation of cytokine secretion	0.00115939	2.93577
293	GO:0060415	6.40947e-05	5.86881	1.78419	9	59	muscle tissue morphogenesis	0.00115939	2.93577
294	GO:0007423	6.6422e-05	2.2925	14.5759	31	482	sensory organ development	0.0011974	2.92176
295	GO:0031347	6.97994e-05	2.25328	15.3017	32	506	regulation of defense response	0.00125402	2.90169
296	GO:0055017	7.33233e-05	6.67816	1.4213	8	47	cardiac muscle tissue growth	0.00131288	2.88177
297	GO:0007178	7.81498e-05	2.70532	8.79997	22	291	transmembrane receptor protein serine/threonine kinase signaling pathway	0.00139459	2.85555
298	GO:0042249	8.19828e-05	14.7277	0.483847	5	16	establishment of planar polarity of embryonic epithelium	0.00145808	2.83622
299	GO:0048660	8.26518e-05	5.02218	2.26803	10	75	regulation of smooth muscle cell proliferation	0.00146506	2.83414
300	GO:0071840	8.44429e-05	1.45448	146.938	185	4859	cellular component organization or biogenesis	0.00149182	2.82628
301	GO:0030514	8.61585e-05	7.84618	1.08866	7	36	negative regulation of BMP signaling pathway	0.00151205	2.82043
302	GO:0044246	8.61585e-05	7.84618	1.08866	7	36	regulation of multicellular organismal metabolic process	0.00151205	2.82043
303	GO:0001101	8.8548e-05	2.75346	8.25565	21	273	response to acid chemical	0.00154522	2.81101
304	GO:0009968	8.88942e-05	1.93141	25.6741	46	849	negative regulation of signal transduction	0.00154522	2.81101
305	GO:0031214	8.89232e-05	3.87213	3.71958	13	123	biomineral tissue development	0.00154522	2.81101
306	GO:0002697	8.93394e-05	2.83341	7.65084	20	253	regulation of immune effector process	0.00154738	2.8104
307	GO:0060638	9.2157e-05	25.8738	0.272164	4	9	mesenchymal-epithelial cell signaling	0.00159098	2.79833
308	GO:0014066	9.55102e-05	5.53547	1.87491	9	62	regulation of phosphatidylinositol 3-kinase signaling	0.00164352	2.78423
309	GO:0060047	9.71118e-05	3.42042	4.80823	15	159	heart contraction	0.00166567	2.77841
310	GO:0060688	9.97397e-05	6.35153	1.48178	8	49	regulation of morphogenesis of a branching structure	0.00170523	2.76822
311	GO:0009725	0.000100673	1.96495	23.5573	43	779	response to hormone	0.00171566	2.76557
312	GO:0001974	0.000103524	7.58412	1.1189	7	37	blood vessel remodeling	0.0017543	2.7559
313	GO:0043583	0.000103603	3.10759	5.95737	17	197	ear development	0.0017543	2.7559
314	GO:0003015	0.000104251	3.39659	4.83847	15	160	heart process	0.0017544	2.75587
315	GO:0071345	0.000104271	2.23119	14.9388	31	494	cellular response to cytokine stimulus	0.0017544	2.75587
316	GO:0031348	0.000111393	4.04777	3.29621	12	109	negative regulation of defense response	0.00186829	2.72855
317	GO:0001657	0.000111966	4.38383	2.81236	11	93	ureteric bud development	0.00187199	2.7277
318	GO:0002686	0.000113269	13.4994	0.514088	5	17	negative regulation of leukocyte migration	0.0018819	2.7254
319	GO:0060572	0.000113269	13.4994	0.514088	5	17	morphogenesis of an epithelial bud	0.0018819	2.7254
320	GO:0048659	0.000115738	4.79962	2.35876	10	78	smooth muscle cell proliferation	0.00191691	2.7174
321	GO:0072163	0.00012342	4.33071	2.8426	11	94	mesonephric epithelium development	0.00202759	2.69302
322	GO:0072164	0.00012342	4.33071	2.8426	11	94	mesonephric tubule development	0.00202759	2.69302
323	GO:0001775	0.000123568	1.91507	25.281	45	836	cell activation	0.00202759	2.69302
324	GO:0044253	0.000127548	9.27168	0.816492	6	27	positive regulation of multicellular organismal metabolic process	0.00208643	2.6806
325	GO:0042327	0.000135342	1.96843	22.3779	41	740	positive regulation of phosphorylation	0.00220711	2.65618
326	GO:0007548	0.000136612	2.73782	7.89276	20	261	sex differentiation	0.00222099	2.65345
327	GO:0022604	0.000138873	2.4225	11.0982	25	367	regulation of cell morphogenesis	0.00223797	2.65015
328	GO:0048644	0.000138923	5.23784	1.96563	9	65	muscle organ morphogenesis	0.00223797	2.65015
329	GO:0055117	0.000138923	5.23784	1.96563	9	65	regulation of cardiac muscle contraction	0.00223797	2.65015
330	GO:0016055	0.000139644	2.5278	9.79791	23	324	Wnt signaling pathway	0.00224277	2.64922
331	GO:0036293	0.000145758	2.80794	7.31819	19	242	response to decreased oxygen levels	0.00233388	2.63192
332	GO:0045995	0.000149344	4.22823	2.90308	11	96	regulation of embryonic development	0.00237911	2.62359
333	GO:0060346	0.000149929	21.56	0.302405	4	10	bone trabecula formation	0.00237911	2.62359
334	GO:0061081	0.000149929	21.56	0.302405	4	10	positive regulation of myeloid leukocyte cytokine production involved in immune response	0.00237911	2.62359
335	GO:0060326	0.000150504	3.12916	5.56424	16	184	cell chemotaxis	0.0023811	2.62322
336	GO:0061298	0.000152956	12.4602	0.544328	5	18	retina vasculature development in camera-type eye	0.00240649	2.61862
337	GO:0051222	0.000153338	2.89071	6.74362	18	223	positive regulation of protein transport	0.00240649	2.61862
338	GO:0000165	0.00015347	2.09758	17.3883	34	575	MAPK cascade	0.00240649	2.61862
339	GO:0023014	0.000154674	2.07275	18.114	35	599	signal transduction by phosphorylation	0.00241821	2.61651
340	GO:0032102	0.000157479	3.26027	5.01992	15	166	negative regulation of response to external stimulus	0.00245482	2.60998
341	GO:0061098	0.000158225	8.84963	0.846733	6	28	positive regulation of protein tyrosine kinase activity	0.00245921	2.6092
342	GO:0043408	0.000160536	2.17297	15.3017	31	506	regulation of MAPK cascade	0.00248784	2.60418
343	GO:0009612	0.00016833	3.2386	5.05016	15	167	response to mechanical stimulus	0.00260102	2.58486
344	GO:0048545	0.000170347	2.43681	10.5842	24	350	response to steroid hormone	0.00262176	2.58141
345	GO:0048732	0.000170662	2.34258	11.9147	26	394	gland development	0.00262176	2.58141
346	GO:0060419	0.000176368	5.78535	1.60274	8	53	heart growth	0.00270159	2.56838
347	GO:0043122	0.000178272	2.95776	6.22953	17	206	regulation of I-kappaB kinase/NF-kappaB signaling	0.00272289	2.56497
348	GO:0021953	0.000179824	3.2172	5.0804	15	168	central nervous system neuron differentiation	0.00273869	2.56246
349	GO:0050678	0.000189995	2.7454	7.46939	19	247	regulation of epithelial cell proliferation	0.00288531	2.53981
350	GO:0031344	0.000193653	2.41408	10.6749	24	353	regulation of cell projection organization	0.00292837	2.53337
351	GO:0032964	0.000194454	8.46429	0.876973	6	29	collagen biosynthetic process	0.00292837	2.53337
352	GO:0014065	0.000195593	4.46933	2.50996	10	83	phosphatidylinositol 3-kinase signaling	0.00292837	2.53337
353	GO:0050728	0.000195593	4.46933	2.50996	10	83	negative regulation of inflammatory response	0.00292837	2.53337
354	GO:0060349	0.000195593	4.46933	2.50996	10	83	bone morphogenesis	0.00292837	2.53337
355	GO:0008406	0.000200148	2.92638	6.29002	17	208	gonad development	0.00298812	2.5246
356	GO:0030855	0.000201591	2.11465	16.2089	32	536	epithelial cell differentiation	0.00298889	2.52449
357	GO:0002040	0.000201648	5.65919	1.63298	8	54	sprouting angiogenesis	0.00298889	2.52449
358	GO:0048846	0.000202455	11.5694	0.574569	5	19	axon extension involved in axon guidance	0.00298889	2.52449
359	GO:1902284	0.000202455	11.5694	0.574569	5	19	neuron projection extension involved in neuron projection guidance	0.00298889	2.52449
360	GO:0050795	0.000212011	3.325	4.59655	14	152	regulation of behavior	0.00312127	2.50567
361	GO:0032940	0.000213305	1.90641	23.6178	42	781	secretion by cell	0.00313162	2.50423
362	GO:0002440	0.0002192	3.7373	3.53813	12	117	production of molecular mediator of immune response	0.00320928	2.49359
363	GO:0048562	0.000225838	2.62691	8.19516	20	271	embryonic organ morphogenesis	0.00329736	2.48183
364	GO:0061299	0.000229985	18.4787	0.332645	4	11	retina vasculature morphogenesis in camera-type eye	0.00334868	2.47513
365	GO:0048568	0.000234196	2.29145	12.1567	26	402	embryonic organ development	0.00340065	2.46844
366	GO:0007157	0.000236923	8.11105	0.907214	6	30	heterophilic cell-cell adhesion	0.00342759	2.46501
367	GO:0045137	0.000237344	2.88052	6.38074	17	211	development of primary sexual characteristics	0.00342759	2.46501
368	GO:0003229	0.000238125	6.49843	1.2701	7	42	ventricular cardiac muscle tissue development	0.00342952	2.46477
369	GO:0001934	0.000245926	1.99674	19.2934	36	638	positive regulation of protein phosphorylation	0.00353227	2.45195
370	GO:0042471	0.000257036	3.66693	3.59861	12	119	ear morphogenesis	0.00368186	2.43393
371	GO:0050708	0.000259942	3.25358	4.68727	14	155	regulation of protein secretion	0.00371055	2.43056
372	GO:0045110	0.000262539	48.4157	0.151202	3	5	intermediate filament bundle assembly	0.00371055	2.43056
373	GO:0046813	0.000262539	48.4157	0.151202	3	5	receptor-mediated virion attachment to host cell	0.00371055	2.43056
374	GO:0060431	0.000262539	48.4157	0.151202	3	5	primary lung bud formation	0.00371055	2.43056
375	GO:0061304	0.000262539	48.4157	0.151202	3	5	retinal blood vessel morphogenesis	0.00371055	2.43056
376	GO:0043010	0.000273858	2.58498	8.31613	20	275	camera-type eye development	0.00386024	2.41339
377	GO:0001932	0.000277506	1.81479	27.7607	47	918	regulation of protein phosphorylation	0.00389714	2.40925
378	GO:0050663	0.000277947	3.63273	3.62885	12	120	cytokine secretion	0.00389714	2.40925
379	GO:0051960	0.000280211	2.07203	16.5113	32	546	regulation of nervous system development	0.00391852	2.40688
380	GO:0051046	0.00029631	2.09096	15.846	31	524	regulation of secretion	0.00413275	2.38376
381	GO:0070482	0.000299853	2.63949	7.74156	19	256	response to oxygen levels	0.00416625	2.38025
382	GO:0043542	0.000300285	3.59915	3.6591	12	121	endothelial cell migration	0.00416625	2.38025
383	GO:0033273	0.000306956	4.65361	2.17731	9	72	response to vitamin	0.00424769	2.37185
384	GO:0032609	0.000317381	4.18139	2.66116	10	88	interferon-gamma production	0.00438052	2.35847
385	GO:0032655	0.000321081	6.14632	1.33058	7	44	regulation of interleukin-12 production	0.00440863	2.3557
386	GO:0050709	0.000321081	6.14632	1.33058	7	44	negative regulation of protein secretion	0.00440863	2.3557
387	GO:0043433	0.000324127	3.56619	3.68934	12	122	negative regulation of sequence-specific DNA binding transcription factor activity	0.00443895	2.35272
388	GO:0006629	0.000336178	1.71147	35.1394	56	1162	lipid metabolic process	0.00458825	2.33835
389	GO:0007494	0.00033676	16.1678	0.362885	4	12	midgut development	0.00458825	2.33835
390	GO:0007584	0.00033812	3.16295	4.80823	14	159	response to nutrient	0.00459497	2.33772
391	GO:0002700	0.000340928	4.58058	2.20755	9	73	regulation of production of molecular mediator of immune response	0.00462127	2.33524
392	GO:0001666	0.000342132	2.6908	7.19723	18	238	response to hypoxia	0.00462576	2.33482
393	GO:0009893	0.000345724	1.51552	70.6417	98	2336	positive regulation of metabolic process	0.00466244	2.33139
394	GO:0010811	0.000348095	4.12818	2.6914	10	89	positive regulation of cell-substrate adhesion	0.00467064	2.33062
395	GO:0035282	0.000348095	4.12818	2.6914	10	89	segmentation	0.00467064	2.33062
396	GO:0061041	0.00035933	3.78054	3.20549	11	106	regulation of wound healing	0.00480489	2.31832
397	GO:0045165	0.000359913	2.67844	7.22747	18	239	cell fate commitment	0.00480489	2.31832
398	GO:0007267	0.000363148	1.71352	34.4439	55	1139	cell-cell signaling	0.00483589	2.31552
399	GO:0048608	0.000368901	2.2187	12.5195	26	414	reproductive structure development	0.00488006	2.31157
400	GO:0032615	0.000370466	5.98416	1.36082	7	45	interleukin-12 production	0.00488006	2.31157
401	GO:0033627	0.000370466	5.98416	1.36082	7	45	cell adhesion mediated by integrin	0.00488006	2.31157
402	GO:0071347	0.000370466	5.98416	1.36082	7	45	cellular response to interleukin-1	0.00488006	2.31157
403	GO:0002684	0.000371069	1.9494	19.7168	36	652	positive regulation of immune system process	0.00488006	2.31157
404	GO:0006942	0.000377944	4.5098	2.23779	9	74	regulation of striated muscle contraction	0.00495818	2.30468
405	GO:0001837	0.000381247	4.0763	2.72164	10	90	epithelial to mesenchymal transition	0.00498916	2.30197
406	GO:0051223	0.000387145	2.29273	11.189	24	370	regulation of protein transport	0.00505387	2.29638
407	GO:0007626	0.000403695	2.96258	5.47352	15	181	locomotory behavior	0.00525696	2.27927
408	GO:0050794	0.00040596	1.40116	266.237	301	8804	regulation of cellular process	0.00526324	2.27875
409	GO:0001558	0.000406163	2.43775	9.22334	21	305	regulation of cell growth	0.00526324	2.27875
410	GO:0061458	0.000411766	2.20121	12.6103	26	417	reproductive system development	0.00532283	2.27386
411	GO:0097529	0.000422499	3.70208	3.26597	11	108	myeloid leukocyte migration	0.00543725	2.26462
412	GO:0014033	0.000423347	5.00414	1.81443	8	60	neural crest cell differentiation	0.00543725	2.26462
413	GO:0051049	0.00042416	1.64474	41.1875	63	1362	regulation of transport	0.00543725	2.26462
414	GO:0033280	0.0004254	9.52574	0.66529	5	22	response to vitamin D	0.00543725	2.26462
415	GO:0035019	0.000425747	5.83032	1.39106	7	46	somatic stem cell maintenance	0.00543725	2.26462
416	GO:0001818	0.000429565	3.24668	4.35463	13	144	negative regulation of cytokine production	0.00547282	2.26179
417	GO:0010810	0.000459194	3.22186	4.38487	13	145	regulation of cell-substrate adhesion	0.00583628	2.23386
418	GO:0010975	0.000461505	2.54132	8.01372	19	265	regulation of neuron projection development	0.00585162	2.23272
419	GO:0032602	0.000474591	4.90938	1.84467	8	61	chemokine production	0.00597459	2.22369
420	GO:0019371	0.000474856	14.3704	0.393126	4	13	cyclooxygenase pathway	0.00597459	2.22369
421	GO:0061430	0.000474856	14.3704	0.393126	4	13	bone trabecula morphogenesis	0.00597459	2.22369
422	GO:0007389	0.000475713	2.1783	12.7312	26	421	pattern specification process	0.00597459	2.22369
423	GO:0010628	0.000492662	1.66678	37.3167	58	1234	positive regulation of gene expression	0.00617284	2.20952
424	GO:0001704	0.000494724	3.62679	3.32645	11	110	formation of primary germ layer	0.00618405	2.20873
425	GO:0051128	0.000498115	1.59023	48.1126	71	1591	regulation of cellular component organization	0.00621178	2.20678
426	GO:0003012	0.000503247	2.39474	9.37454	21	310	muscle system process	0.00626106	2.20335
427	GO:0030193	0.000509365	4.30995	2.32852	9	77	regulation of blood coagulation	0.00627822	2.20216
428	GO:0032649	0.000509365	4.30995	2.32852	9	77	regulation of interferon-gamma production	0.00627822	2.20216
429	GO:0061053	0.000509365	4.30995	2.32852	9	77	somite development	0.00627822	2.20216
430	GO:1900046	0.000509365	4.30995	2.32852	9	77	regulation of hemostasis	0.00627822	2.20216
431	GO:0002158	0.000513281	32.2749	0.181443	3	6	osteoclast proliferation	0.00631181	2.19985
432	GO:0002720	0.000530178	8.99592	0.695531	5	23	positive regulation of cytokine production involved in immune response	0.00647452	2.18879
433	GO:0033687	0.000530178	8.99592	0.695531	5	23	osteoblast proliferation	0.00647452	2.18879
434	GO:0050974	0.000530178	8.99592	0.695531	5	23	detection of mechanical stimulus involved in sensory perception	0.00647452	2.18879
435	GO:0030282	0.000541312	3.88111	2.8426	10	94	bone mineralization	0.00658017	2.18176
436	GO:0072006	0.000541312	3.88111	2.8426	10	94	nephron development	0.00658017	2.18176
437	GO:0002443	0.00055488	2.65809	6.86458	17	227	leukocyte mediated immunity	0.00672796	2.17212
438	GO:0014068	0.000556009	5.54515	1.45154	7	48	positive regulation of phosphatidylinositol 3-kinase signaling	0.00672796	2.17212
439	GO:0043588	0.000567859	2.31786	10.1306	22	335	skin development	0.00684977	2.16432
440	GO:0045600	0.000569952	6.71028	1.05842	6	35	positive regulation of fat cell differentiation	0.00684977	2.16432
441	GO:0086001	0.000569952	6.71028	1.05842	6	35	cardiac muscle cell action potential	0.00684977	2.16432
442	GO:0007249	0.000583294	2.64531	6.89482	17	228	I-kappaB kinase/NF-kappaB signaling	0.00699425	2.15526
443	GO:0090287	0.000590347	2.97624	5.0804	14	168	regulation of cellular response to growth factor stimulus	0.00706284	2.15102
444	GO:0010604	0.000606982	1.51012	63.8981	89	2113	positive regulation of macromolecule metabolic process	0.0072455	2.13993
445	GO:0001654	0.000619935	2.35318	9.52574	21	315	eye development	0.00735965	2.13314
446	GO:0002274	0.00062071	3.29442	3.9615	12	131	myeloid leukocyte activation	0.00735965	2.13314
447	GO:0072089	0.00062071	3.29442	3.9615	12	131	stem cell proliferation	0.00735965	2.13314
448	GO:0097285	0.000633988	2.20768	11.5821	24	383	cell-type specific apoptotic process	0.00750031	2.12492
449	GO:0045907	0.000653214	8.52186	0.725771	5	24	positive regulation of vasoconstriction	0.00771055	2.11291
450	GO:0001738	0.000666711	6.48616	1.08866	6	36	morphogenesis of a polarized epithelium	0.00783496	2.10596
451	GO:0002053	0.000666711	6.48616	1.08866	6	36	positive regulation of mesenchymal cell proliferation	0.00783496	2.10596
452	GO:0002460	0.000672415	2.80846	5.74569	15	190	adaptive immune response based on somatic recombination of immune receptors built from immunoglobulin superfamily domains	0.00788451	2.10323
453	GO:0048871	0.00067616	2.60768	6.98555	17	231	multicellular organismal homeostasis	0.0078935	2.10273
454	GO:0071496	0.00067616	2.60768	6.98555	17	231	cellular response to external stimulus	0.0078935	2.10273
455	GO:0001935	0.000694871	3.74651	2.93332	10	97	endothelial cell proliferation	0.0080941	2.09183
456	GO:0070201	0.000698665	2.11764	13.0639	26	432	regulation of establishment of protein localization	0.00812045	2.09042
457	GO:0044092	0.000713612	1.76162	26.6116	44	880	negative regulation of molecular function	0.00827602	2.08218
458	GO:0060993	0.000716121	5.28651	1.51202	7	50	kidney morphogenesis	0.00828699	2.0816
459	GO:2000027	0.000719217	3.05812	4.59655	13	152	regulation of organ morphogenesis	0.00830468	2.08068
460	GO:0022612	0.000721588	3.45123	3.47765	11	115	gland morphogenesis	0.00831395	2.08019
461	GO:0003158	0.000740727	4.06938	2.44948	9	81	endothelium development	0.00851595	2.06977
462	GO:0048839	0.000745629	2.90009	5.20136	14	172	inner ear development	0.00855375	2.06784
463	GO:0051246	0.000770195	1.5219	57.4266	81	1899	regulation of protein metabolic process	0.00881649	2.0547
464	GO:0022411	0.00077346	2.10166	13.1546	26	435	cellular component disassembly	0.00882251	2.05441
465	GO:0032755	0.000775715	6.2765	1.1189	6	37	positive regulation of interleukin-6 production	0.00882251	2.05441
466	GO:0060038	0.000775715	6.2765	1.1189	6	37	cardiac muscle cell proliferation	0.00882251	2.05441
467	GO:0010562	0.000781032	1.77675	25.1601	42	832	positive regulation of phosphorus metabolic process	0.00884502	2.0533
468	GO:0045937	0.000781032	1.77675	25.1601	42	832	positive regulation of phosphate metabolic process	0.00884502	2.0533
469	GO:0006898	0.000790573	2.76055	5.83641	15	193	receptor-mediated endocytosis	0.00893398	2.04896
470	GO:0031670	0.000796436	8.09521	0.756011	5	25	cellular response to nutrient	0.00896202	2.04759
471	GO:0032735	0.000796436	8.09521	0.756011	5	25	positive regulation of interleukin-12 production	0.00896202	2.04759
472	GO:0043410	0.000807563	2.25165	10.4027	22	344	positive regulation of MAPK cascade	0.00905597	2.04306
473	GO:0019369	0.000808798	5.16601	1.54226	7	51	arachidonic acid metabolic process	0.00905597	2.04306
474	GO:0050818	0.000810263	4.01336	2.47972	9	82	regulation of coagulation	0.00905597	2.04306
475	GO:0001756	0.00081162	4.48461	1.99587	8	66	somitogenesis	0.00905597	2.04306
476	GO:0042472	0.000815943	3.66181	2.99381	10	99	inner ear morphogenesis	0.00906603	2.04258
477	GO:1901654	0.000815943	3.66181	2.99381	10	99	response to ketone	0.00906603	2.04258
478	GO:0019827	0.000833788	3.38564	3.53813	11	117	stem cell maintenance	0.00924494	2.0341
479	GO:0050767	0.000841029	2.02821	14.6666	28	485	regulation of neurogenesis	0.00930575	2.03125
480	GO:0008217	0.00086367	2.99289	4.68727	13	155	regulation of blood pressure	0.00946091	2.02407
481	GO:0033630	0.000863977	11.756	0.453607	4	15	positive regulation of cell adhesion mediated by integrin	0.00946091	2.02407
482	GO:0045109	0.000863977	11.756	0.453607	4	15	intermediate filament organization	0.00946091	2.02407
483	GO:0071425	0.000863977	11.756	0.453607	4	15	hematopoietic stem cell proliferation	0.00946091	2.02407
484	GO:0090179	0.000863977	11.756	0.453607	4	15	planar cell polarity pathway involved in neural tube closure	0.00946091	2.02407
485	GO:0050679	0.000866678	3.16049	4.1127	12	136	positive regulation of epithelial cell proliferation	0.00947092	2.02361
486	GO:0007185	0.00087809	24.2045	0.211683	3	7	transmembrane receptor protein tyrosine phosphatase signaling pathway	0.00949771	2.02238
487	GO:0022601	0.00087809	24.2045	0.211683	3	7	menstrual cycle phase	0.00949771	2.02238
488	GO:0030913	0.00087809	24.2045	0.211683	3	7	paranodal junction assembly	0.00949771	2.02238
489	GO:0035581	0.00087809	24.2045	0.211683	3	7	sequestering of extracellular ligand from receptor	0.00949771	2.02238
490	GO:0086069	0.00087809	24.2045	0.211683	3	7	bundle of His cell to Purkinje myocyte communication	0.00949771	2.02238
491	GO:0035567	0.00089798	6.07994	1.14914	6	38	non-canonical Wnt signaling pathway	0.00967337	2.01442
492	GO:0055010	0.00089798	6.07994	1.14914	6	38	ventricular cardiac muscle tissue morphogenesis	0.00967337	2.01442
493	GO:0014032	0.000910694	5.05086	1.5725	7	52	neural crest cell development	0.00975084	2.01096
494	GO:0090291	0.000912532	Inf	0.0604809	2	2	negative regulation of osteoclast proliferation	0.00975084	2.01096
495	GO:0090362	0.000912532	Inf	0.0604809	2	2	positive regulation of platelet-derived growth factor production	0.00975084	2.01096
496	GO:0097477	0.000912532	Inf	0.0604809	2	2	lateral motor column neuron migration	0.00975084	2.01096
497	GO:0050714	0.000953844	3.58083	3.05429	10	101	positive regulation of protein secretion	0.0101718	1.9926
498	GO:0060571	0.00096183	7.7092	0.786252	5	26	morphogenesis of an epithelial fold	0.0102158	1.99073
499	GO:1902042	0.00096183	7.7092	0.786252	5	26	negative regulation of extrinsic apoptotic signaling pathway via death domain receptors	0.0102158	1.99073
