# Supplementary material for: Stromal NRG1 in luminal breast cancer defines pro-fibrotic and migratory cancer-associated fibroblasts
Source: Oncogene. 2021 Mar 10;40(15):2651–66. doi: 10.1038/s41388-021-01719-3 (PMC8049869; doi:10.1038/s41388-021-01719-3)
Supplement: Supplementary file 12 — Table S5 [file 41388_2021_1719_MOESM12_ESM.xlsx]

## Sheet: Table S5
Table S5.Transcription factors enriched in high-NRG1 CAFs
	Enriched Transcription Factors
TF	Overlap	P value	Adjusted P value	Genes
DROSHA_22980978_ChIP-Seq_HELA_Human	10/456	0.000112785490393808756942779780718666415850748308002948760986328125	0.0138234396377937725219897657780165900476276874542236328125	ARHGAP22;TG;GPR68;WNT7B;KCNS3;SHROOM2;PHACTR1;HIVEP3;KSR2;GAS6
SUZ12_18692474_ChIP-Seq_MEFs_Mouse	17/1135	0.0000574961597995693151339803572685838162215077318251132965087890625	0.0138234396377937725219897657780165900476276874542236328125	IRX2;KCNJ6;NRN1;WNT7B;WNT5A;HTR1B;LFNG;EFNB2;PTPRE;GRIN2A;WT1;CAMK4;ENPP1;HIVEP3;GAS6;BVES;CGNL1
SUZ12_18692474_ChIP-Seq_MESCs_Mouse	23/1909	0.000074108833146865099226162365564363199155195616185665130615234375	0.0138234396377937725219897657780165900476276874542236328125	EDARADD;IRX2;KCNJ6;NRN1;WNT7B;WNT5A;HTR1B;AK5;EFNB2;LFNG;PTPRE;GRIN2A;TMEM158;WT1;TSPAN18;KCNS3;CAMK4;ENPP1;HIVEP3;GAS6;EPHB1;BVES;CGNL1
CJUN_26792858_Chip-Seq_BT549_Human	24/2000	0.000052969990575880220137934550894698304546182043850421905517578125	0.0138234396377937725219897657780165900476276874542236328125	TFAP2A;GALNT6;WNT5A;APCDD1L;HTR1B;NRG1;NETO2;KSR2;FAM169A;TOX2;GRIN2A;INTS4L1;TUBA1A;PLCB4;TMEM158;DSEL;KIAA1644;PDGFC;PLEKHG4B;ENPP1;HIVEP3;GAS6;MYBL1;CDRT1
SUZ12_20075857_ChIP-Seq_MESCs_Mouse	39/4356	0.00011558059897820880334261273159057736847898922860622406005859375	0.0138234396377937725219897657780165900476276874542236328125	NRN1;ZBTB42;AK5;ETS1;PANX1;EFNB2;LFNG;GRIN2A;TRIM7;MGAT5B;PDGFC;S1PR1;ENPP1;HAS2;PHACTR1;EPHB1;BVES;SH2D5;CGNL1;MFSD2A;EDARADD;IRX2;KCNJ6;WNT7B;WNT5A;HTR1B;TMEM62;MTSS1L;GPR3;PTPRE;TMEM158;IGDCC4;WT1;KCNS3;COL7A1;TSPAN18;CAMK4;TRIM14;GAS6
KDM2B_26808549_Chip-Seq_SUP-B15_Human	23/2000	0.000149887679478579436721796813714036034070886671543121337890625	0.01493880538803175027362524218688122346065938472747802734375	EDARADD;GALNT6;NRN1;SLC35D1;GPR68;WNT7B;ITGB2;EMR2;PCOLCE;KSR2;AK5;PANX1;EFNB2;LFNG;PTPRE;CLIP2;EHD4;TRIM7;MGAT5B;MYADM;TYRO3;S1PR1;GAS6
RUNX_20019798_ChIP-Seq_JUKART_Human	11/616	0.0003049092128389180029850169528771175464498810470104217529296875	0.0182335709277672945727299946838684263639152050018310546875	TLE4;GBP5;GALNT6;TOX2;NRN1;CD82;GPR68;CHN1;S1PR1;HIVEP3;FAM169A
EZH2_18974828_ChIP-Seq_MESCs_Mouse	17/1302	0.0002998857270906345596876707570999087693053297698497772216796875	0.0182335709277672945727299946838684263639152050018310546875	GALNT6;IRX2;NRN1;WNT7B;WNT5A;HTR1B;AK5;ETS1;LFNG;EFNB2;WT1;KCNS3;CAMK4;HAS2;ENPP1;GAS6;EPHB1
RNF2_18974828_ChIP-Seq_MESCs_Mouse	17/1302	0.0002998857270906345596876707570999087693053297698497772216796875	0.0182335709277672945727299946838684263639152050018310546875	GALNT6;IRX2;NRN1;WNT7B;WNT5A;HTR1B;AK5;ETS1;LFNG;EFNB2;WT1;KCNS3;CAMK4;HAS2;ENPP1;GAS6;EPHB1
SUZ12_18974828_ChIP-Seq_MESCs_Mouse	22/1934	0.0002515638708814174943038943776940641328110359609127044677734375	0.0182335709277672945727299946838684263639152050018310546875	EDARADD;IRX2;KCNJ6;NRN1;WNT7B;ITGB2;WNT5A;HTR1B;AK5;EFNB2;LFNG;PTPRE;GRIN2A;TRIM7;WT1;KCNS3;CAMK4;ENPP1;HIVEP3;GAS6;EPHB1;BVES
JUND_26020271_ChIP-Seq_SMOOTH_MUSCLE_Human	22/2000	0.0004023385374393009306960566906496978845098055899143218994140625	0.018507572722207842053077087030032998882234096527099609375	SLC35D1;CD82;WNT7B;PSG1;HTR1B;NRG1;IL16;GPR3;ETS1;CLIP2;SRPX2;TUBA1A;PLCB4;TMEM158;TSPAN18;COL7A1;MGAT5B;KIAA1644;MYADM;HIVEP3;GAS6;SLC38A5
KDM2B_26808549_Chip-Seq_JURKAT_Human	22/2000	0.0004023385374393009306960566906496978845098055899143218994140625	0.018507572722207842053077087030032998882234096527099609375	EDARADD;TLE4;GALNT6;NRN1;SLC35D1;GPR68;WNT7B;ITGB2;PCOLCE;NETO2;EFNB2;LFNG;PTPRE;TOX2;TRIM7;MYADM;S1PR1;EPS8L1;HIVEP3;GAS6;SH2D5;MFSD2A
P300_27058665_Chip-Seq_ZR-75-30cells_Human	22/2000	0.0004023385374393009306960566906496978845098055899143218994140625	0.018507572722207842053077087030032998882234096527099609375	EDARADD;SLC35D1;EMR2;NETO2;KSR2;GPR3;ETS1;CLN6;EFNB2;EHD4;TUBA1A;TRIM7;WT1;TSPAN18;MGAT5B;PNPLA3;FLVCR1;S1PR1;HAS2;HIVEP3;SH2D5;MFSD2A
P300_19829295_ChIP-Seq_ESCs_Human	21/2000	0.001023217184528787092323565133256124681793153285980224609375	0.038242742271763420502939112566309631802141666412353515625	TFAP2A;EDARADD;TLE4;CD82;WNT5A;HTR1B;MTSS1L;NRG1;KSR2;ETS1;PANX1;EFNB2;GRIN2A;TMEM158;TSPAN18;DSEL;TNFSF4;PDGFC;S1PR1;COL6A3;BVES
TCF21_26020271_ChIP-Seq_SMOOTH_MUSCLE_Human	21/2000	0.001023217184528787092323565133256124681793153285980224609375	0.038242742271763420502939112566309631802141666412353515625	TLE4;SLC35D1;CD82;GPR68;WNT7B;APCDD1L;ETS1;JMJD6;PANX1;ARHGAP22;CLIP2;TSPAN18;COL7A1;DSEL;TNFSF4;PDGFC;MYADM;ENPP1;COL6A3;CORO7;SLC38A5
UBF1/2_26484160_Chip-Seq_HMEC-DERIVED_Human	21/2000	0.001023217184528787092323565133256124681793153285980224609375	0.038242742271763420502939112566309631802141666412353515625	TFAP2A;EDARADD;SLC35D1;CD82;WNT7B;WNT5A;ZBTB42;NETO2;KSR2;AK5;ETS1;PANX1;ARHGAP22;PTPRE;TRIM7;IGDCC4;MGAT5B;S1PR1;HIVEP3;SH2D5;MFSD2A
RNF2_27304074_Chip-Seq_ESCs_Mouse	17/1467	0.0011551287435160929352451208984575714566744863986968994140625	0.040633352271919033482650007726988405920565128326416015625	IRX2;NRN1;WNT7B;WNT5A;ZBTB42;NRG1;NETO2;SHISA9;LFNG;EFNB2;GRIN2A;TOX2;TMEM158;IGDCC4;WT1;KCNS3;CAMK4
BACH1_22875853_ChIP-PCR_HELA_AND_SCP4_Human	16/1352	0.00131657563521184943315656123985490921768359839916229248046875	0.043739568325371437629289772530682967044413089752197265625	KCNJ6;WNT7B;WNT5A;PSG1;NRG1;AK5;PDCD1LG2;CLN6;LFNG;EFNB2;PLCB4;KCNS3;KIAA1644;TRIM14;EPS8L1;CDRT1
JARID2_20064375_ChIP-Seq_MESCs_Mouse	14/1117	0.0015854880921895328320381235442937395418994128704071044921875	0.047688296169401213353555846197195933200418949127197265625	GALNT6;IRX2;WNT7B;WNT5A;HTR1B;AK5;LFNG;GRIN2A;WT1;TSPAN18;CAMK4;HAS2;ENPP1;HIVEP3
MTF2_20144788_ChIP-Seq_MESCs_Mouse	27/2981	0.00167467260795556099027547869440013528219424188137054443359375	0.047688296169401213353555846197195933200418949127197265625	NRN1;AK5;PANX1;EFNB2;LFNG;GRIN2A;S1PR1;ENPP1;HIVEP3;EPHB1;BVES;CGNL1;EDARADD;GALNT6;IRX2;KCNJ6;WNT7B;WNT5A;HTR1B;NETO2;PTPRE;TMEM158;WT1;TSPAN18;KCNS3;CAMK4;GAS6
PPARD_21283829_ChIP-Seq_MYOFIBROBLAST_Human	30/3447	0.00162460231751190820569108463899965499876998364925384521484375	0.047688296169401213353555846197195933200418949127197265625	ITGB2;ZBTB42;AK5;ETS1;EFNB2;ARHGAP22;TRIM7;DSEL;S1PR1;ENPP1;HIVEP3;BVES;TFAP2A;TLE4;GALNT6;KCNJ6;WNT7B;HTR1B;TMEM62;PCOLCE;NRG1;KSR2;CLIP2;TG;PLCB4;WT1;KCNS3;TNFSF4;MYADM;TYRO3
WT1_25993318_ChIP-Seq_PODOCYTE_Human	30/3464	0.001758149843729068899367273814959844457916915416717529296875	0.047789709388635602527184431664863950572907924652099609375	CD82;ABRACL;AK5;ETS1;CLN6;TMTC4;EFNB2;LFNG;GRIN2A;MGAT5B;PDGFC;PHACTR1;HIVEP3;EPHB1;CGNL1;MFSD2A;EDARADD;TLE4;GALNT6;KCNJ6;WNT7B;SYT14;KSR2;TOX2;PLCB4;WT1;TSPAN18;TYRO3;COL6A3;CORO7
TP63_23658742_ChIP-Seq_EP156T_Human	31/3652	0.0019884749462922182532131909482586706872098147869110107421875	0.051700348603597671981457750689514796249568462371826171875	CD82;FAM169A;ETS1;SIRPB1;PANX1;EFNB2;LFNG;FLVCR1;EPHB1;BVES;SH2D5;SLC38A5;MFSD2A;TFAP2A;TLE4;GBP5;APCDD1L;SHROOM2;PSG1;MTSS1L;PDCD1LG2;NETO2;CLIP2;PTPRE;TOX2;TG;PLCB4;TMEM158;EHD4;COL7A1;CAMK4
