# Supplementary material for: Stromal NRG1 in luminal breast cancer defines pro-fibrotic and migratory cancer-associated fibroblasts
Source: Oncogene. 2021 Mar 10;40(15):2651–66. doi: 10.1038/s41388-021-01719-3 (PMC8049869; doi:10.1038/s41388-021-01719-3)
Supplement: Supplementary file 13 — Table S6 [file 41388_2021_1719_MOESM13_ESM.xlsx]

## Sheet: Table S6 
Table S6. List of differential expression genes between high and low-NRG1 CAFs
Gene	baseMean	log2FoldChange	lfcSE	stat	pvalue	padj	baseMean	treatMean	contrMean	logFC	CAF_H3/ CAF#2	CAF_H4/CAF#3	CAF_H7 / CAF#6	CAF_H2/CAF#1	CAF_H5/CAF#4	CAF_H6/ CAF#5
EDARADD	66.3891	4.06684	0.514872	7.89874	2.81742e-15	9.74435e-12	66.3891	131.839	0.938866	7.13365	234.287	59.6929	101.538	0	1.0348	1.7818
RUNX3	182.864	3.26861	0.543568	6.01325			182.864	362.422	3.30676	6.77611	106.908	889.323	91.0342	1.03879	6.20881	2.6727
MXRA5P1	274.035	3.17955	0.541212	5.87487	4.23171e-09	5.62915e-06	274.035	540.206	7.86279	6.10233	688.075	807.372	125.172	19.737	2.0696	1.7818
KCNJ6	73.9211	3.08475	0.382478	8.06517	7.31334e-16	3.16174e-12	73.9211	136.63	11.2121	3.60715	118.281	111.292	180.318	9.34909	14.4872	9.79989
DKK2	704.571	3.00029	0.532953	5.62956			704.571	1369.36	39.7841	5.10516	504.968	3182.95	420.158	12.4655	38.2876	68.5992
SHROOM2	124.104	2.76581	0.476272	5.8072	6.3525e-09	7.22533e-06	124.104	230.862	17.3461	3.73435	386.687	236.748	69.151	18.6982	15.522	17.818
HTR1B	20.8591	2.51473	0.543676	4.62542	3.73836e-06	0.00113417	20.8591	40.4331	1.28513	4.97555	81.8867	13.1527	26.2599	1.03879	1.0348	1.7818
PLEKHG4B	19.9359	2.48985	0.499118	4.98851	6.08472e-07	0.000276903	19.9359	36.9087	2.96316	3.63875	30.7075	54.6342	25.3845	2.07758	4.1392	2.6727
COL10A1	264.739	2.48622	0.496984	5.00262	5.65553e-07	0.00027518	264.739	487.084	42.3935	3.52226	467.436	573.659	420.158	73.7539	6.20881	47.2176
WT1	28.3175	2.464	0.549167	4.4868	7.23012e-06	0.00189524	28.3175	55.3979	1.23716	5.48472	62.5523	9.10569	94.5356	1.03879	0	2.6727
KCNS3	192.024	2.38609	0.477204	5.00015	5.7286e-07	0.00027518	192.024	346.654	37.3949	3.21258	276.368	528.13	235.464	39.4739	10.348	62.3629
ITGB2	311.113	2.31403	0.38335	6.03635	1.57642e-09	2.47827e-06	311.113	539.163	83.0636	2.69843	508.38	740.596	368.514	103.879	45.5312	99.7807
TSPAN18	165.227	2.27484	0.520015	4.37456	1.21679e-05	0.00276868	165.227	303.608	26.8451	3.49948	158.087	674.833	77.9043	22.8533	17.5916	40.0904
TFAP2A	45.4615	2.25482	0.435858	5.1733	2.29997e-07	0.000132578	45.4615	79.6031	11.32	2.81396	81.8867	99.1509	57.7717	18.6982	7.24361	8.01809
PHACTR1	96.1624	2.21999	0.474845	4.67518	2.93695e-06	0.000958277	96.1624	170.663	21.6618	2.97792	125.105	266.089	120.795	15.5818	9.31321	40.0904
ENPP1	1513.43	2.19988	0.316985	6.94001	3.9206e-12	7.53322e-09	1513.43	2550.56	476.289	2.42091	3683.76	2175.25	1792.67	533.937	464.626	430.304
GALNT6	404.779	2.18392	0.513553	4.25257	2.11328e-05	0.00405787	404.779	732.908	76.6496	3.25728	565.245	1468.04	165.437	93.4909	33.1136	103.344
INTS4L1	16.6855	2.16277	0.471751	4.58456	4.54933e-06	0.0012897	16.6855	29.4664	3.90468	2.91579	29.5702	27.3171	31.5119	4.15515	3.1044	4.45449
SHISA9	47.3828	2.1426	0.549506	3.89915	9.65321e-05	0.0119238	47.3828	93.4298	1.33575	6.12816	4.54926	201.337	74.403	3.11636	0	0.890899
TMEM158	886.109	2.13804	0.504076	4.2415	2.22033e-05	0.0041735	886.109	1584.89	187.332	3.08071	1443.25	2395.81	915.594	99.7236	56.914	405.359
TNFSF4	2633.87	2.118	0.493684	4.29019	1.78523e-05	0.00358976	2633.87	4666.78	600.954	2.9571	9620.55	1049.18	3330.63	621.195	662.273	519.394
EMR2	18.6167	2.05661	0.549071	3.74561	0.000179955	0.0190614	18.6167	35.4023	1.83109	4.27307	42.0806	53.6224	10.504	1.03879	0	4.45449
GRIN2A	43.166	2.05297	0.504052	4.07293	4.64264e-05	0.00714365	43.166	76.5903	9.74171	2.97492	30.7075	132.538	66.525	13.5042	4.1392	11.5817
MGAT5B	78.3293	2.04407	0.504287	4.05339	5.04817e-05	0.00739813	78.3293	138.764	17.8947	2.95503	71.6508	290.37	54.2704	20.7758	12.4176	20.4907
GRP	19.6655	2.04165	0.545372	3.74359			19.6655	39.3309	0	#N/A	11.3731	96.1157	10.504	0	0	0
CDRT1	11.788	2.02858	0.519547	3.90453	9.44089e-05	0.0119169	11.788	21.2041	2.37188	3.16024	19.3344	23.2701	21.0079	4.15515	2.0696	0.890899
EPHB1	402.381	2.01538	0.285156	7.06764	1.5759e-12	3.4065e-09	402.381	658.792	145.97	2.17415	760.864	672.81	542.704	163.09	105.55	169.271
HAS2	6989.96	2.01468	0.470563	4.28143	1.857e-05	0.00369117	6989.96	12072.1	1907.86	2.66164	12913.1	17769.3	5533.83	1016.97	1108.27	3598.34
FAM169A	44.8611	1.96761	0.521949	3.76974	0.000163417	0.0179101	44.8611	80.1272	9.59501	3.06194	138.752	52.6107	49.0184	4.15515	4.1392	20.4907
TRIM14	616.499	1.96468	0.463909	4.23506	2.28491e-05	0.00423726	616.499	1054.54	178.461	2.56293	1238.54	988.474	936.602	120.499	62.0881	352.796
SIRPAP1	6.14575	1.94967	0.550801	3.5397	0.000400577	0.0327462	6.14575	11.9945	0.296966	5.33594	9.09852	11.1292	15.7559	0	0	0.890899
PSG1	60.0721	1.94704	0.549679	3.54215	0.000396878	0.0326819	60.0721	116.491	3.65303	4.99499	3.41194	294.417	51.6444	2.07758	6.20881	2.6727
PNPLA3	404.486	1.94551	0.468071	4.15645	3.23227e-05	0.00558957	404.486	691.573	117.399	2.55846	286.603	1297.06	491.06	82.0642	91.0625	179.071
HOXB-AS3	193.126	1.94143	0.55067	3.52557	0.000422573	0.0335209	193.126	370.423	15.8288	4.54855	23.8836	988.474	98.9122	9.34909	5.174	32.9633
PTPRE	291.419	1.93943	0.51452	3.7694	0.000163638	0.0179101	291.419	513.728	69.1105	2.89403	449.239	782.078	309.867	101.801	9.31321	96.2171
KSR2	5.73607	1.93288	0.547253	3.53197	0.000412475	0.0333315	5.73607	11.4721	0	#N/A	12.5105	13.1527	8.75329	0	0	0
SLC1A3	708.374	1.9071	0.544292	3.50382			708.374	1296.68	120.071	3.43286	353.705	3349.88	186.445	186.982	111.758	61.472
S1PR1	496.63	1.90336	0.463835	4.10353	4.06897e-05	0.00657615	496.63	842.513	150.747	2.48257	1059.98	802.313	665.25	84.1418	65.1925	302.906
EFNB2	1363.34	1.90174	0.54595	3.48336	0.000495157	0.0378883	1363.34	2505.41	221.282	3.50109	1369.33	5838.77	308.116	47.7842	233.865	382.196
RP11-676J12.7	84.1351	1.89496	0.462778	4.09475	4.22625e-05	0.00676709	84.1351	142.568	25.7026	2.47166	67.1016	252.936	107.665	20.7758	20.696	35.6359
EML5	11.8532	1.88853	0.550807	3.42865			11.8532	22.7675	0.938866	4.59991	9.09852	49.5754	9.62862	0	1.0348	1.7818
WNT5A	7153.2	1.88283	0.386629	4.86986	1.11677e-06	0.000429161	7153.2	11749.9	2556.48	2.20042	9141.74	11260.7	14847.3	3038.45	1185.88	3445.11
PLCB4	1424.91	1.88203	0.355703	5.29103	1.21631e-07	8.764e-05	1424.91	2321.19	528.628	2.13454	1636.6	2724.63	2602.35	510.045	753.335	322.505
WNT7B	7.29745	1.87684	0.547438	3.42841	0.000607117	0.0433838	7.29745	13.6067	0.988162	3.78343	20.4717	8.09395	12.2546	1.03879	1.0348	0.890899
AIM1	1016.68	1.86591	0.529263	3.52548			1016.68	1803.61	229.746	2.97277	595.953	4022.69	792.173	454.989	146.942	87.3081
GBP5	24.4916	1.85292	0.5319	3.48359	0.000494728	0.0378883	24.4916	43.6936	5.28959	3.04619	19.3344	62.7281	49.0184	1.03879	4.1392	10.6908
SIRPB1	74.7644	1.8362	0.54147	3.39114	0.000696019	0.0483384	74.7644	134.981	14.5475	3.21392	89.8479	142.656	172.44	4.15515	2.0696	37.4177
ST8SIA2	118.111	1.83156	0.548815	3.3373	0.000845972	0.0549977	118.111	227.567	8.65495	4.71662	5.68657	613.117	63.899	10.3879	3.1044	12.4726
CGNL1	358.603	1.82709	0.404716	4.51451	6.3464e-06	0.00174204	358.603	587.621	129.586	2.18098	703.998	341.969	716.895	104.918	80.7145	203.125
KIAA1644	772.445	1.80967	0.520896	3.47414	0.000512487	0.0383656	772.445	1346.77	198.124	2.76502	433.317	2815.68	791.298	116.344	86.9233	391.105
SYT14	65.8356	1.80612	0.34373	5.25447	1.48448e-07	9.90718e-05	65.8356	105.726	25.9452	2.02679	78.4747	121.409	117.294	30.1248	22.7656	24.9452
LINC00452	22.9832	1.79784	0.498838	3.60406	0.000313282	0.0279257	22.9832	39.389	6.57738	2.58221	44.3553	47.552	26.2599	4.15515	3.1044	12.4726
ST6GALNAC5	970.919	1.79301	0.54307	3.30162	0.000961288	0.0601449	970.919	1747.2	194.639	3.16617	2590.8	560.506	2090.29	48.823	42.4268	492.667
GPR3	42.8422	1.79005	0.456667	3.91981	8.86176e-05	0.0116982	42.8422	71.3134	14.3709	2.31102	65.9643	104.21	43.7665	7.27151	20.696	15.1453
RP11-632K20.2	14.0032	1.78407	0.533506	3.34405	0.00082566	0.0542895	14.0032	24.8901	3.11622	2.9977	37.5314	22.2584	14.8806	2.07758	1.0348	6.23629
TENM2	2754.88	1.75913	0.536166	3.28094	0.00103463	0.0615364	2754.88	4866.67	643.084	2.91986	2452.05	11498.5	649.494	595.225	322.858	1011.17
RP11-214O1.2	56.4289	1.73349	0.453455	3.82285	0.000131919	0.0150707	56.4289	92.9855	19.8722	2.22626	72.7882	152.773	53.3951	16.6206	14.4872	28.5088
MBOAT1	131.597	1.72963	0.505707	3.42023			131.597	223.644	39.5512	2.49941	92.1225	475.52	103.289	32.2024	25.87	60.5811
ADRA1D	57.8582	1.72301	0.550886	3.1277	0.00176178	0.0853404	57.8582	107.955	7.76154	3.79794	34.1194	279.241	10.504	15.5818	4.1392	3.56359
NRG1	896.458	1.71731	0.282209	6.08523	1.16322e-09	2.01156e-06	896.458	1403.23	389.682	1.84839	1223.75	1598.56	1387.4	416.554	273.187	479.304
FAM180A	3127.49	1.7028	0.379794	4.4835	7.34293e-06	0.00189524	3127.49	4987.08	1267.9	1.97575	3799.77	8116.21	3045.27	1543.64	1273.84	986.225
EPS8L1	32.7199	1.70198	0.467788	3.63835	0.000274386	0.0253741	32.7199	54.072	11.3678	2.24993	89.8479	30.3523	42.0158	11.4267	9.31321	13.3635
GABBR2	180.084	1.69913	0.550701	3.0854	0.00203276	0.0915428	180.084	336.261	23.9064	3.81411	112.594	888.311	7.87796	23.8921	30.0092	17.818
MTSS1L	3948.69	1.69339	0.500765	3.38161	0.000720635	0.0496492	3948.69	6642.73	1254.65	2.40449	1853.82	14942.4	3131.93	1265.24	1099.99	1398.71
PSG5	4024.34	1.68923	0.545235	3.09817	0.00194721	0.0902763	4024.34	7180.28	868.407	3.0476	1404.58	17367.6	2768.67	745.849	186.264	1673.11
SALL1	115.303	1.68465	0.539585	3.12212	0.00179556	0.0858659	115.303	202.902	27.7041	2.87261	75.0628	406.721	126.923	42.5903	3.1044	37.4177
RP11-100E13.1	15.4562	1.68226	0.550581	3.05544	0.00224734	0.0968221	15.4562	28.4887	2.4237	3.55511	29.5702	44.5167	11.3793	0	1.0348	6.23629
MYBL1	927.182	1.67581	0.349335	4.79713	1.60952e-06	0.000592202	927.182	1460.53	393.833	1.89084	1829.94	1597.54	954.109	526.665	262.839	391.995
AC112721.2	11.9054	1.66719	0.550913	3.02622	0.00247628	0.102201	11.9054	22.0835	1.72733	3.67635	45.4926	11.1292	9.62862	2.07758	3.1044	0
CNIH3	625.758	1.66519	0.501132	3.32285	0.000891025	0.0570685	625.758	1048.42	203.097	2.36797	1178.26	1481.19	485.808	111.15	71.4013	426.74
LRRC15	2657.33	1.66338	0.507901	3.27501	0.00105658	0.0619368	2657.33	4475.32	839.348	2.41465	2049.44	9860.46	1516.07	596.264	545.34	1376.44
TRPC3	18.2586	1.66214	0.549481	3.02493	0.00248693	0.102346	18.2586	33.2026	3.3146	3.32439	29.5702	45.5285	24.5092	0	1.0348	8.90899
SH2D5	1014.46	1.64997	0.448956	3.67512	0.000237733	0.0230962	1014.46	1643.73	385.196	2.09331	1047.47	2238.99	1644.74	210.874	220.413	724.301
LFNG	364.865	1.6418	0.451238	3.63843	0.000274302	0.0253741	364.865	591.005	138.726	2.09094	338.92	1151.36	282.731	146.469	120.037	149.671
IL27RA	213.395	1.63843	0.509848	3.21356	0.00131101	0.0706476	213.395	358.699	68.0908	2.39724	516.341	126.468	433.288	25.9697	39.3224	138.98
COL7A1	1529.86	1.63778	0.432361	3.788	0.000151863	0.016943	1529.86	2456.17	603.547	2.02487	1878.84	4359.6	1130.05	413.437	642.611	754.591
EEPD1	340.925	1.63778	0.512674	3.19458	0.00140036	0.0739287	340.925	574.319	107.531	2.41709	129.654	1286.94	306.365	93.4909	135.559	93.5444
GAS6	39306.6	1.63348	0.401386	4.06961	4.70928e-05	0.00714365	39306.6	62361.6	16251.7	1.94007	53570.9	97054.6	36459.2	12872.7	11561.8	24320.6
CDCA7	82.252	1.63172	0.538596	3.02958	0.00244897	0.101803	82.252	143.298	21.2056	2.75651	63.6896	339.946	26.2599	32.2024	14.4872	16.9271
CHN1	1248.25	1.61257	0.3426	4.70685	2.51575e-06	0.000884828	1248.25	1942.39	554.109	1.80959	1865.2	2624.46	1337.5	468.493	429.442	764.391
WNT5B	2209.18	1.60794	0.489101	3.28755	0.00101064	0.0612697	2209.18	3633.6	784.762	2.21107	2463.42	7362.46	1074.9	1123.97	506.018	724.301
TNC	38813.1	1.60358	0.525522	3.0514	0.00227778	0.0977412	38813.1	65924.5	11701.7	2.4941	54199.9	128357	15216.7	5135.77	5954.24	24015.1
AK5	2197.68	1.59331	0.307157	5.18729	2.13378e-07	0.00012724	2197.68	3383.32	1012.04	1.74117	2162.04	4476.97	3510.95	987.887	1127.93	920.298
C1orf115	140.336	1.59228	0.541555	2.94019	0.00328008	0.126613	140.336	244.422	36.2504	2.75331	79.612	615.14	38.5145	27.0085	49.6704	32.0724
STMN3	547.935	1.58638	0.486774	3.25896			547.935	896.602	199.267	2.16976	1827.66	395.592	466.55	238.921	101.41	257.47
GALNT14	47.7229	1.56233	0.539597	2.89537			47.7229	92.4333	3.01245	4.9394	5.68657	268.112	3.50132	3.11636	4.1392	1.7818
CLEC2B	1961.07	1.55655	0.549286	2.83376			1961.07	3486.58	435.564	3.00086	308.212	9545.8	605.728	560.945	320.788	424.959
UBE2FP1	67.9182	1.54817	0.527512	2.93486			67.9182	114.675	21.1613	2.43805	45.4926	260.018	38.5145	20.7758	12.4176	30.2906
IGDCC4	452.959	1.5463	0.401267	3.85355	0.000116416	0.013884	452.959	707.724	198.194	1.83627	343.469	1182.73	596.975	191.137	197.647	205.798
NRN1	2008.83	1.54381	0.443168	3.48358	0.000494749	0.0378883	2008.83	3186.83	830.834	1.93949	1387.52	6135.21	2037.77	901.668	740.917	849.917
ELOVL2	148.677	1.54329	0.508472	3.03516	0.00240405	0.100177	148.677	245.533	51.82	2.24434	453.789	84.9865	197.824	94.5297	21.7308	39.1995
CD274	152.258	1.54004	0.508719	3.02728	0.00246765	0.102201	152.258	251.453	53.0636	2.2445	411.708	113.315	229.336	21.8145	26.9048	110.471
MLPH	462.416	1.5278	0.487424	3.13444	0.0017218	0.084422	462.416	749.141	175.691	2.0922	615.287	847.841	784.295	32.2024	240.074	254.797
CORO7	63.3314	1.52587	0.358074	4.26133	2.03217e-05	0.00394977	63.3314	97.4536	29.2092	1.73829	76.2001	129.503	86.6576	28.0473	24.8352	34.7451
GJA3	30.6123	1.52579	0.532893	2.86322	0.00419357	0.144174	30.6123	51.9785	9.24609	2.491	53.4538	39.458	63.0237	1.03879	6.20881	20.4907
WT1-AS	7.37909	1.52555	0.537394	2.83879	0.00452843	0.151764	7.37909	14.4612	0.296966	5.60575	7.9612	3.03523	32.3872	0	0	0.890899
ITGB2-AS1	56.2295	1.5242	0.545255	2.79539	0.00518378	0.164129	56.2295	97.8658	14.5932	2.74551	70.5135	200.325	22.7586	23.8921	2.0696	17.818
RAB38	42.0613	1.52072	0.53525	2.84114	0.00449526	0.150945	42.0613	71.555	12.5675	2.50936	35.2568	97.1274	82.2809	13.5042	1.0348	23.1634
TNFRSF19	2410.4	1.51534	0.534837	2.83327			2410.4	4694.11	126.697	5.21139	269.544	13030.2	782.544	165.167	84.8537	130.071
UAP1L1	1710.7	1.51227	0.45845	3.29866	0.000971461	0.0601449	1710.7	2717.64	703.757	1.94921	1168.02	4309.02	2675.88	373.964	557.758	1179.55
USP43	22.4297	1.50992	0.518657	2.91121	0.00360027	0.132156	22.4297	37.2938	7.56554	2.30142	21.609	65.7633	24.5092	5.19394	4.1392	13.3635
NPPA-AS1	66.244	1.49713	0.505451	2.96196	0.00305689	0.11906	66.244	108.166	24.3221	2.15291	51.1792	163.902	109.416	48.823	13.4524	10.6908
GPR68	364.151	1.49497	0.419878	3.56049	0.000370162	0.0313785	364.151	567.235	161.067	1.81629	809.768	610.082	281.856	193.214	201.786	88.199
RP11-1002K11.1	324.207	1.49432	0.257701	5.79865	6.68509e-09	7.22533e-06	324.207	486.531	161.883	1.58758	464.024	495.754	499.813	177.633	120.037	187.98
SLC13A4	43.5096	1.48313	0.479516	3.09298	0.00198154	0.09093	43.5096	69.6187	17.4005	2.00034	35.2568	125.456	48.1431	16.6206	12.4176	23.1634
TRIM7	85.3099	1.48253	0.414767	3.57437	0.000351079	0.0299074	85.3099	132.293	38.327	1.7873	128.517	179.079	89.2836	46.7454	48.6356	19.5998
RP4-555D20.2	950.931	1.47835	0.482148	3.06616	0.00216824	0.0946853	950.931	1521.15	380.713	1.99839	676.702	3007.91	878.831	193.214	577.419	371.505
TACSTD2	127.098	1.47479	0.547979	2.69132			127.098	221.424	32.7724	2.75626	72.7882	56.6577	534.826	6.23273	27.9396	64.1447
HHIPL2	14.6937	1.47381	0.545064	2.70392	0.00685269	0.19052	14.6937	27.6588	1.72865	4.00002	4.54926	68.7986	9.62862	3.11636	2.0696	0
TMEM71	27.9404	1.46983	0.470228	3.12579	0.00177329	0.0854539	27.9404	44.3158	11.565	1.93806	23.8836	68.7986	40.2651	15.5818	9.31321	9.79989
CAMK4	209.859	1.46587	0.257062	5.70239	1.18136e-08	1.02147e-05	209.859	313.19	106.528	1.5558	370.765	297.453	271.352	118.422	107.619	93.5444
GOLGA8H	5.45463	1.44824	0.550668	2.62997	0.00853935	0.215273	5.45463	9.92109	0.988162	3.32768	4.54926	18.2114	7.00263	1.03879	1.0348	0.890899
FRMD5	320.058	1.44275	0.480576	3.00213	0.00268095	0.108069	320.058	508.118	131.998	1.94465	534.538	284.3	705.515	45.7067	97.2713	253.015
AMBP	7.73817	1.44157	0.546059	2.63996	0.00829164	0.212401	7.73817	14.4869	0.989491	3.87191	2.27463	26.3053	14.8806	2.07758	0	0.890899
LY75	11.4088	1.43704	0.550707	2.60944			11.4088	20.5923	2.22532	3.21002	7.9612	48.5637	5.25198	2.07758	1.0348	3.56359
PHKG1	48.0383	1.43568	0.547653	2.62151	0.00875424	0.217037	48.0383	83.0255	13.0511	2.66938	12.5105	209.431	27.1352	16.6206	8.27841	14.2544
RP11-360I20.2	7.97348	1.43046	0.531214	2.6928	0.00708539	0.194313	7.97348	15.65	0.296966	5.71972	1.13731	15.1762	30.6365	0	0	0.890899
TLE4	1928.12	1.42777	0.322558	4.4264	9.58207e-06	0.00230143	1928.12	2888.3	967.938	1.57723	2748.89	1938.5	3977.5	753.121	1025.49	1125.21
HSPA2	535	1.42352	0.528685	2.69258	0.00709025	0.194313	535	883.51	186.491	2.24414	197.893	2122.64	329.999	104.918	257.665	196.889
MKX	1082.17	1.42068	0.54647	2.59973	0.00932969	0.223222	1082.17	1854.42	309.926	2.58097	1000.84	1786.74	2775.67	154.779	18.6264	756.373
TG	78.7677	1.42063	0.415296	3.42076	0.000624463	0.0442575	78.7677	120.763	36.7725	1.71548	158.087	66.7751	137.427	52.9782	27.9396	29.3997
IRX2	333.073	1.41929	0.286763	4.94933	7.44675e-07	0.00031409	333.073	494.84	171.307	1.53038	461.75	613.117	409.654	208.796	169.707	135.417
KCNIP3	346.092	1.41798	0.543599	2.6085	0.00909395	0.219956	346.092	587.416	104.767	2.4872	138.752	1381.03	242.466	173.478	19.6612	121.162
PDCD1LG2	1337.99	1.41634	0.359975	3.93454	8.33561e-05	0.0111374	1337.99	2016.65	659.324	1.6129	3240.21	1408.35	1401.4	594.186	655.029	728.755
LRRC3	93.8015	1.41573	0.491403	2.881	0.00396415	0.139051	93.8015	149.325	38.2776	1.96389	199.03	164.914	84.0316	18.6982	18.6264	77.5082
ARHGAP22	1640.34	1.41508	0.398803	3.54831	0.000387706	0.0320794	1640.34	2498.55	782.12	1.67563	3538.19	2948.22	1009.25	819.603	792.657	734.101
RP11-474B16.1	18.8251	1.40532	0.550138	2.55449	0.0106343	0.24036	18.8251	33.9506	3.69966	3.19797	14.7851	80.9395	6.1273	1.03879	8.27841	1.7818
SNCAIP	98.8257	1.39137	0.512604	2.71431			98.8257	159.227	38.4247	2.05098	75.0628	330.84	71.777	49.8618	15.522	49.8903
SP6	14.1089	1.38948	0.512055	2.71354	0.00665687	0.188588	14.1089	22.7777	5.44014	2.06591	26.1582	14.1644	28.0105	6.23273	2.0696	8.01809
NETO2	427.23	1.38723	0.404293	3.43125	0.000600797	0.0431103	427.23	648.479	205.982	1.65455	694.899	796.242	454.296	114.267	162.464	341.214
RASEF	79.1457	1.38497	0.550392	2.51633	0.0118584	0.254111	79.1457	137.904	20.387	2.75794	75.0628	291.382	47.2678	8.3103	2.0696	50.7812
STEAP1B	172.679	1.38343	0.450692	3.06958	0.00214361	0.0941621	172.679	266.539	78.8202	1.75771	92.1225	365.24	342.254	65.4436	108.654	62.3629
IL16	174.429	1.38273	0.368746	3.74981	0.000176966	0.0188906	174.429	261.842	87.0158	1.58935	203.579	342.981	238.965	86.2194	52.7748	122.053
F13A1	18.1647	1.3807	0.5176	2.6675			18.1647	36.3294	0	#N/A	9.09852	98.1391	1.75066	0	0	0
BATF2	40.5979	1.38005	0.489873	2.81715	0.00484512	0.15865	40.5979	64.0975	17.0982	1.90642	34.1194	121.409	36.7638	12.4655	16.5568	22.2725
LPAR3	14.7477	1.37291	0.526418	2.60803			14.7477	28.9015	0.593932	5.6047	3.41194	78.916	4.37665	0	0	1.7818
ENPP2	10495.7	1.37218	0.550704	2.49168	0.0127141	0.263188	10495.7	18308.3	2683.2	2.77047	1352.27	47630.9	5941.73	2334.16	630.194	5085.25
TOX2	375.111	1.35668	0.344765	3.93508	8.31688e-05	0.0111374	375.111	556.737	193.484	1.52478	527.714	384.463	758.035	218.145	132.455	229.852
AMOT	836.989	1.35422	0.441115	3.06998	0.00214072	0.0941621	836.989	1279.13	394.846	1.6958	912.127	2174.24	751.032	196.331	424.268	563.939
C15orf48	45.1378	1.35225	0.546551	2.47415	0.0133552	0.272436	45.1378	76.4417	13.834	2.46614	98.9464	51.5989	78.7796	0	16.5568	24.9452
ST8SIA4	57.7438	1.35188	0.535356	2.52519	0.0115635	0.250888	57.7438	109.709	5.77843	4.24686	155.812	0	173.315	1.03879	8.27841	8.01809
HECW1	119.128	1.3518	0.550864	2.45396	0.0141294	0.278609	119.128	207.927	30.3289	2.77731	98.9464	490.696	34.1378	42.5903	2.0696	46.3267
EMP2	1179.52	1.34871	0.41576	3.24396	0.0011788	0.0668361	1179.52	1782.91	576.142	1.62973	1236.26	3208.24	904.215	543.286	648.82	536.321
LINC00312	122.587	1.34099	0.408768	3.28056	0.00103601	0.0615364	122.587	184.496	60.6789	1.60432	89.8479	264.065	199.575	76.8703	57.9489	47.2176
DSEL	7443.22	1.33412	0.271793	4.90861	9.17243e-07	0.000377664	7443.22	10851	4035.43	1.42703	7725.78	13648.4	11178.8	3716.78	3907.41	4482.11
SOCS1	30.4336	1.33059	0.51538	2.58176	0.00982975	0.230821	30.4336	48.6098	12.2574	1.9876	28.4329	98.1391	19.2572	10.3879	10.348	16.0362
SEMA6A	46.2995	1.32732	0.546495	2.42878			46.2995	77.9608	14.6383	2.41301	22.7463	27.3171	183.819	7.27151	7.24361	29.3997
KRT4	6.21892	1.32246	0.545266	2.42535	0.0152937	0.291914	6.21892	11.4484	0.989491	3.53231	5.68657	24.2819	4.37665	2.07758	0	0.890899
SPATA13	504.503	1.32219	0.468728	2.8208	0.00479036	0.15749	504.503	776.087	232.918	1.7364	322.997	1414.42	590.847	350.071	124.176	224.506
AMPH	553.74	1.32209	0.520558	2.53975	0.0110932	0.246259	553.74	886.66	220.82	2.00551	821.141	959.133	879.706	142.314	31.044	489.103
C8orf46	186.28	1.31996	0.541066	2.43955	0.0147054	0.285411	186.28	308.087	64.4729	2.25657	328.684	320.723	274.853	15.5818	10.348	167.489
MSTN	26.7798	1.31909	0.52838	2.49648			26.7798	51.6299	1.92969	4.74177	4.54926	147.715	2.62599	3.11636	0	2.6727
PAX9	10.4383	1.315	0.549211	2.39434	0.0166503	0.30437	10.4383	18.7006	2.17603	3.10331	2.27463	16.1879	37.6392	1.03879	1.0348	4.45449
PDE4B	198.469	1.30877	0.486987	2.68749	0.00719915	0.196928	198.469	307.861	89.0768	1.78916	243.385	506.884	173.315	25.9697	139.698	101.562
RP11-180N14.1	9.99189	1.30709	0.539062	2.42475	0.0153189	0.292072	9.99189	16.4733	3.51045	2.2304	7.9612	28.3288	13.1299	3.11636	2.0696	5.34539
SEPT3	23.0357	1.30701	0.545617	2.39546	0.0165993	0.303759	23.0357	38.5579	7.51359	2.35945	11.3731	78.916	25.3845	2.07758	6.20881	14.2544
PKN3	109.35	1.30578	0.439481	2.97118	0.00296657	0.116709	109.35	165.271	53.429	1.62914	104.633	259.006	132.175	86.2194	39.3224	34.7451
CD82	595.468	1.30507	0.248403	5.25385	1.48954e-07	9.90718e-05	595.468	860.318	330.617	1.37971	804.082	986.45	790.422	362.537	258.7	370.614
UBE2QL1	83.6922	1.30244	0.539912	2.41233	0.0158511	0.296339	83.6922	137.611	29.773	2.20852	239.973	48.5637	124.297	6.23273	14.4872	68.5992
GFRA1	2842.31	1.30048	0.392238	3.31553	0.000914692	0.0580827	2842.31	4221.32	1463.31	1.52846	2784.15	6219.19	3660.63	2086.92	833.015	1469.98
MAP7	77.3011	1.29965	0.535857	2.42536			77.3011	125.951	28.6511	2.1362	39.806	293.406	44.6418	11.4267	36.218	38.3086
NFE2L3	299.925	1.29177	0.550877	2.34493	0.0190306	0.324873	299.925	517.273	82.5772	2.64711	879.144	126.468	546.205	7.27151	18.6264	221.834
KCTD14	34.6261	1.28503	0.448243	2.86681	0.00414635	0.14312	34.6261	52.3925	16.8597	1.63578	35.2568	66.7751	55.1457	13.5042	10.348	26.727
PITX1	18.8798	1.28116	0.549887	2.32987			18.8798	33.3063	4.45331	2.90285	13.6478	10.1174	76.1536	6.23273	0	7.12719
NTNG2	471.569	1.28019	0.479864	2.66782	0.00763452	0.201563	471.569	723.634	219.505	1.72101	703.998	265.077	1201.83	164.128	114.863	379.523
FAM196B	572.404	1.27922	0.459967	2.78111	0.00541728	0.167887	572.404	868.662	276.146	1.65336	875.732	1166.54	563.712	123.616	173.847	530.976
CHDH	120.492	1.27748	0.543906	2.34872			120.492	219.216	21.7682	3.33205	5.68657	609.07	42.8911	16.6206	4.1392	44.5449
CALB2	360.485	1.27524	0.549577	2.32041	0.0203185	0.334	360.485	609.199	111.77	2.44638	1309.05	87.01	431.537	52.9782	18.6264	263.706
KIF5C	18.2067	1.27248	0.543289	2.34218	0.0191713	0.325988	18.2067	30.0397	6.37369	2.23667	12.5105	62.7281	14.8806	2.07758	7.24361	9.79989
PTPN22	73.5891	1.27106	0.519458	2.4469	0.014409	0.281859	73.5891	116.518	30.6601	1.92612	202.442	71.8338	75.2783	10.3879	16.5568	65.0356
PILRB	70.9733	1.26971	0.461601	2.75066	0.00594751	0.176113	70.9733	107.55	34.3965	1.64468	38.6687	178.067	105.915	38.4351	30.0092	34.7451
SULT1B1	23.861	1.26851	0.550206	2.30552			23.861	41.8436	5.87835	2.83152	112.594	5.05872	7.87796	4.15515	7.24361	6.23629
TMEM132B	151.737	1.26669	0.500619	2.53025	0.011398	0.249995	151.737	235.602	67.8712	1.79548	187.657	162.891	356.259	56.0945	16.5568	130.962
THEMIS2	106.309	1.26476	0.434535	2.91061	0.00360719	0.132156	106.309	159.111	53.5078	1.57221	209.266	163.902	104.164	60.2497	22.7656	77.5082
KCNH1	228.669	1.26458	0.385072	3.28401	0.0010234	0.0612697	228.669	336.217	121.122	1.47293	293.427	318.699	396.524	124.655	179.021	59.6902
IL31RA	8.13565	1.2644	0.546948	2.31174	0.0207921	0.337047	8.13565	14.6426	1.62873	3.16835	4.54926	32.3758	7.00263	0	3.1044	1.7818
SDC3	8401.61	1.26359	0.377648	3.34595	0.00082	0.0541231	8401.61	12329.9	4473.29	1.46276	8126.11	20661.8	8201.83	3900.65	4535.53	4983.69
CLIP2	3021.33	1.26313	0.326162	3.87272	0.000107627	0.0130032	3021.33	4381.29	1661.37	1.39899	2835.33	6457.96	3850.57	1703.61	1532.54	1747.94
PAPL	8.72036	1.26224	0.538223	2.34521	0.0190165	0.324873	8.72036	16.2528	1.18786	3.77425	3.41194	18.2114	27.1352	0	0	3.56359
TFAP2C	278.148	1.26153	0.510107	2.47308			278.148	552.684	3.61289	7.25716	139.89	1365.85	152.307	1.03879	0	9.79989
VAV3	13.5908	1.25984	0.538656	2.33886	0.0193427	0.327598	13.5908	25.2039	1.97765	3.67178	7.9612	66.7751	0.875329	3.11636	1.0348	1.7818
CDHR1	37.2584	1.25825	0.547461	2.29834	0.0215423	0.343663	37.2584	62.053	12.4638	2.31575	20.4717	144.679	21.0079	21.8145	3.1044	12.4726
SHMT1	400.401	1.25598	0.378502	3.31829	0.000905715	0.0577953	400.401	586.776	214.027	1.45502	286.603	860.994	612.73	210.874	198.682	232.525
TNFRSF1B	145.561	1.25191	0.547511	2.28654	0.0222226	0.348093	145.561	241.941	49.1821	2.29845	31.8448	609.07	84.9069	91.4133	32.0788	24.0543
NR4A3	170.672	1.25103	0.544188	2.29889			170.672	280.286	61.0572	2.19867	69.3762	729.467	42.0158	65.4436	71.4013	46.3267
SRPX2	1622.39	1.24998	0.365553	3.41943	0.000627522	0.0442813	1622.39	2366.81	877.963	1.43071	2298.51	2959.35	1842.57	582.76	674.69	1376.44
AP001476.2	11.3441	1.24985	0.545126	2.29277			11.3441	20.5122	2.17603	3.23671	4.54926	52.6107	4.37665	1.03879	1.0348	4.45449
LAYN	4008.92	1.24962	0.500891	2.4948	0.0126027	0.262775	4008.92	6200.19	1817.65	1.77023	3391.47	6766.54	8442.55	895.435	606.393	3951.14
NDNF	247.949	1.24939	0.550333	2.27024	0.0231931	0.352442	247.949	419.481	76.4179	2.45662	34.1194	1056.26	168.063	42.5903	28.9744	157.689
APCDD1L	1758.28	1.24743	0.29997	4.1585	3.20341e-05	0.00558957	1758.28	2529.14	987.425	1.3569	2930.86	1985.04	2671.5	1276.67	698.491	987.116
NRROS	38.7951	1.24458	0.486812	2.55658	0.0105706	0.239577	38.7951	59.388	18.2021	1.70606	62.5523	39.458	76.1536	21.8145	5.174	27.6179
FBLN7	324.376	1.23717	0.525931	2.35234			324.376	513.116	135.637	1.91954	139.89	1251.53	147.931	156.857	132.455	117.599
WNT16	31.324	1.23052	0.517651	2.37712			31.324	60.9699	1.67803	5.18326	0	175.032	7.87796	1.03879	3.1044	0.890899
TRIM36	18.7467	1.22981	0.53043	2.31852	0.0204212	0.334513	18.7467	29.8853	7.60819	1.97381	43.218	26.3053	20.1326	1.03879	9.31321	12.4726
COLEC12	1314.1	1.2288	0.531523	2.31184			1314.1	2464.1	164.112	3.90831	255.896	6919.32	217.082	134.004	91.0625	267.27
KLF17	9.53281	1.22762	0.530441	2.31435	0.0206488	0.336233	9.53281	15.2129	3.85273	1.98134	17.0597	17.1996	11.3793	1.03879	5.174	5.34539
COL6A3	160777	1.22503	0.267951	4.57185	4.83432e-06	0.00134839	160777	229028	92526.2	1.30759	287596	219504	179985	104954	97652.1	74972.7
DHCR24	12378.8	1.22286	0.372337	3.28429	0.00102239	0.0612697	12378.8	17982.4	6775.25	1.40824	13719.4	26067.6	14160.2	9639.95	4211.64	6474.16
CCBE1	2373.53	1.22235	0.494575	2.47151	0.0134543	0.273081	2373.53	3630.69	1116.38	1.70142	1982.34	7567.84	1341.88	947.374	1767.44	634.32
PAG1	505.101	1.22171	0.505239	2.41808	0.0156028	0.294456	505.101	779.028	231.174	1.7527	572.069	1411.38	353.633	370.847	263.874	58.7993
ARNT2	1467.99	1.22057	0.418663	2.91539	0.00355241	0.131625	1467.99	2161.33	774.658	1.48029	1309.05	3927.59	1247.34	618.079	844.398	861.499
CYP27A1	403.024	1.21993	0.490343	2.48792	0.0128493	0.264842	403.024	614.418	191.63	1.6809	477.672	584.788	780.794	103.879	62.0881	408.923
RP11-395N3.1	9.73413	1.21306	0.549165	2.20892	0.0271805	0.380532	9.73413	16.2548	3.21349	2.33865	15.9224	29.3406	3.50132	3.11636	2.0696	4.45449
CAMK2A	23.3658	1.21103	0.550759	2.19884			23.3658	40.1008	6.63066	2.59641	15.9224	85.9982	18.3819	8.3103	0	11.5817
RP5-1063M23.1	11.1806	1.20966	0.503068	2.40457	0.0161915	0.300106	11.1806	17.2207	5.14051	1.74416	13.6478	22.2584	15.7559	4.15515	4.1392	7.12719
RBPMS2	44.5497	1.20928	0.470593	2.56969	0.010179	0.233425	44.5497	67.0421	22.0574	1.60381	85.2986	47.552	68.2757	17.6594	9.31321	39.1995
COL27A1	1253.5	1.20896	0.414457	2.91698	0.00353442	0.131442	1253.5	1838.17	668.838	1.45854	1171.43	3009.94	1333.13	436.291	567.071	1003.15
C15orf54	29.0448	1.20789	0.550601	2.19376			29.0448	49.9364	8.15311	2.61467	129.654	13.1527	7.00263	14.543	7.24361	2.6727
TNS3	5908.05	1.20771	0.449851	2.6847	0.00725959	0.196928	5908.05	8781.29	3034.81	1.53283	4998.5	11526.8	9818.57	1276.67	2443.16	5384.59
XDH	20.108	1.20684	0.506073	2.38473	0.0170919	0.30862	20.108	30.975	9.24105	1.74498	32.9821	48.5637	11.3793	11.4267	8.27841	8.01809
CCNJL	64.0963	1.20199	0.544269	2.20845	0.0272128	0.380532	64.0963	104.157	24.0357	2.11551	249.072	22.2584	41.1405	12.4655	44.4964	15.1453
MEGF10	7.62672	1.19976	0.549387	2.18381	0.0289764	0.389324	7.62672	12.7338	2.51963	2.33738	11.3731	17.1996	9.62862	0	3.1044	4.45449
BRINP1	112.691	1.19781	0.542068	2.20971	0.0271253	0.380532	112.691	203.063	22.3179	3.18566	14.7851	539.259	55.1457	5.19394	2.0696	59.6902
NHSL2	228.082	1.19781	0.544568	2.19956			228.082	370.393	85.7711	2.11049	71.6508	958.121	81.4056	127.771	85.8885	43.654
LYPD6	380.926	1.19755	0.548094	2.18493	0.0288937	0.389324	380.926	626.955	134.897	2.2165	345.744	1439.71	95.4109	17.6594	182.125	204.907
TEX29	14.8791	1.19544	0.484022	2.46981	0.0135186	0.273102	14.8791	22.4935	7.26473	1.63053	26.1582	27.3171	14.0053	9.34909	6.20881	6.23629
TMEM255B	132.383	1.19537	0.490234	2.43837	0.0147536	0.285548	132.383	200.76	64.0067	1.64917	262.72	194.255	145.305	15.5818	57.9489	118.49
SEMA3A	511.068	1.1925	0.461533	2.58377	0.00977261	0.230242	511.068	761.215	260.922	1.54469	324.135	1471.08	488.434	285.667	172.812	324.287
RP3-395P12.2	4.86751	1.19111	0.545602	2.1831	0.0290283		4.86751	8.6989	1.03613	3.06963	15.9224	4.04698	6.1273	1.03879	2.0696	0
CELSR1	653.648	1.18663	0.532994	2.22636	0.0259903	0.375168	653.648	1032.4	274.899	1.90903	1914.1	224.607	958.485	87.2582	587.767	149.671
RPL13P12	263.352	1.18623	0.443247	2.67624	0.00744538	0.199927	263.352	388.512	138.193	1.49128	731.293	240.795	193.448	142.314	112.793	159.471
RFX8	398.824	1.18404	0.504916	2.34501	0.0190264	0.324873	398.824	609.724	187.925	1.698	457.201	1008.71	363.262	120.499	54.8444	388.432
TWIST1	872.727	1.1816	0.458146	2.57909	0.00990604	0.231019	872.727	1294.44	451.017	1.52107	490.183	2502.04	891.085	347.994	474.974	530.085
STEAP1	739.854	1.17654	0.486527	2.41824	0.0155958	0.294456	739.854	1113.72	365.993	1.60549	870.046	1662.3	808.804	174.516	157.29	766.173
HLA-H	460.766	1.17323	0.48403	2.42387	0.0153559	0.29224	460.766	691.973	229.558	1.59186	1214.65	707.209	154.058	198.408	206.96	283.306
OLFML3	12345.6	1.17233	0.460559	2.54545	0.0109137	0.244596	12345.6	18293	6398.22	1.51555	12367.2	25291.6	17220.4	4555.08	2475.24	12164.3
DKK3	37058.2	1.17016	0.404419	2.89343	0.00381061	0.13587	37058.2	53690.8	20425.6	1.39429	44668	71116.5	45287.8	13491.8	12537.6	35247.5
KRTAP1-1	4.67401	1.16902	0.543176	2.1522	0.0313818		4.67401	8.40916	0.938866	3.16297	4.54926	4.04698	16.6313	0	1.0348	1.7818
ALDOC	530.567	1.16791	0.402262	2.90336	0.00369184	0.133481	530.567	767.885	293.249	1.38877	603.914	810.407	889.334	277.356	135.559	466.831
NES	1025.23	1.16703	0.525473	2.22091	0.0263568	0.375919	1025.23	1594.3	456.17	1.80527	2320.12	2256.19	206.578	287.744	814.388	266.379
SCD	36168.4	1.16689	0.469143	2.48728	0.0128725	0.265004	36168.4	53760.3	18576.5	1.53306	20057.7	60779.5	80443.6	14717.5	9265.61	31746.3
GSTT2B	22.5733	1.16634	0.541977	2.15201	0.0313966	0.403292	22.5733	36.1507	8.9959	2.00668	4.54926	43.505	60.3977	7.27151	7.24361	12.4726
PAQR5	452.784	1.16612	0.536085	2.17526	0.0296108	0.392684	452.784	715.439	190.13	1.91185	46.6299	1348.65	751.032	149.585	200.751	220.052
HBEGF	356.093	1.16513	0.506937	2.29838	0.0215404	0.343663	356.093	542.838	169.347	1.68053	1116.84	198.302	313.368	98.6848	304.231	105.126
DPY19L2P1	4.02309	1.15948	0.547241	2.11878	0.0341095		4.02309	7.10599	0.940195	2.918	6.82389	10.1174	4.37665	1.03879	0	1.7818
BNC1	853.704	1.15948	0.465389	2.49142	0.0127233	0.263188	853.704	1264.26	443.15	1.51242	1129.35	1595.52	1067.9	755.199	119.002	455.249
FAM101A	368.716	1.15796	0.541724	2.13755	0.0325533	0.410608	368.716	588.503	148.928	1.98244	1171.43	309.594	284.482	158.934	13.4524	274.397
RNF144B	227.384	1.15728	0.394656	2.93236	0.00336394	0.128527	227.384	327.539	127.229	1.36424	411.708	150.75	420.158	101.801	135.559	144.326
PLEKHG1	138.42	1.15633	0.506912	2.28113	0.0225407	0.349116	138.42	210.645	66.1959	1.67	229.738	204.372	197.824	64.4048	10.348	123.835
ANGPT1	1490.43	1.15545	0.369259	3.1291	0.00175343	0.0851741	1490.43	2131.3	849.564	1.32694	2620.37	1311.22	2462.3	519.394	876.476	1152.82
CTD-2235C13.3	5.93713	1.15475	0.549941	2.09977	0.0357494	0.427239	5.93713	10.1936	1.68069	2.60054	2.27463	15.1762	13.1299	3.11636	1.0348	0.890899
DAPK2	127.6	1.15428	0.547201	2.10943			127.6	222.441	32.7585	2.76348	34.1194	586.811	46.3924	11.4267	3.1044	83.7445
VTRNA1-2	4.9983	1.1538	0.550428	2.09619	0.0360655		4.9983	8.31857	1.67803	2.30957	6.82389	11.1292	7.00263	1.03879	3.1044	0.890899
EGLN3	15.819	1.14974	0.550866	2.08715	0.0368749	0.433499	15.819	26.4911	5.14702	2.3637	25.0209	27.3171	27.1352	2.07758	0	13.3635
CD83	66.5076	1.14817	0.427715	2.68443	0.00726536	0.196928	66.5076	96.6705	36.3448	1.41133	109.182	101.174	79.655	56.0945	15.522	37.4177
EPHA3	165.84	1.14641	0.548655	2.0895	0.036663	0.431864	165.84	285.956	45.725	2.64474	765.413	4.04698	88.4082	47.7842	66.2273	23.1634
LINC00565	242.391	1.14576	0.401577	2.85316	0.00432868	0.147064	242.391	348.898	135.884	1.36042	230.875	590.858	224.96	163.09	131.42	113.144
GPSM2	1500.42	1.1409	0.528075	2.1605			1500.42	2326.43	674.412	1.78642	516.341	5767.95	695.011	796.75	600.185	626.302
GJB2	68.2724	1.14031	0.528258	2.15862	0.0308795	0.401503	68.2724	126.847	9.69745	3.70934	348.018	1.01174	31.5119	2.07758	2.0696	24.9452
RP11-1C8.4	2.78936	1.13957	0.505767	2.25315	0.0242495		2.78936	5.57873	0	#N/A	5.68657	4.04698	7.00263	0	0	0
AMDHD2	1124.25	1.13885	0.436556	2.60871	0.00908835	0.219956	1124.25	1635.44	613.048	1.41561	615.287	2753.97	1537.08	678.328	441.86	718.955
GPR56	204.782	1.13485	0.419628	2.70442	0.00684245	0.19052	204.782	295.73	113.835	1.37733	204.717	497.778	184.694	106.995	155.22	79.29
FDPSP5	3.15464	1.13484	0.542668	2.09122	0.0365084		3.15464	5.66606	0.643229	3.13894	6.82389	4.04698	6.1273	1.03879	0	0.890899
SPON2	12894	1.13323	0.51885	2.18411	0.0289541	0.389324	12894	19730.2	6057.75	1.70355	11323.1	17796.6	30071.1	2364.28	1716.73	14092.2
FAM78B	15.4866	1.13044	0.517932	2.18261	0.0290648	0.389324	15.4866	23.7552	7.21795	1.71858	25.0209	31.3641	14.8806	3.11636	5.174	13.3635
IRX5	193.859	1.12959	0.528885	2.13579	0.0326967	0.411217	193.859	300.076	87.6421	1.77563	78.4747	673.821	147.931	159.973	54.8444	48.1085
DCHS1	631.768	1.12802	0.547647	2.05976	0.0394217	0.449387	631.768	1020.13	243.41	2.06729	989.464	1024.9	1046.02	36.3576	31.044	662.829
FAM101B	3061.35	1.12404	0.447887	2.50965	0.0120852	0.256114	3061.35	4458.72	1663.97	1.422	4341.13	3939.73	5095.29	736.5	996.513	3258.91
GRPR	11.3094	1.12247	0.547611	2.04975	0.0403887	0.4539	11.3094	18.2746	4.34422	2.07267	17.0597	33.3875	4.37665	3.11636	7.24361	2.6727
COL23A1	33.5944	1.12003	0.501541	2.23318			33.5944	66.2978	0.890899	6.21756	1.13731	194.255	3.50132	0	0	2.6727
HIVEP3	372.297	1.11804	0.298048	3.75123	0.000175972	0.0188906	372.297	520.517	224.076	1.21596	713.096	423.921	424.535	195.292	232.83	244.106
RGS2	318.454	1.11665	0.50338	2.2183	0.0265341	0.376076	318.454	478.339	158.568	1.59293	125.105	983.415	326.498	105.956	128.315	241.434
PLXNB3	410.404	1.1164	0.357614	3.12181	0.00179746	0.0858659	410.404	580.024	240.785	1.26836	633.484	682.927	423.659	357.343	158.325	206.689
RPA4	6.17808	1.11392	0.540569	2.06065	0.0393366	0.449007	6.17808	9.7859	2.57026	1.92879	12.5105	8.09395	8.75329	2.07758	2.0696	3.56359
HLA-DOB	3.59887	1.1139	0.536701	2.07546	0.0379441		3.59887	6.55584	0.6419	3.35236	2.27463	12.1409	5.25198	0	1.0348	0.890899
NTF3	527.078	1.1138	0.516853	2.15496	0.0311651	0.403287	527.078	801.005	253.152	1.66181	980.365	878.194	544.455	356.304	28.9744	374.177
GNAZ	69.3887	1.11317	0.51992	2.14105	0.03227	0.407761	69.3887	105.85	32.927	1.68468	48.9045	226.631	42.0158	21.8145	21.7308	55.2357
RP11-589N15.2	35.3838	1.10844	0.413144	2.68293	0.00729813	0.197198	35.3838	50.7582	20.0094	1.34296	52.3165	59.6929	40.2651	11.4267	22.7656	25.8361
CXorf57	81.6707	1.10757	0.395142	2.80297	0.00506342	0.16245	81.6707	116.317	47.024	1.3066	104.633	98.1391	146.18	23.8921	61.0533	56.1266
KIF26A	19.4823	1.10615	0.519171	2.1306			19.4823	36.8365	2.12806	4.11353	4.54926	104.21	1.75066	1.03879	0	5.34539
BACE2	3913.47	1.10464	0.442974	2.49368	0.0126426	0.262775	3913.47	5661.53	2165.41	1.38655	6786.36	4744.07	5454.18	1820.99	780.24	3895.01
DSCAM	3.74575	1.10364	0.517456	2.13282	0.0329393		3.74575	7.19454	0.296966	4.59853	15.9224	3.03523	2.62599	0	0	0.890899
RHBDL3	21.9243	1.10302	0.550136	2.005	0.0449628	0.476435	21.9243	35.785	8.06368	2.14985	17.0597	78.916	11.3793	12.4655	1.0348	10.6908
KIF6	44.567	1.10179	0.550467	2.00155			44.567	74.7886	14.3453	2.38224	19.3344	196.278	8.75329	10.3879	4.1392	28.5088
EFNB3	82.4675	1.10116	0.471095	2.33744	0.0194163	0.328217	82.4675	120.901	44.0337	1.45715	121.693	170.985	70.0263	16.6206	42.4268	73.0537
LITAF	2951.44	1.10015	0.408246	2.69482	0.00704261	0.193621	2951.44	4211.95	1690.94	1.31667	2246.2	4696.51	5693.14	2665.53	1192.09	1215.19
AAED1	1121.15	1.09924	0.43367	2.53473	0.0112535	0.247907	1121.15	1613.8	628.503	1.36047	760.864	3017.02	1063.52	698.065	665.377	522.067
DNAJC6	374.774	1.09829	0.52403	2.09586			374.774	571.889	177.659	1.68662	221.776	1309.2	184.694	146.469	300.092	86.4172
MMP8	23.8828	1.09813	0.550475	1.99488	0.0460559	0.483614	23.8828	40.0949	7.67064	2.386	76.2001	28.3288	15.7559	5.19394	0	17.818
RP11-47P18.1	3.19324	1.09789	0.522631	2.10071	0.0356668		3.19324	6.04155	0.344934	4.13053	9.09852	2.02349	7.00263	0	1.0348	0
TNFSF18	19.434	1.09676	0.542244	2.02264	0.0431106	0.466578	19.434	30.6164	8.25156	1.89157	17.0597	67.7868	7.00263	9.34909	8.27841	7.12719
HMGCS1	7117.28	1.09561	0.397399	2.75695	0.00583428	0.173952	7117.28	10112.9	4121.68	1.29489	4349.09	14614.6	11374.9	5080.71	3481.07	3803.25
CLEC12B	22.7431	1.09472	0.499263	2.19268			22.7431	44.8922	0.593932	6.24002	2.27463	131.527	0.875329	0	0	1.7818
KCNJ15	163.175	1.09346	0.531144	2.05869			163.175	251.105	75.2448	1.73863	95.5344	548.365	109.416	152.702	38.2876	34.7451
VNN1	12.0714	1.09088	0.545882	1.99838	0.0456757	0.481335	12.0714	20.9281	3.21481	2.70263	47.7672	1.01174	14.0053	4.15515	1.0348	4.45449
IP6K3	33.7639	1.09068	0.506203	2.15463			33.7639	65.5062	2.02163	5.01804	3.41194	192.231	0.875329	0	5.174	0.890899
RP11-262D11.2	25.5869	1.09068	0.548762	1.98752			25.5869	43.5095	7.66427	2.50511	4.54926	116.351	9.62862	14.543	3.1044	5.34539
ARMC4	42.8616	1.08995	0.55086	1.97864	0.0478566	0.489695	42.8616	70.4831	15.24	2.20941	13.6478	64.7516	133.05	6.23273	2.0696	37.4177
EMILIN3	8.8365	1.08994	0.533463	2.04314			8.8365	16.0443	1.62873	3.30023	2.27463	41.4815	4.37665	0	3.1044	1.7818
GSTT2	110.579	1.08959	0.540191	2.01704	0.0436916	0.469507	110.579	172.855	48.3031	1.83938	14.7851	230.678	273.103	29.0861	32.0788	83.7445
UCN2	19.2393	1.08856	0.550097	1.97885	0.0478332	0.489695	19.2393	32.3553	6.12336	2.40161	14.7851	77.9043	4.37665	1.03879	9.31321	8.01809
SLC35F2	428.903	1.08805	0.478351	2.27459	0.0229303	0.351142	428.903	628.825	228.981	1.45743	531.126	1132.14	223.209	193.214	129.35	364.378
APLN	42.7859	1.08645	0.452643	2.40024	0.0163845	0.301102	42.7859	61.8451	23.7267	1.38215	48.9045	84.9865	51.6444	40.5127	15.522	15.1453
TYRO3	804.936	1.08362	0.287361	3.77094	0.000162631	0.0179101	804.936	1114.53	495.342	1.16994	1070.21	1215.1	1058.27	554.713	329.067	602.248
RP11-720L2.3	19.202	1.08328	0.499389	2.16921			19.202	37.81	0.593932	5.99233	2.27463	110.28	0.875329	0	0	1.7818
COL8A1	19662	1.08272	0.341621	3.16935	0.00152779	0.0783308	19662	27476.1	11848	1.21353	25026.6	36687.9	20713.8	9896.53	16972.8	8674.68
EMB	1848.4	1.08233	0.530505	2.0402	0.0413308	0.458991	1848.4	2833.7	863.092	1.7151	3614.39	2627.5	2259.22	116.344	414.955	2057.98
DUSP6	582.902	1.08222	0.428834	2.52363	0.011615	0.251072	582.902	834.24	331.564	1.33118	855.261	1221.17	426.285	264.891	199.717	530.085
RP5-1024G6.8	184.725	1.07926	0.32735	3.29698	0.000977315	0.0601449	184.725	257.177	112.273	1.19575	322.997	210.443	238.09	151.663	101.41	83.7445
PSG7	6.34029	1.07897	0.505054	2.13634			6.34029	12.3836	0.296966	5.38199	1.13731	33.3875	2.62599	0	0	0.890899
C3orf72	46.265	1.07697	0.53493	2.0133			46.265	83.0322	9.49774	3.12801	6.82389	238.772	3.50132	3.11636	3.1044	22.2725
SNORD3A	7.94583	1.07668	0.550483	1.95588	0.0504792	0.500355	7.94583	12.9258	2.96582	2.12376	3.41194	9.10569	26.2599	4.15515	2.0696	2.6727
LRRC3DN	64.6833	1.07664	0.497029	2.16615	0.0302996	0.396948	64.6833	95.8313	33.5353	1.51482	97.8091	121.409	68.2757	18.6982	12.4176	69.4901
GMPR	159.65	1.0749	0.502074	2.14092	0.0322804	0.407761	159.65	237.062	82.2379	1.52739	72.7882	514.978	123.421	72.7151	72.4361	101.562
ACSS1	290.058	1.07358	0.487875	2.20052	0.0277699	0.381873	290.058	426.236	153.881	1.46984	294.565	703.162	280.981	136.081	47.6008	277.96
TNFRSF10A	363.085	1.07225	0.474864	2.25801	0.0239449	0.358509	363.085	529.15	197.019	1.42534	816.592	250.912	519.946	67.5212	305.266	218.27
LIPC	77.1891	1.07159	0.550221	1.94756			77.1891	128.814	25.5647	2.33306	25.0209	336.911	24.5092	61.2885	8.27841	7.12719
ENO4	15.7431	1.06934	0.510433	2.09496	0.0361743	0.430074	15.7431	23.5757	7.91047	1.57546	15.9224	36.4228	18.3819	5.19394	5.174	13.3635
LSS	11783.4	1.0691	0.409734	2.60926	0.00907371	0.219956	11783.4	16699.3	6867.58	1.28192	6879.62	26505.7	16712.7	7324.49	5569.3	7708.95
RP11-417E7.1	311.608	1.06683	0.500631	2.13096			311.608	461.137	162.08	1.50849	180.833	979.368	223.209	221.262	182.125	82.8536
CD163	38.3686	1.06639	0.549697	1.93995	0.0523855	0.507485	38.3686	64.3698	12.3675	2.37983	104.633	39.458	49.0184	0	4.1392	32.9633
FSIP2	5.32498	1.06493	0.541962	1.96495	0.0494196		5.32498	9.36616	1.2838	2.86704	18.197	2.02349	7.87796	0	2.0696	1.7818
PTPRU	1141.72	1.06448	0.523977	2.03153	0.0422009	0.463121	1141.72	1727.07	556.375	1.6342	1036.09	2664.93	1480.18	172.439	172.812	1323.88
AMZ1	114.735	1.06281	0.322724	3.29323	0.000990418	0.0605205	114.735	159.052	70.4186	1.17547	123.967	171.996	181.193	52.9782	68.2969	89.9808
SGCD	8566.55	1.06163	0.465498	2.28063	0.0225705	0.349116	8566.55	12388.7	4744.36	1.38475	11624.5	18298.4	7243.35	6294.01	1417.68	6521.38
DEC1	13.27	1.06053	0.523268	2.02675			13.27	24.5664	1.97367	3.63774	2.27463	68.7986	2.62599	0	4.1392	1.7818
SDK2	95.2145	1.06011	0.546676	1.9392			95.2145	162.522	27.9071	2.54193	40.9433	429.991	16.6313	8.3103	4.1392	71.2719
LINC00954	12.7119	1.05919	0.539407	1.96362			12.7119	22.4101	3.01378	2.8945	1.13731	61.7164	4.37665	4.15515	3.1044	1.7818
ARHGEF28	747.44	1.05898	0.464127	2.28166	0.0225093	0.349116	747.44	1079.48	415.401	1.37776	1509.22	762.855	966.363	154.779	788.518	302.906
SSTR1	1947.84	1.05867	0.493826	2.14382	0.0320474	0.4066	1947.84	2862.29	1033.39	1.46979	3935.11	3260.85	1390.9	2163.79	429.442	506.921
LINC00472	66.3921	1.05701	0.484244	2.1828	0.0290504	0.389324	66.3921	96.9082	35.876	1.4336	28.4329	173.008	89.2836	34.28	34.1484	39.1995
ARSI	212.805	1.05653	0.39085	2.70316	0.00686838	0.19065	212.805	299.1	126.511	1.24137	337.783	183.126	376.392	104.918	84.8537	189.761
BDH1	233.095	1.05614	0.43267	2.44099	0.0146471	0.284597	233.095	331.985	134.204	1.30669	249.072	521.048	225.835	135.042	66.2273	201.343
CPA3	9.22279	1.05521	0.543462	1.94165	0.052179	0.507485	9.22279	16.0219	2.4237	2.72476	4.54926	11.1292	32.3872	0	1.0348	6.23629
RP11-685N10.1	12.7268	1.05463	0.523386	2.01502	0.043903	0.470181	12.7268	19.2237	6.22993	1.6256	28.4329	9.10569	20.1326	9.34909	3.1044	6.23629
UGT3A2	7.54339	1.05278	0.499894	2.10601			7.54339	14.7898	0.296966	5.63816	1.13731	41.4815	1.75066	0	0	0.890899
ZBTB42	124.062	1.05182	0.236781	4.44215	8.90636e-06	0.00216926	124.062	169.361	78.7625	1.10452	162.636	173.008	172.44	81.0254	78.6449	76.6173
ANAPC1P1	6.35004	1.05062	0.54923	1.9129	0.0557609	0.522147	6.35004	10.1791	2.52096	2.01357	6.82389	7.08221	16.6313	1.03879	2.0696	4.45449
INSIG1	9894.28	1.04924	0.38044	2.75796	0.00581635	0.173717	9894.28	13839.1	5949.49	1.21791	6544.11	19113.9	15859.2	6444.64	4589.34	6814.48
B4GALNT1	736.404	1.04896	0.493478	2.12566	0.0335318	0.41657	736.404	1079.16	393.649	1.45493	1380.7	196.278	1660.5	312.675	516.366	351.905
SNORD4A	12.2923	1.04852	0.509419	2.05827	0.0395643	0.450715	12.2923	18.2095	6.37516	1.51416	12.5105	20.2349	21.8832	10.3879	5.174	3.56359
SCARNA9	16.6525	1.04752	0.538347	1.94581	0.0516774	0.506014	16.6525	25.6434	7.66162	1.74287	7.9612	50.5872	18.3819	12.4655	5.174	5.34539
WFDC1	34.826	1.04728	0.549935	1.90437	0.0568615	0.52515	34.826	55.8645	13.7875	2.01857	17.0597	142.656	7.87796	8.3103	13.4524	19.5998
MAGED4B	12.7595	1.04711	0.55009	1.90352	0.056973	0.525458	12.7595	20.5743	4.94466	2.0569	38.6687	15.1762	7.87796	1.03879	3.1044	10.6908
CACNA1D	9.99357	1.04569	0.550916	1.8981	0.0576829	0.527225	9.99357	16.3288	3.65834	2.15816	4.54926	37.4345	7.00263	6.23273	2.0696	2.6727
LINC00632	40.9111	1.04566	0.425918	2.45507	0.0140856	0.278379	40.9111	58.0533	23.7689	1.2883	56.8657	77.9043	39.3898	14.543	23.8004	32.9633
NOTUM	3.67192	1.0453	0.493113	2.1198	0.0340226		3.67192	7.34384	0	#N/A	1.13731	12.1409	8.75329	0	0	0
FST	14676.3	1.0452	0.472254	2.21322	0.0268825	0.379347	14676.3	21210.6	8141.88	1.38135	18526.9	37337.4	7767.67	13405.6	6378.51	4641.58
CD177	12.2171	1.04475	0.5363	1.94806	0.0514077	0.504931	12.2171	18.797	5.63718	1.73746	13.6478	31.3641	11.3793	3.11636	3.1044	10.6908
CCDC85A	336.167	1.04415	0.440366	2.37109	0.0177355	0.314242	336.167	478.615	193.72	1.3049	613.013	558.483	264.349	229.572	273.187	78.3991
JPH2	558.373	1.04344	0.478562	2.18036	0.0292306	0.389667	558.373	809.382	307.363	1.39688	260.445	1392.16	775.542	351.11	422.199	148.78
STARD8	119.926	1.04326	0.478245	2.18143	0.0291515	0.389667	119.926	173.887	65.9655	1.39837	96.6718	185.149	239.84	34.28	36.218	127.399
AKR7A3	11.0343	1.04251	0.550406	1.89407	0.0582157	0.529298	11.0343	17.7684	4.30024	2.04682	2.27463	34.3993	16.6313	6.23273	3.1044	3.56359
BAALC	447.247	1.04121	0.550848	1.8902	0.0587313	0.531388	447.247	724.902	169.592	2.09572	250.209	1393.17	531.325	45.7067	11.3828	451.686
BCL11B	16.8993	1.04038	0.525342	1.98038			16.8993	30.9286	2.86988	3.42988	2.27463	87.01	3.50132	4.15515	0	4.45449
HLA-DRB1	5.45088	1.03998	0.52666	1.97467	0.0483057	0.491345	5.45088	10.0109	0.890899	3.49016	21.609	4.04698	4.37665	0	0	2.6727
CTD-2231H16.1	2.50018	1.03979	0.521147	1.99519	0.0460218		2.50018	4.7034	0.296966	3.98533	5.68657	4.04698	4.37665	0	0	0.890899
CDCA7L	904.929	1.03973	0.338659	3.07015	0.00213954	0.0941621	904.929	1251.13	558.728	1.16301	1558.12	1486.25	709.017	631.583	464.626	579.975
POU2F2	500.659	1.03931	0.54989	1.89004	0.0587529	0.531388	500.659	800.239	201.079	1.99267	238.836	2076.1	85.7823	391.623	61.0533	150.562
EHD3	2222.35	1.03897	0.514393	2.01979			2222.35	3304.37	1140.33	1.53493	1389.8	7422.15	1101.16	798.828	1923.69	698.465
RP11-561C5.5	25.6767	1.0389	0.537029	1.93453	0.0530484	0.510499	25.6767	39.3463	12.0072	1.71233	12.5105	88.0217	17.5066	16.6206	11.3828	8.01809
FAM213A	110.669	1.03839	0.517747	2.0056	0.044899	0.476343	110.669	165.151	56.1873	1.55547	83.024	358.157	54.2704	28.0473	55.8792	84.6354
KLF6	8973.69	1.03764	0.382514	2.71268	0.00667412	0.188588	8973.69	12522.8	5424.61	1.20696	10654.4	18672.7	8241.22	7299.56	5716.24	3258.02
NUDT10	58.6307	1.03664	0.523089	1.98177	0.0475045	0.488986	58.6307	88.025	29.2364	1.59015	70.5135	65.7633	127.798	13.5042	8.27841	65.9265
TUBA1A	27979.6	1.03554	0.291478	3.55271	0.000381286	0.031853	27979.6	38329.2	17630	1.12041	47830.9	36463.2	30693.4	18920.5	12733.2	21236.4
PRR5	233.694	1.03544	0.412502	2.51015	0.0120681	0.256114	233.694	328.846	138.543	1.24708	213.815	472.484	300.238	119.461	79.6797	216.488
SAA2	13.904	1.03516	0.54955	1.88364	0.0596136	0.534421	13.904	23.2084	4.59972	2.33503	42.0806	3.03523	24.5092	1.03879	2.0696	10.6908
EYA1	31.8119	1.0341	0.506069	2.04339			31.8119	60.9018	2.72199	4.48375	1.13731	178.067	3.50132	1.03879	0	7.12719
SLC22A4	361.903	1.0308	0.352348	2.9255	0.00343898	0.129753	361.903	500.601	223.205	1.16529	639.171	483.614	379.018	295.016	240.074	134.526
GOLGA7B	5.81812	1.03007	0.549216	1.87552	0.0607207	0.537449	5.81812	9.7585	1.87773	2.37767	6.82389	17.1996	5.25198	0	2.0696	3.56359
PDGFC	4199.34	1.02974	0.287453	3.58229	0.00034059	0.0295098	4199.34	5741.33	2657.35	1.1114	6198.37	5875.2	5150.44	3627.45	1945.43	2399.19
GUCY1B3	102.752	1.02944	0.389053	2.64601	0.00814478	0.210535	102.752	143.453	62.0508	1.20906	133.066	127.48	169.814	50.9006	37.2528	97.9989
LPXN	3679.32	1.02941	0.475971	2.16276	0.0305597	0.39898	3679.32	5306.86	2051.78	1.37098	8577.63	3121.23	4221.71	590.031	2779.48	2785.84
LRFN1	9.57805	1.02916	0.54523	1.88757	0.059083	0.532128	9.57805	15.0024	4.15368	1.85273	28.4329	6.07046	10.504	4.15515	2.0696	6.23629
RP11-400N13.3	66.8236	1.0278	0.375701	2.73567	0.00622525	0.182581	66.8236	92.8903	40.7569	1.18848	69.3762	130.515	78.7796	30.1248	47.6008	44.5449
NETO1	4.64545	1.02557	0.489553	2.09491	0.0361787		4.64545	9.2909	0	#N/A	21.609	1.01174	5.25198	0	0	0
MFSD2A	246.641	1.02363	0.299447	3.41839	0.00062992	0.0442813	246.641	337.447	155.834	1.11465	433.317	249.901	329.124	159.973	129.35	178.18
RAPGEF5	34.8946	1.02305	0.489511	2.08993	0.0366237	0.431864	34.8946	50.6119	19.1773	1.40008	37.5314	23.2701	91.0342	27.0085	14.4872	16.0362
RP11-676J12.8	9.99561	1.02139	0.536218	1.90481	0.0568051	0.52515	9.99561	15.2008	4.79041	1.66593	12.5105	18.2114	14.8806	7.27151	6.20881	0.890899
SAPCD2	84.8766	1.02137	0.541051	1.88775	0.0590602	0.532128	84.8766	130.524	39.2297	1.73429	80.7494	240.795	70.0263	4.15515	79.6797	33.8542
SLC7A8	1096	1.01947	0.539923	1.88817	0.059003	0.532128	1096	1680	512.003	1.71424	286.603	3514.8	1238.59	250.348	180.055	1105.61
EHD4	1788.93	1.01914	0.274767	3.7091	0.000207995	0.0210394	1788.93	2435.33	1142.52	1.0919	2545.31	2906.74	1853.95	1411.71	1029.63	986.225
AC002480.3	46.6782	1.01858	0.532474	1.91293	0.0557575	0.522147	46.6782	70.6196	22.7368	1.63504	112.594	9.10569	90.1589	16.6206	18.6264	32.9633
PLXNC1	1040.87	1.01853	0.505808	2.01367			1040.87	1982.91	98.8233	4.32662	113.731	5758.85	76.1536	84.1418	34.1484	178.18
LRRC8B	58.705	1.01716	0.436138	2.33219	0.0196905	0.32914	58.705	82.9175	34.4924	1.2654	73.9255	134.562	40.2651	38.4351	32.0788	32.9633
ABCC3	1300.02	1.01686	0.517903	1.96341	0.0495982	0.496068	1300.02	1928.51	671.53	1.52197	1279.48	1790.79	2715.27	219.184	213.169	1582.24
FHOD3	1414.11	1.01645	0.44866	2.26551	0.0234811	0.35371	1414.11	2006.34	821.885	1.28756	2059.68	2468.65	1490.69	446.679	424.268	1594.71
BVES	1610.21	1.01594	0.24168	4.20365	2.62647e-05	0.00463464	1610.21	2181.45	1038.96	1.07015	2097.21	1756.39	2690.76	983.732	995.478	1137.68
CLN3	85.9894	1.01546	0.406364	2.49889	0.0124585	0.261144	85.9894	120.13	51.8488	1.21221	59.1404	156.82	144.429	50.9006	41.392	63.2538
PCOLCE	12524.8	1.01421	0.273349	3.71031	0.000207004	0.0210394	12524.8	17027.3	8022.36	1.08575	16311.4	21525.9	13244.6	9091.47	8543.32	6432.29
CPN2	9.74193	1.01312	0.501693	2.01941			9.74193	18.7913	0.692525	4.76206	1.13731	52.6107	2.62599	2.07758	0	0
SEPT4	30.2278	1.01237	0.458428	2.20835	0.0272201	0.380532	30.2278	43.0577	17.3979	1.30736	23.8836	66.7751	38.5145	14.543	14.4872	23.1634
RGPD2	17.787	1.01213	0.445749	2.27063	0.0231692	0.352442	17.787	25.2451	10.329	1.2893	29.5702	24.2819	21.8832	8.3103	9.31321	13.3635
HOXB6	733.741	1.01176	0.348272	2.90509	0.00367148	0.133105	733.741	1009.5	457.987	1.14025	655.093	1502.44	870.953	357.343	513.261	503.358
STON2	28.092	1.01046	0.52572	1.92204	0.0546003	0.5189	28.092	50.8903	5.29358	3.26508	0	132.538	20.1326	4.15515	1.0348	10.6908
UCP2	195.105	1.01035	0.509607	1.98261	0.0474105	0.48898	195.105	286.638	103.571	1.4686	148.988	169.973	540.953	28.0473	110.724	171.943
NR4A1	630.853	1.00982	0.481508	2.0972	0.0359757	0.429054	630.853	908.105	353.602	1.36073	632.347	1596.53	495.436	657.553	241.109	162.144
HS3ST3B1	1012.04	1.00961	0.449914	2.244	0.0248326	0.365783	1012.04	1434.15	589.925	1.28159	1481.92	1566.18	1254.35	464.338	206.96	1098.48
MTND1P23	8.09542	1.00812	0.534261	1.88693	0.0591691	0.532128	8.09542	12.2408	3.94999	1.63178	9.09852	10.1174	17.5066	2.07758	6.20881	3.56359
RP1-140C12.2	6.18722	1.00806	0.54146	1.86174	0.0626392	0.542424	6.18722	10.6938	1.68069	2.66965	2.27463	26.3053	3.50132	3.11636	1.0348	0.890899
CD40	131.233	1.00716	0.513375	1.96185	0.0497802	0.497457	131.233	193.364	69.1014	1.48453	245.66	305.547	28.8859	64.4048	53.8096	89.0899
MPP4	154	1.00551	0.431641	2.32951	0.0198318	0.329714	154	216.573	91.4266	1.24417	362.803	160.867	126.047	59.2109	85.8885	129.18
AC017104.6	42.6391	1.00448	0.415015	2.42036	0.0155054	0.293833	42.6391	59.5702	25.708	1.21237	39.806	75.8808	63.0237	32.2024	15.522	29.3997
RP11-465B22.3	6.23144	1.00109	0.549613	1.82145	0.0685384	0.565455	6.23144	10.3348	2.12806	2.2799	9.09852	13.1527	8.75329	1.03879	0	5.34539
RP11-48B14.1	2.54509	1.00091	0.518747	1.92948	0.0536713		2.54509	4.74526	0.344934	3.7821	6.82389	3.03523	4.37665	0	1.0348	0
COL13A1	1269.63	1.00049	0.471762	2.12076	0.0339422	0.41827	1269.63	1813.36	725.897	1.32083	2502.09	2060.92	877.08	491.347	1370.08	316.269
C22orf43	12.9576	0.999313	0.544136	1.83651	0.0662818	0.555335	12.9576	19.9822	5.93296	1.75189	7.9612	41.4815	10.504	9.34909	3.1044	5.34539
RP11-290F20.3	26.7715	0.999	0.531118	1.88094	0.0599803	0.536044	26.7715	47.6088	5.93415	3.00412	0	124.444	18.3819	3.11636	3.1044	11.5817
LBH	1739.18	0.998761	0.470013	2.12496	0.0335897	0.41699	1739.18	2480.66	997.699	1.31405	1016.76	2599.17	3826.06	771.819	476.008	1745.27
SCUBE2	223.55	0.998685	0.330214	3.02436	0.00249163	0.102346	223.55	305.612	141.489	1.11102	375.314	250.912	290.609	165.167	90.0277	169.271
LYSMD2	146.41	0.998355	0.319416	3.12556	0.00177466	0.0854539	146.41	199.735	93.0852	1.10146	203.579	220.56	175.066	118.422	61.0533	99.7807
RP13-188A5.1	16.8433	0.995937	0.475736	2.09347	0.0363076	0.430636	16.8433	24.1448	9.54187	1.33937	20.4717	28.3288	23.6339	7.27151	6.20881	15.1453
XYLT1	5722.69	0.994285	0.449282	2.21305	0.0268941	0.379347	5722.69	8074.83	3370.55	1.26045	13895.7	6725.06	3603.73	2933.54	1980.61	5197.5
TNIP3	51.3722	0.992616	0.39046	2.54217	0.0110167	0.245188	51.3722	71.0529	31.6916	1.16479	71.6508	62.7281	78.7796	43.6291	17.5916	33.8542
TMEM119	10741.9	0.990367	0.474669	2.08644	0.036939	0.433644	10741.9	15325.1	6158.71	1.3152	4328.62	27684.3	13962.4	8756.98	4217.85	5501.3
TMEM52	10.3457	0.990363	0.545321	1.81611			10.3457	17.4806	3.21083	2.44474	3.41194	45.5285	3.50132	1.03879	4.1392	4.45449
IL4I1	38.9973	0.990124	0.548881	1.8039	0.0712477	0.573864	38.9973	64.4339	13.5607	2.24839	53.4538	37.4345	102.414	4.15515	0	36.5268
DEPDC1B	62.5231	0.988407	0.34719	2.84687	0.00441509	0.148541	62.5231	85.5263	39.5199	1.11379	85.2986	108.257	63.0237	36.3576	46.566	35.6359
CST7	7.28109	0.987657	0.492567	2.00512	0.0449499	0.476435	7.28109	14.2652	0.296966	5.58606	14.7851	0	28.0105	0	0	0.890899
F10	495.342	0.987438	0.531131	1.85912			495.342	740.887	249.796	1.56851	192.206	1809	221.458	270.085	134.524	344.778
COMTD1	76.1531	0.985367	0.425304	2.31685	0.0205119	0.335266	76.1531	106.253	46.0531	1.20613	55.7284	171.996	91.0342	36.3576	46.566	55.2357
OSBP2	68.7246	0.984521	0.513968	1.91553	0.055425	0.521609	68.7246	100.642	36.8073	1.45117	36.3941	216.513	49.0184	49.8618	38.2876	22.2725
SLC38A5	1299.49	0.984084	0.285926	3.44175	0.000577965	0.041819	1299.49	1757.01	841.961	1.0613	2024.42	1447.81	1798.8	1033.59	596.045	896.244
RP11-571L19.8	32.8446	0.983286	0.519414	1.89307	0.0583488	0.529672	32.8446	48.339	17.3502	1.47824	17.0597	92.0687	35.8885	29.0861	11.3828	11.5817
NCAM2	270.253	0.982907	0.495909	1.98203	0.0474757	0.48898	270.253	389.872	150.634	1.37195	453.789	82.963	632.863	87.2582	174.881	189.761
AC132872.1	74.1095	0.982511	0.394106	2.49301	0.0126664	0.262953	74.1095	102.378	45.8414	1.15917	86.4359	143.668	77.029	28.0473	56.914	52.563
ARSE	70.3575	0.982068	0.512918	1.91467	0.055535	0.521609	70.3575	102.959	37.756	1.44729	171.735	30.3523	106.79	14.543	37.2528	61.472
SDC4	5807.75	0.981602	0.331916	2.95738	0.00310268	0.120302	5807.75	7906.3	3709.19	1.0919	7355.02	11572.3	4791.55	3567.2	3640.43	3919.95
RP11-163F15.1	9.46589	0.981502	0.512573	1.91485	0.0555112	0.521609	9.46589	17.6453	1.28646	3.77781	39.806	0	13.1299	2.07758	0	1.7818
C2orf48	2.6964	0.980149	0.514307	1.90577	0.0566804		2.6964	5.04788	0.344934	3.87129	3.41194	9.10569	2.62599	0	1.0348	0
ATP2A3	97.7477	0.979879	0.550721	1.77926			97.7477	155.233	40.2629	1.94691	48.9045	390.533	26.2599	13.5042	15.522	91.7626
ABRACL	571.899	0.979829	0.277014	3.5371	0.000404539	0.0328436	571.899	771.436	372.362	1.05084	628.935	833.677	851.695	279.434	456.347	381.305
SLC17A9	1249.95	0.979019	0.48205	2.03095	0.0422602	0.463121	1249.95	1785.3	714.603	1.32096	2370.16	2492.94	492.81	653.397	1120.69	369.723
ARSJ	1564.33	0.978068	0.407222	2.4018	0.0163144	0.300627	1564.33	2165.61	963.044	1.1691	2621.51	2390.75	1484.56	731.306	1627.74	530.085
CPNE2	1068.78	0.976979	0.298554	3.27237	0.00106651	0.0621308	1068.78	1445.27	692.294	1.06189	1044.06	1782.69	1509.07	579.643	618.811	878.426
RP11-94A24.1	50.7158	0.976299	0.546956	1.78497	0.0742667	0.58041	50.7158	78.3908	23.0408	1.76649	133.066	95.1039	7.00263	43.6291	10.348	15.1453
AC003092.1	10.5393	0.976021	0.545456	1.78937	0.0735556	0.578444	10.5393	16.2391	4.83956	1.74652	12.5105	28.3288	7.87796	1.03879	7.24361	6.23629
HLA-DMB	12.0945	0.975248	0.541178	1.80208	0.0715322	0.574817	12.0945	20.6758	3.51311	2.55713	9.09852	3.03523	49.8938	5.19394	0	5.34539
HOXC10	310.118	0.975006	0.527426	1.84861	0.0645141	0.547323	310.118	459.886	160.351	1.52004	302.526	977.345	99.7875	52.9782	201.786	226.288
CD97	2778.55	0.973792	0.33293	2.92491	0.00344554	0.129753	2778.55	3775.85	1781.25	1.08391	2968.39	5399.68	2959.49	1875.01	2175.15	1293.58
ATP6V0E2-AS1	47.5498	0.972985	0.382464	2.54399	0.0109594	0.244596	47.5498	65.3392	29.7605	1.13455	51.1792	80.9395	63.899	32.2024	19.6612	37.4177
LAMA1	1497.8	0.972599	0.409569	2.37469	0.0175637	0.313362	1497.8	2072.08	923.512	1.16588	2024.42	979.368	3212.46	1098	598.115	1074.42
CAPSL	8.08541	0.972533	0.529646	1.83619	0.0663291	0.555462	8.08541	14.389	1.7818	3.01356	6.82389	29.3406	7.00263	0	0	5.34539
WWC1	119.669	0.972427	0.518021	1.87719	0.0604915	0.536726	119.669	175.479	63.8584	1.45835	101.221	316.676	108.541	35.3188	21.7308	134.526
RMRP	8.19521	0.972051	0.550895	1.76449	0.0776489	0.591065	8.19521	13.1303	3.26012	2.0099	2.27463	9.10569	28.0105	2.07758	4.1392	3.56359
PLA2G3	2.99167	0.970491	0.547523	1.77251	0.0763096		2.99167	4.99517	0.988162	2.33772	5.68657	4.04698	5.25198	1.03879	1.0348	0.890899
RP1-193H18.2	30.2678	0.969707	0.528259	1.83567			30.2678	53.8052	6.73044	2.99897	5.68657	148.726	7.00263	4.15515	0	16.0362
AQP1	1667.93	0.968886	0.526343	1.84079			1667.93	2976.08	359.785	3.0482	434.454	8332.72	161.061	670.018	207.995	201.343
FOXD1	32.3738	0.96713	0.485893	1.99042	0.0465451	0.48672	32.3738	46.2056	18.542	1.31727	42.0806	66.7751	29.7612	32.2024	8.27841	15.1453
CITED4	26.09	0.967086	0.489924	1.97395	0.0483873	0.491345	26.09	37.3043	14.8757	1.32638	15.9224	62.7281	33.2625	19.737	12.4176	12.4726
ADAMTS14	244.167	0.966029	0.485451	1.98996	0.0465955	0.486779	244.167	348.171	140.163	1.31269	189.932	579.729	274.853	261.774	103.48	55.2357
HOXB5	210.365	0.965827	0.338239	2.85546	0.00429744	0.146579	210.365	285.639	135.091	1.08026	206.991	405.709	244.217	106.995	139.698	158.58
C19orf35	2.53944	0.965588	0.485444	1.98908	0.046692		2.53944	5.07889	0	#N/A	7.9612	2.02349	5.25198	0	0	0
RP5-1139B12.2	37.2266	0.965282	0.434918	2.21946	0.0264555	0.376076	37.2266	51.9563	22.4969	1.20757	56.8657	52.6107	46.3924	16.6206	13.4524	37.4177
PSG9	21.3717	0.965265	0.550905	1.75215	0.0797486	0.59552	21.3717	34.1845	8.55888	1.99785	7.9612	71.8338	22.7586	3.11636	2.0696	20.4907
PAX6	16.1929	0.965094	0.508872	1.89653			16.1929	30.2578	2.12806	3.82969	1.13731	87.01	2.62599	1.03879	0	5.34539
AC008991.1	9.38686	0.963824	0.539099	1.78784			9.38686	16.1089	2.66486	2.59572	3.41194	2.02349	42.8911	1.03879	5.174	1.7818
MAML3	146.85	0.963251	0.475927	2.02394	0.0429759	0.466578	146.85	208.177	85.5234	1.28342	127.379	408.745	88.4082	101.801	55.8792	98.8898
RP11-342D11.2	7.28887	0.962589	0.53689	1.7929	0.0729895	0.577405	7.28887	10.9687	3.60904	1.6037	15.9224	9.10569	7.87796	5.19394	2.0696	3.56359
NET1	1235.97	0.962494	0.37949	2.53628	0.0112036	0.247439	1235.97	1691.75	780.189	1.11662	2154.07	1598.56	1322.62	427.98	709.873	1202.71
FABP3	1645.74	0.962428	0.519385	1.85301	0.0638804	0.545253	1645.74	2408.65	882.824	1.44803	337.783	5182.15	1706.02	1106.31	800.936	741.228
RP11-475B2.1	4.73962	0.95797	0.536493	1.78562	0.0741615		4.73962	8.24208	1.23716	2.73598	2.27463	17.1996	5.25198	1.03879	0	2.6727
CDKL2	46.2936	0.957185	0.550857	1.73763	0.0822761	0.604161	46.2936	73.3	19.2871	1.92617	47.7672	17.1996	154.933	2.07758	10.348	45.4358
ITM2C	3868.86	0.956925	0.396131	2.41568	0.0157059	0.295426	3868.86	5310.42	2427.3	1.12947	5460.25	7396.86	3074.16	1521.82	2085.12	3674.96
RP11-540O11.1	13.9834	0.95641	0.536765	1.7818	0.0747815	0.581377	13.9834	20.8991	7.06768	1.56413	6.82389	31.3641	24.5092	12.4655	5.174	3.56359
DLK2	7.36195	0.955194	0.544018	1.75581	0.0791205	0.59552	7.36195	11.2641	3.45983	1.70296	14.7851	11.1292	7.87796	1.03879	3.1044	6.23629
BMPER	3774.45	0.955075	0.407061	2.34627	0.0189624	0.324873	3774.45	5194.35	2354.54	1.1415	3726.98	8301.36	3554.71	2755.9	1289.36	3018.36
PKMYT1	171.421	0.954073	0.432006	2.20847	0.0272116	0.380532	171.421	237.731	105.111	1.17741	253.621	324.77	134.801	169.322	88.9929	57.0175
LARGE	1409.78	0.953306	0.432481	2.20428	0.027505	0.381076	1409.78	1955.36	864.203	1.17799	2684.06	929.793	2252.22	862.194	437.721	1292.69
OBSCN	191.975	0.95316	0.49881	1.91087	0.0560214	0.522968	191.975	275.339	108.611	1.34204	127.379	422.909	275.729	60.2497	45.5312	220.052
MC5R	3.22308	0.95309	0.543673	1.75306	0.0795921		3.22308	5.45799	0.988162	2.46555	9.09852	2.02349	5.25198	1.03879	1.0348	0.890899
COL18A1	4544.16	0.951644	0.394014	2.41525	0.0157243	0.295426	4544.16	6225.06	2863.25	1.12043	4100.02	9731.96	4843.2	4187.35	2476.28	1926.12
TMTC4	341.017	0.949767	0.256068	3.70904	0.000208046	0.0210394	341.017	455.539	226.494	1.0081	396.923	563.541	406.153	228.533	199.717	251.233
CADM1	1530.95	0.949675	0.499537	1.90111	0.0572878	0.525507	1530.95	2903.38	158.519	4.19501	4491.26	1095.72	3123.17	4.15515	7.24361	464.158
AC132872.2	38.4107	0.948559	0.450999	2.10324	0.0354448	0.425362	38.4107	53.601	23.2204	1.20687	32.9821	91.0569	36.7638	19.737	25.87	24.0543
ZCCHC5	47.0777	0.948441	0.481285	1.97064	0.0487645	0.493149	47.0777	66.5824	27.5729	1.27189	28.4329	89.0335	82.2809	43.6291	24.8352	14.2544
ADAM11	21.3646	0.948436	0.549839	1.72494	0.0845391	0.609404	21.3646	33.282	9.44726	1.81677	3.41194	46.5402	49.8938	8.3103	3.1044	16.9271
RP11-274H2.3	22.314	0.94818	0.536181	1.7684	0.0769947	0.590452	22.314	33.3226	11.3053	1.5595	70.5135	17.1996	12.2546	7.27151	18.6264	8.01809
PTN	558.732	0.947882	0.549802	1.72404	0.0847004	0.609404	558.732	869.162	248.302	1.80753	309.35	814.454	1483.68	40.5127	36.218	668.174
CALML4	57.6478	0.947873	0.470455	2.0148	0.0439254	0.470181	57.6478	81.1001	34.1956	1.24589	34.1194	142.656	66.525	45.7067	31.044	25.8361
SPNS1	24.4289	0.947807	0.476704	1.98825	0.0467841	0.487328	24.4289	34.5242	14.3336	1.26821	23.8836	58.6811	21.0079	15.5818	11.3828	16.0362
LZTS1	340.415	0.946991	0.508138	1.86365	0.0623712	0.541459	340.415	490.859	189.972	1.36952	936.01	110.28	426.285	112.189	312.51	145.216
BZRAP1	76.5766	0.945578	0.546935	1.72887	0.0838329	0.609362	76.5766	117.283	35.8697	1.70916	29.5702	247.877	74.403	23.8921	6.20881	77.5082
IRX3	363.506	0.944216	0.44909	2.10251	0.0355087	0.425834	363.506	506.107	220.905	1.19602	468.574	598.952	450.795	429.019	104.515	129.18
ANKRD53	35.7066	0.944062	0.38606	2.44538	0.01447	0.282426	35.7066	48.7283	22.6849	1.10302	35.2568	56.6577	54.2704	20.7758	19.6612	27.6179
CTSZ	12690.9	0.943918	0.335716	2.81166	0.00492872	0.159911	12690.9	17127.1	8254.67	1.053	17035.8	21302.3	13043.3	7285.02	11836.1	5642.95
WDR17	32.0723	0.943064	0.550395	1.71343	0.0866329	0.612341	32.0723	51.5268	12.6178	2.02986	23.8836	79.9278	50.7691	1.03879	2.0696	34.7451
GDNF	515.761	0.942815	0.44557	2.11598	0.0343469	0.420162	515.761	716.986	314.537	1.18872	1041.78	857.959	251.219	197.37	343.554	402.686
EZR	4834.82	0.942718	0.28933	3.25828	0.00112091	0.0648463	4834.82	6474.09	3195.56	1.01861	6444.03	6743.27	6234.97	2270.79	4399.97	2915.91
EVI2B	146.375	0.942351	0.524616	1.79627	0.0724517	0.576315	146.375	214.301	78.4491	1.44981	51.1792	233.713	358.01	64.4048	24.8352	146.107
FUOM	85.1537	0.94165	0.430219	2.18877	0.0286137	0.389313	85.1537	117.687	52.6203	1.16127	117.143	185.149	50.7691	54.017	54.8444	48.9994
LINC00327	124.727	0.940665	0.544198	1.72853	0.0838927	0.609362	124.727	188.904	60.5491	1.64148	73.9255	454.273	38.5145	41.5515	116.933	23.1634
SSC5D	2989.27	0.938656	0.454954	2.06319	0.0390948	0.448554	2989.27	4166.4	1812.15	1.2011	4483.3	3886.11	4129.8	3169.34	523.609	1743.49
RP11-242C19.2	6.72372	0.937639	0.550628	1.70286	0.0885952	0.615787	6.72372	10.7799	2.66752	2.01478	20.4717	10.1174	1.75066	3.11636	3.1044	1.7818
STC1	342.669	0.937323	0.550743	1.70192	0.0887695	0.616256	342.669	545.598	139.74	1.96509	264.994	1260.63	111.167	30.1248	17.5916	371.505
PTMAP8	3.3528	0.935246	0.54017	1.73139	0.083382		3.3528	5.71876	0.986834	2.53482	4.54926	9.10569	3.50132	0	2.0696	0.890899
RP11-1134I14.4	2.14122	0.935186	0.48244	1.93845	0.0525685		2.14122	4.28244	0	#N/A	3.41194	5.05872	4.37665	0	0	0
PGF	132.339	0.9342	0.542112	1.72326			132.339	222.176	42.5025	2.38608	7.9612	651.563	7.00263	32.2024	38.2876	57.0175
KIF13B	575.097	0.933871	0.362205	2.57829	0.00992907	0.231095	575.097	778.418	371.776	1.06611	768.825	853.912	712.518	333.451	209.03	572.848
CNNM1	106.273	0.932926	0.548924	1.69955	0.0892151	0.617003	106.273	172.379	40.1673	2.10149	47.7672	462.367	7.00263	28.0473	11.3828	81.0718
AC007040.11	4.64443	0.93197	0.547361	1.70266	0.0886316		4.64443	7.65614	1.63272	2.22934	11.3731	8.09395	3.50132	3.11636	0	1.7818
DOCK4	408.227	0.931086	0.432934	2.15064	0.0315043	0.403812	408.227	562.968	253.486	1.15115	462.887	984.427	241.591	226.456	322.858	211.143
MSI2	1009.54	0.930546	0.507911	1.83211	0.0669357	0.558918	1009.54	1448.7	570.391	1.34473	2518.02	613.117	1214.96	415.515	168.673	1126.99
HPDL	12.1102	0.929328	0.528093	1.75978	0.0784446	0.593558	12.1102	17.7974	6.42299	1.47035	18.197	27.3171	7.87796	3.11636	7.24361	8.90899
PRDM1	249.462	0.928446	0.514192	1.80564	0.0709747	0.573864	249.462	359.773	139.152	1.37043	85.2986	769.937	224.084	93.4909	106.584	217.379
INHBB	348.425	0.928371	0.479637	1.93557			348.425	686.705	10.1436	6.08105	27.2956	2008.31	24.5092	6.23273	1.0348	23.1634
SPP1	2785.78	0.927914	0.55007	1.6869	0.0916224	0.620309	2785.78	4316.88	1254.68	1.78267	1851.55	460.343	10638.8	371.886	522.574	2869.58
INPP4B	1299.71	0.927524	0.427592	2.16918	0.030069	0.396068	1299.71	1787.33	812.096	1.13808	1075.9	3236.57	1049.52	1045.02	574.315	816.954
RIBC2	24.6475	0.926912	0.533192	1.73842	0.0821366	0.603393	24.6475	36.3876	12.9074	1.49525	67.1016	26.3053	15.7559	23.8921	4.1392	10.6908
PIK3CD	802.558	0.92644	0.396166	2.33851	0.0193607	0.327598	802.558	1093.07	512.046	1.09404	1205.55	1012.76	1060.9	398.894	265.944	871.299
PRKAR2B	254.695	0.923969	0.515686	1.79173	0.0731765	0.577564	254.695	367.426	141.963	1.37194	247.935	558.483	295.861	49.8618	51.74	324.287
HUNK	212.775	0.923828	0.55069	1.67758	0.0934282	0.623252	212.775	331.922	93.6279	1.82583	110.32	633.352	252.095	33.2412	6.20881	241.434
GAD1	39.4137	0.923605	0.550059	1.6791			39.4137	61.0247	17.8027	1.77729	11.3731	156.82	14.8806	23.8921	7.24361	22.2725
GPR65	28.4075	0.922822	0.548078	1.68374	0.0922313	0.62133	28.4075	46.2154	10.5997	2.12436	105.77	10.1174	22.7586	2.07758	27.9396	1.7818
RP5-1070A16.1	17.7813	0.922442	0.550621	1.67528	0.09388	0.62441	17.7813	27.7037	7.8588	1.8177	50.0419	5.05872	28.0105	16.6206	5.174	1.7818
TDO2	11.7738	0.921778	0.510881	1.80429	0.0711857	0.573864	11.7738	16.8834	6.66415	1.34112	13.6478	21.2466	15.7559	4.15515	11.3828	4.45449
GPNMB	22296.6	0.921591	0.396555	2.32399	0.0201258	0.332094	22296.6	30328	14265.2	1.08814	15548.2	46449.2	28986.5	14455.8	9619.51	18720.5
GRIN3B	13.6417	0.921487	0.546785	1.68528	0.0919341	0.620779	13.6417	22.3841	4.89935	2.19181	4.54926	29.3406	33.2625	3.11636	0	11.5817
TUBB2A	1901.93	0.919543	0.31756	2.89565	0.00378372	0.13547	1901.93	2543.01	1260.85	1.01214	2697.71	3347.86	1583.47	1413.79	1305.92	1062.84
AKAP6	81.8805	0.919375	0.550723	1.6694			81.8805	127.628	36.1335	1.82053	25.0209	342.981	14.8806	24.9309	62.0881	21.3816
DUSP10	738.048	0.918597	0.349816	2.62594	0.00864097	0.215625	738.048	992.294	483.802	1.03635	1139.59	1155.41	681.881	595.225	563.966	292.215
IL1RN	8.71765	0.918009	0.531376	1.72761	0.0840587	0.609404	8.71765	15.1594	2.27595	2.73567	38.6687	5.05872	1.75066	4.15515	0	2.6727
SMN2	93.6299	0.917215	0.535071	1.7142	0.0864929	0.612341	93.6299	138.132	49.1277	1.49144	176.284	168.961	69.151	73.7539	4.1392	69.4901
CSPG4	3878.29	0.917164	0.45249	2.02693	0.04267	0.466033	3878.29	5368.47	2388.11	1.16864	4300.19	8683.8	3121.42	1774.25	4190.94	1199.15
MMP17	663.892	0.91669	0.3369	2.72096	0.00650931	0.187532	663.892	889.885	437.899	1.02302	502.693	1159.46	1007.5	466.416	461.521	385.759
SLC7A14	315.483	0.915809	0.530738	1.72554	0.0844305	0.609404	315.483	461.937	169.028	1.45044	89.8479	1133.15	162.811	150.624	212.134	144.326
IER3IP1	5.74025	0.915123	0.546469	1.67461	0.0940106	0.624559	5.74025	9.40557	2.07492	2.18046	3.41194	15.1762	9.62862	4.15515	2.0696	0
TENM4	1871.49	0.91466	0.415502	2.20134	0.0277121	0.381873	1871.49	2555	1187.98	1.10482	3941.93	2073.06	1650	1060.6	659.168	1844.16
PITRM1-AS1	20.564	0.913745	0.484317	1.88667	0.0592052	0.532139	20.564	28.8771	12.2508	1.23704	17.0597	48.5637	21.0079	12.4655	14.4872	9.79989
LL21NC02-1C16.2	28.8593	0.913479	0.539164	1.69425	0.0902178	0.618008	28.8593	42.8778	14.8409	1.53065	36.3941	73.8573	18.3819	22.8533	2.0696	19.5998
LRP8	888.151	0.912491	0.358425	2.54584	0.0109015	0.244596	888.151	1194.43	581.871	1.03755	1760.56	638.41	1184.32	626.389	546.375	572.848
PPP2R2C	29.655	0.912173	0.419212	2.17592	0.0295609	0.392348	29.655	40.5272	18.7829	1.10947	28.4329	54.6342	38.5145	18.6982	14.4872	23.1634
RP11-137H2.6	8.26521	0.911879	0.550904	1.65524	0.0978758	0.630716	8.26521	12.972	3.55842	1.86609	7.9612	28.3288	2.62599	3.11636	3.1044	4.45449
DNM1	867.089	0.911601	0.526047	1.73293	0.0831086	0.607437	867.089	1260.21	473.969	1.4108	395.786	2421.1	963.737	437.33	103.48	881.099
CRISPLD2	1348.61	0.911446	0.538329	1.6931	0.0904362	0.618018	1348.61	1997.03	700.199	1.51202	227.463	4625.69	1137.93	370.847	554.653	1175.1
EBF4	91.5944	0.911427	0.549898	1.65745	0.0974291	0.630165	91.5944	141.079	42.1096	1.74429	145.576	105.221	172.44	5.19394	6.20881	114.926
RP4-694A7.4	4.78497	0.910014	0.549973	1.65465	0.0979951		4.78497	7.68954	1.88039	2.03187	6.82389	10.1174	6.1273	2.07758	0	3.56359
MT-TI	18.5288	0.909022	0.510705	1.77994	0.0750865	0.582754	18.5288	26.4356	10.6221	1.31541	9.09852	27.3171	42.8911	12.4655	11.3828	8.01809
FOXL2	41.1488	0.908865	0.548871	1.65588			41.1488	66.2834	16.0141	2.0493	5.68657	186.161	7.00263	11.4267	13.4524	23.1634
DPF3	209.037	0.908697	0.530675	1.71234	0.086834	0.612341	209.037	305.451	112.622	1.43945	489.045	46.5402	380.768	137.12	34.1484	166.598
GJC1	1370.88	0.907655	0.285378	3.18053	0.00147006	0.0763303	1370.88	1818.69	923.071	0.978386	1553.57	2462.58	1439.92	853.883	1062.74	852.59
CBLN2	5.00289	0.907185	0.502851	1.80408	0.071218		5.00289	9.36255	0.643229	3.8635	19.3344	0	8.75329	1.03879	0	0.890899
MAMLD1	1637.82	0.906921	0.344848	2.62991	0.00854064	0.215273	1637.82	2193.43	1082.21	1.01921	1795.82	2330.05	2454.42	1314.07	590.871	1341.69
RP11-173B14.4	2.75883	0.906556	0.527428	1.71882	0.0856464		2.75883	4.87444	0.643229	2.92183	9.09852	2.02349	3.50132	1.03879	0	0.890899
CIT	686.137	0.90514	0.418253	2.1641	0.0304569	0.398405	686.137	935.083	437.191	1.09683	742.667	1618.79	443.792	510.045	465.66	335.869
FAIM3	19.3037	0.9051	0.547072	1.65444	0.0980374	0.630836	19.3037	31.4414	7.166	2.13343	10.2358	71.8338	12.2546	0	7.24361	14.2544
WNT5A-AS1	3.09084	0.904925	0.539586	1.67707	0.0935283		3.09084	5.24148	0.940195	2.47894	5.68657	3.03523	7.00263	1.03879	0	1.7818
RNF152	424.645	0.903935	0.482907	1.87186	0.0612257	0.538893	424.645	594.45	254.84	1.22196	315.036	1236.35	231.962	172.439	317.684	274.397
BZRAP1-AS1	16.978	0.903784	0.550322	1.64228	0.100532	0.634947	16.978	26.2427	7.71329	1.7665	11.3731	51.5989	15.7559	1.03879	5.174	16.9271
RP11-295D4.1	27.0951	0.902548	0.502098	1.79755	0.0722479	0.575591	27.0951	38.4263	15.7638	1.28548	18.197	70.8221	26.2599	10.3879	15.522	21.3816
SLC2A14	9.05227	0.901664	0.504751	1.78635			9.05227	16.7715	1.3331	3.65316	0	48.5637	1.75066	1.03879	2.0696	0.890899
CXorf28	4.44255	0.901575	0.50381	1.78952	0.0735318		4.44255	8.29117	0.593932	3.8032	1.13731	20.2349	3.50132	0	0	1.7818
SNORD15B	3.68251	0.900641	0.544928	1.65277	0.0983774		3.68251	6.07857	1.28646	2.24033	3.41194	6.07046	8.75329	2.07758	0	1.7818
MYADM	10982.7	0.90029	0.207043	4.34831	1.37188e-05	0.00300302	10982.7	14420.5	7544.86	0.93455	15110.4	16096.8	12054.2	7975.81	7764.11	6894.67
ADCY1	102.836	0.899397	0.550676	1.63326			102.836	159.136	46.5356	1.77385	26.1582	418.862	32.3872	90.3745	14.4872	34.7451
MT-TV	42.4449	0.899394	0.550898	1.6326	0.102554	0.639	42.4449	66.0986	18.7913	1.81455	11.3731	120.398	66.525	2.07758	44.4964	9.79989
RP4-730K3.3	10.2095	0.899239	0.533652	1.68507	0.0919755	0.620817	10.2095	14.9855	5.43349	1.46362	17.0597	12.1409	15.7559	1.03879	7.24361	8.01809
PLCH1	7.42816	0.898893	0.540024	1.66454	0.0960042	0.626491	7.42816	11.0476	3.80875	1.53634	11.3731	12.1409	9.62862	4.15515	1.0348	6.23629
RP11-267J23.4	6.58633	0.898682	0.545585	1.64719	0.0995194	0.633139	6.58633	9.91386	3.2588	1.60511	6.82389	14.1644	8.75329	1.03879	5.174	3.56359
RP11-804H8.6	28.8848	0.898595	0.536129	1.67608	0.0937228	0.623845	28.8848	42.4531	15.3164	1.47079	10.2358	96.1157	21.0079	12.4655	16.5568	16.9271
SHROOM1	261.208	0.897942	0.285854	3.14126	0.00168224	0.0828802	261.208	345.822	176.594	0.969596	439.004	277.218	321.246	195.292	143.837	190.652
FKBP5	323.873	0.896682	0.354145	2.53197	0.0113425	0.24955	323.873	433.53	214.215	1.01708	592.541	336.911	371.14	225.417	136.594	280.633
CTHRC1	5343.72	0.895122	0.510515	1.75337	0.0795384	0.59552	5343.72	7606.63	3080.82	1.30395	13739.9	2221.79	6858.2	1987.2	1260.39	5994.86
HAGHL	114.856	0.894697	0.450667	1.98527	0.0471142	0.48898	114.856	157.982	71.7295	1.13912	113.731	185.149	175.066	31.1636	54.8444	129.18
FAM212A	118.942	0.894304	0.439171	2.03635	0.0417156	0.460657	118.942	162.785	75.0989	1.11611	102.358	298.464	87.5329	70.6376	80.7145	73.9446
RGCC	248.614	0.892868	0.503694	1.77264			248.614	458.874	38.3541	3.58065	78.4747	1149.34	148.806	5.19394	2.0696	107.799
ETS1	4883.6	0.892815	0.239057	3.73473	0.000187917	0.0195762	4883.6	6419.54	3347.66	0.939316	5702.5	8049.43	5506.7	3672.11	3274.11	3096.76
RP11-386G11.10	39.6719	0.892498	0.356092	2.50637	0.0121978	0.25768	39.6719	53.1057	26.2382	1.0172	64.8269	51.5989	42.8911	27.0085	25.87	25.8361
TRAM1L1	106.325	0.891879	0.468227	1.9048	0.0568059	0.52515	106.325	147.311	65.3382	1.17286	159.224	142.656	140.053	45.7067	23.8004	126.508
RP4-564M11.2	6.41817	0.891859	0.547884	1.62782	0.103562	0.639772	6.41817	10.4113	2.42503	2.10208	13.6478	7.08221	10.504	1.03879	0	6.23629
KIFC1	556.67	0.890511	0.339457	2.62334	0.0087072	0.216653	556.67	741.556	371.785	0.996085	717.646	997.579	509.442	436.291	424.268	254.797
RAB42	85.5517	0.88849	0.433303	2.0505	0.0403153	0.453889	85.5517	116.653	54.45	1.09922	71.6508	207.407	70.9017	54.017	55.8792	53.4539
NEDD9	1863.11	0.888458	0.452188	1.9648	0.0494378	0.496007	1863.11	2558.38	1167.85	1.13138	2141.56	3782.91	1750.66	1024.24	2030.28	449.013
RP11-1017G21.6	6.71063	0.888448	0.549637	1.61643	0.106002	0.643502	6.71063	10.305	3.11622	1.72548	12.5105	13.1527	5.25198	2.07758	1.0348	6.23629
ANO5	4.54274	0.888007	0.529521	1.677	0.0935424		4.54274	7.89761	1.18786	2.73304	4.54926	12.1409	7.00263	0	0	3.56359
LPIN1	5137.04	0.887758	0.345412	2.57014	0.0101656	0.233425	5137.04	6846.3	3427.78	0.998049	3926.01	8972.14	7640.75	3911.04	2579.76	3792.56
PLEKHO1	1543.62	0.886939	0.264019	3.35938	0.000781178	0.0523601	1543.62	2031.83	1055.41	0.944972	1820.84	2229.88	2044.77	791.556	1041.01	1333.68
U91328.19	70.7116	0.886674	0.420594	2.10815	0.0350184	0.423477	70.7116	95.9561	45.4671	1.07755	46.6299	146.703	94.5356	42.5903	40.3572	53.4539
AP001596.6	3.4783	0.88627	0.515736	1.71846	0.0857132		3.4783	6.26407	0.692525	3.17716	2.27463	12.1409	4.37665	2.07758	0	0
GTSE1	329.404	0.885394	0.38572	2.29543	0.0217083	0.344172	329.404	442.551	216.257	1.0331	381	671.798	274.853	182.827	301.127	164.816
PTCHD2	3.30697	0.884885	0.548742	1.61257	0.106838		3.30697	5.32881	1.28513	2.0519	6.82389	3.03523	6.1273	1.03879	1.0348	1.7818
CYP51P2	13.5981	0.884666	0.502803	1.75947	0.078498	0.593558	13.5981	19.1496	8.04654	1.25087	14.7851	24.2819	18.3819	6.23273	13.4524	4.45449
DEPDC7	371.898	0.883411	0.324053	2.72613	0.00640815	0.186246	371.898	493.319	250.476	0.97785	453.789	670.786	355.384	193.214	253.526	304.687
DBI	5367.66	0.883342	0.283903	3.11142	0.00186193	0.0879734	5367.66	7075.98	3659.34	0.951347	4822.21	9298.94	7106.8	3662.76	3569.03	3746.23
PGD	10898.8	0.883205	0.403205	2.19046	0.0284907	0.388556	10898.8	14700.9	7096.66	1.05069	8280.79	10035.5	25786.3	6475.8	8548.49	6265.69
GPRIN3	13.8408	0.882561	0.548424	1.60927	0.107558	0.647359	13.8408	22.2376	5.44398	2.03027	37.5314	15.1762	14.0053	2.07758	0	14.2544
PRR19	37.6247	0.882457	0.445816	1.97942	0.0477688	0.489376	37.6247	51.5181	23.7314	1.11828	40.9433	50.5872	63.0237	15.5818	15.522	40.0904
EVI2A	523.776	0.881787	0.54004	1.63282	0.102507	0.639	523.776	771.292	276.26	1.48125	286.603	512.954	1514.32	99.7236	66.2273	662.829
MAP3K15	3.89312	0.880681	0.549809	1.60179	0.109201		3.89312	6.20414	1.58209	1.97139	6.82389	3.03523	8.75329	1.03879	1.0348	2.6727
MME	10226.3	0.880609	0.546157	1.61237	0.106881	0.645126	10226.3	15299.1	5153.4	1.56985	5795.76	25209.6	14892	1041.9	941.669	13476.6
PLCG2	44.4116	0.880491	0.543176	1.621	0.105017	0.641716	44.4116	65.9191	22.904	1.5251	27.2956	102.186	68.2757	6.23273	7.24361	55.2357
ESPL1	272.608	0.880141	0.374953	2.34733	0.0189083	0.324873	272.608	364.822	180.395	1.01603	436.729	444.156	213.58	242.037	177.986	121.162
RP11-43A14.1	2.23114	0.879765	0.504224	1.74479	0.0810215		2.23114	4.16532	0.296966	3.81006	5.68657	5.05872	1.75066	0	0	0.890899
MIR221	44.0451	0.87969	0.463157	1.89933	0.0575207	0.526299	44.0451	60.6052	27.4849	1.1408	68.2389	69.8103	43.7665	49.8618	16.5568	16.0362
HMSD	9.72012	0.879317	0.550033	1.59866	0.109895	0.648409	9.72012	14.847	4.59322	1.69259	3.41194	32.3758	8.75329	3.11636	6.20881	4.45449
PLA2G12AP1	5.03987	0.879308	0.550915	1.59608	0.11047		5.03987	7.85575	2.22399	1.8206	3.41194	13.1527	7.00263	1.03879	2.0696	3.56359
RRS1	869.982	0.8793	0.284266	3.09323	0.0019799	0.09093	869.982	1145.71	594.255	0.947089	882.556	1534.82	1019.76	675.212	532.922	574.63
FTH1P12	18.0043	0.879265	0.528073	1.66504	0.0959039	0.626072	18.0043	26.0195	9.98924	1.38114	13.6478	23.2701	41.1405	5.19394	5.174	19.5998
PANX1	1684.62	0.87867	0.225218	3.90141	9.5633e-05	0.0119238	1684.62	2203.79	1165.44	0.919117	2068.78	2405.93	2136.68	1035.67	1044.11	1416.53
IKBKE	689.429	0.878499	0.282481	3.10994	0.00187125	0.0881731	689.429	907.636	471.221	0.945709	1032.68	642.457	1047.77	406.166	460.486	547.012
THBS4	26.4152	0.87827	0.536575	1.63681	0.101671	0.637025	26.4152	38.6823	14.1481	1.45107	31.8448	59.6929	24.5092	6.23273	4.1392	32.0724
ELOVL4	424.643	0.878228	0.329931	2.66186	0.00777112	0.203	424.643	563.107	286.18	0.976487	500.419	663.704	525.198	201.525	240.074	416.941
MREG	101.829	0.877714	0.407811	2.15226	0.0313771	0.403292	101.829	137.38	66.2769	1.0516	92.1225	224.607	95.4109	58.1721	56.914	83.7445
RP11-66D17.5	7.55279	0.876645	0.548444	1.59842	0.109949	0.648409	7.55279	11.3993	3.70631	1.62089	6.82389	21.2466	6.1273	6.23273	3.1044	1.7818
RP3-439F8.1	7.00235	0.87653	0.550883	1.59114	0.111578	0.651867	7.00235	10.8898	3.11489	1.80572	20.4717	6.07046	6.1273	1.03879	2.0696	6.23629
FLVCR1	237.542	0.876191	0.242807	3.6086	0.000307858	0.0275844	237.542	310.99	164.093	0.922352	308.212	257.995	366.763	166.206	166.603	159.471
NTSR1	8.45457	0.875281	0.522658	1.67467	0.0939988	0.624559	8.45457	14.8329	2.07625	2.83675	10.2358	33.3875	0.875329	5.19394	1.0348	0
FERMT1	283.576	0.874476	0.390233	2.24091	0.0250322	0.36762	283.576	380.408	186.745	1.02648	616.425	198.302	326.498	183.865	175.916	200.452
RP11-363E6.3	2.73549	0.87359	0.522853	1.67081	0.0947585		2.73549	4.82775	0.643229	2.90795	1.13731	8.09395	5.25198	1.03879	0	0.890899
IL7R	2180.43	0.873485	0.512449	1.70453	0.0882823	0.615095	2180.43	3089.32	1271.54	1.28071	2472.52	4474.94	2320.5	356.304	537.062	2921.26
IRS2	1980.1	0.873095	0.509995	1.71197	0.0869026	0.612341	1980.1	2799.16	1161.04	1.26958	995.15	3899.26	3503.07	805.06	333.206	2344.85
AC144530.1	10.8126	0.871409	0.50057	1.74083	0.0817128	0.602208	10.8126	15.2008	6.42431	1.24253	12.5105	18.2114	14.8806	4.15515	6.20881	8.90899
FABP5	474.568	0.87119	0.475365	1.83268	0.0668507	0.558478	474.568	655.538	293.598	1.15884	1334.07	283.288	349.256	224.378	408.746	247.67
RP11-802O23.3	39.3418	0.871017	0.506534	1.71956	0.0855123	0.610827	39.3418	55.4191	23.2645	1.25225	28.4329	113.315	24.5092	23.8921	28.9744	16.9271
SCIN	42.1373	0.870389	0.515459	1.68857	0.0913018	0.620309	42.1373	59.7538	24.5207	1.28503	51.1792	47.552	80.5303	16.6206	50.7052	6.23629
STXBP6	441.771	0.869729	0.526853	1.6508	0.0987793	0.632565	441.771	634.668	248.875	1.35058	129.654	1318.3	456.047	329.296	79.6797	337.651
PCDHGA9	113.386	0.869568	0.382507	2.27334	0.0230059	0.35162	113.386	151.668	75.1045	1.01394	152.4	121.409	181.193	69.5988	43.4616	112.253
RP11-815M8.1	11.4906	0.86906	0.548851	1.58342	0.113326	0.654226	11.4906	18.296	4.68517	1.96536	32.9821	13.1527	8.75329	0	11.3828	2.6727
LRRFIP2	3904.1	0.869016	0.402834	2.15725	0.0309858	0.40228	3904.1	5245.46	2562.73	1.03339	3382.37	9280.73	3073.28	2700.85	2793.96	2193.39
TEC	31.7535	0.868622	0.52991	1.63919	0.101174	0.635527	31.7535	45.8148	17.6922	1.3727	13.6478	100.163	23.6339	12.4655	16.5568	24.0543
CLN6	651.302	0.868226	0.232947	3.72714	0.000193668	0.0200545	651.302	850.272	452.331	0.910547	754.04	1010.73	786.046	439.407	512.226	405.359
CHRFAM7A	4.94503	0.867065	0.546583	1.58634	0.112663		4.94503	8.01233	1.87773	2.09323	11.3731	3.03523	9.62862	0	2.0696	3.56359
MET	4741.38	0.867039	0.435952	1.98884	0.046719	0.48728	4741.38	6432.71	3050.04	1.0766	9705.84	3333.7	6258.6	2010.05	1988.89	5151.18
CTSK	30492.1	0.866884	0.536734	1.61511	0.106288	0.644245	30492.1	44406.8	16577.4	1.42156	9306.65	86411	37502.6	10368.1	4015.03	35349.1
ATAD3B	810.597	0.866691	0.372097	2.32921	0.0198481	0.329714	810.597	1080.18	541.013	0.997538	953.07	1579.33	708.141	657.553	626.055	339.432
AFP	59.7372	0.866385	0.530268	1.63386	0.102288	0.638903	59.7372	86.1413	33.3331	1.36975	68.2389	21.2466	168.939	24.9309	14.4872	60.5811
RP11-42I10.1	14.6199	0.866216	0.507233	1.70773	0.0876868	0.614541	14.6199	20.5928	8.64698	1.25187	11.3731	23.2701	27.1352	4.15515	9.31321	12.4726
HIP1R	429.289	0.86594	0.349331	2.47886	0.0131805	0.270379	429.289	569.294	289.285	0.976681	345.744	812.43	549.707	227.494	312.51	327.851
FEN1	823.068	0.86513	0.350729	2.46666	0.0136378	0.273912	823.068	1091.53	554.607	0.976812	1219.2	1312.23	743.154	754.16	557.758	351.905
SPHK1	2493.49	0.864386	0.303061	2.85218	0.00434198	0.147227	2493.49	3279.96	1707.02	0.942201	3380.1	4127.91	2331.88	2005.9	1279.01	1836.14
PTPN6	9.65977	0.864345	0.521568	1.6572	0.0974782	0.630165	9.65977	13.8341	5.48545	1.33455	20.4717	13.1527	7.87796	4.15515	5.174	7.12719
RP11-6O2.3	2.33889	0.863899	0.503163	1.71694	0.0859908		2.33889	4.33152	0.346263	3.64494	2.27463	8.09395	2.62599	1.03879	0	0
APBA1	348.191	0.862919	0.306568	2.81477	0.00488119	0.158863	348.191	458.089	238.292	0.942895	345.744	590.858	437.665	179.71	260.77	274.397
SPTBN5	86.9683	0.862399	0.532381	1.61989	0.105255	0.642242	86.9683	125.581	48.3551	1.37688	75.0628	250.912	50.7691	103.879	20.696	20.4907
RNF157	73.2971	0.862322	0.550735	1.56577	0.117404	0.66547	73.2971	113.986	32.6081	1.80555	25.0209	273.171	43.7665	13.5042	4.1392	80.1809
RP4-794H19.4	28.675	0.862305	0.525082	1.64223	0.100543	0.634947	28.675	41.0373	16.3126	1.33095	19.3344	88.0217	15.7559	19.737	11.3828	17.818
CDX1	9.38484	0.862187	0.550863	1.56516	0.117546	0.66547	9.38484	14.4188	4.35087	1.72858	3.41194	29.3406	10.504	8.3103	2.0696	2.6727
MIR138-1	10.1461	0.861345	0.540944	1.5923	0.111317	0.65151	10.1461	16.7377	3.55443	2.23541	2.27463	37.4345	10.504	0	6.20881	4.45449
MINOS1P2	2.38087	0.860956	0.529442	1.62616	0.103916		2.38087	4.11985	0.6419	2.68217	5.68657	4.04698	2.62599	0	1.0348	0.890899
PREX1	327.75	0.859989	0.506811	1.69686	0.0897224	0.617031	327.75	460.282	195.218	1.23744	293.427	735.538	351.882	61.2885	420.129	104.235
RGS3	2019.57	0.859856	0.389705	2.20643	0.027354	0.381076	2019.57	2697.59	1341.54	1.00778	2143.84	4513.39	1435.54	1272.51	1211.75	1540.36
E2F8	72.7624	0.859537	0.521197	1.64916	0.099115	0.632704	72.7624	103.537	41.9877	1.30211	87.5732	174.02	49.0184	85.1806	11.3828	29.3997
NAT8L	6.67102	0.859383	0.539513	1.59289	0.111186	0.651334	6.67102	9.78229	3.55975	1.4584	13.6478	6.07046	9.62862	4.15515	2.0696	4.45449
DDX39A	1586.25	0.859204	0.246204	3.48981	0.000483368	0.0376526	1586.25	2069.05	1103.46	0.906934	1644.56	2625.48	1937.1	1095.92	1112.41	1102.04
SLC43A1	345.233	0.858379	0.419504	2.04617	0.0407392	0.455694	345.233	464.849	225.617	1.04289	348.018	568.6	477.93	142.314	134.524	400.014
NKAIN2	7.48926	0.857834	0.529022	1.62155	0.1049	0.641466	7.48926	12.8518	2.12673	2.59526	14.7851	1.01174	22.7586	0	1.0348	5.34539
KIRREL3	893.564	0.857368	0.364281	2.35359	0.0185931	0.322499	893.564	1185.95	601.181	0.980168	1212.38	1042.1	1303.37	644.048	304.231	855.263
TRPM2	12.0236	0.856352	0.536838	1.59518	0.110673	0.65032	12.0236	20.0946	3.95265	2.34592	48.9045	0	11.3793	4.15515	4.1392	3.56359
CTC-205M6.5	278.048	0.856134	0.452328	1.89273	0.0583939	0.529804	278.048	378.366	177.73	1.09009	200.167	708.221	226.71	240.999	172.812	119.38
THRB	572.539	0.856075	0.500347	1.71096			572.539	1052.01	93.0715	3.49866	6.82389	2939.12	210.079	130.887	35.1832	113.144
LMNB1	597.27	0.854858	0.348748	2.45122	0.0142374	0.279781	597.27	789.599	404.942	0.963405	781.335	1022.87	564.587	476.803	489.461	248.561
HS1BP3	1429.9	0.854553	0.400496	2.13374	0.0328644	0.411322	1429.9	1912.48	947.321	1.01352	938.285	2770.15	2029.01	667.94	853.711	1320.31
SORCS2	1603.73	0.854173	0.532565	1.60388	0.108739	0.648409	1603.73	2310.73	896.729	1.3656	2786.42	507.895	3637.87	864.271	163.499	1662.42
RNF125	83.2872	0.853259	0.537044	1.58881	0.112104	0.653169	83.2872	120.907	45.6674	1.40466	159.224	48.5637	154.933	43.6291	5.174	88.199
FADS1	12395.4	0.852805	0.413532	2.06225	0.0391843	0.448751	12395.4	16630.8	8159.9	1.02724	7066.14	20112.5	22713.9	7097	5954.24	11428.4
SCHIP1	101.887	0.852654	0.291287	2.92719	0.00342036	0.129711	101.887	133.35	70.4229	0.921107	105.77	137.597	156.684	70.6376	63.1229	77.5082
CIB2	140.842	0.852538	0.419216	2.03365	0.0419872	0.462143	140.842	189.352	92.3307	1.03619	129.654	310.605	127.798	69.5988	75.5405	131.853
NUDT14	237.735	0.85224	0.42106	2.02404	0.0429663	0.466578	237.735	319.684	155.786	1.03708	239.973	249.901	469.176	81.0254	138.663	247.67
RP11-255B23.1	3.0681	0.851984	0.534293	1.5946	0.110802		3.0681	5.19601	0.940195	2.46637	5.68657	2.02349	7.87796	1.03879	0	1.7818
SOGA2	2921.37	0.850512	0.27584	3.08335	0.00204683	0.0919374	2921.37	3814.87	2027.86	0.911676	2839.88	5020.27	3584.47	2234.43	2040.63	1808.52
TMEM246	609.777	0.849144	0.2892	2.93618	0.00332277	0.12769	609.777	797.409	422.144	0.917584	639.171	803.325	949.732	314.753	424.268	527.412
SOX11	42.5422	0.848665	0.518689	1.63617	0.101803	0.637627	42.5422	74.592	10.4924	2.82967	194.481	3.03523	26.2599	2.07758	0	29.3997
PRDX6	18456.1	0.848394	0.170829	4.96633	6.82332e-07	0.000294989	18456.1	23857.5	13054.8	0.869862	24828.7	25152	21591.7	12493.5	12870.9	13800
TIAM2	501.828	0.848343	0.321351	2.63993	0.00829244	0.212401	501.828	659.189	344.467	0.936327	755.177	483.614	738.778	237.882	448.069	347.451
PELI2	275.644	0.848045	0.420087	2.01874	0.0435147	0.46864	275.644	370.107	181.181	1.03051	187.657	506.884	415.781	108.034	165.568	269.942
ARSD	1155.42	0.847825	0.269253	3.1488	0.0016394	0.0812326	1155.42	1506.81	804.04	0.906156	1594.52	1607.66	1318.25	616.001	756.439	1039.68
Y_RNA.6	14.0353	0.847744	0.493019	1.71949	0.0855245	0.610827	14.0353	19.4728	8.59782	1.17941	21.609	26.3053	10.504	10.3879	8.27841	7.12719
AK7	14.6229	0.847738	0.529887	1.59985	0.109633	0.648409	14.6229	20.9449	8.30086	1.33526	9.09852	41.4815	12.2546	10.3879	8.27841	6.23629
GPR124	8734.06	0.847335	0.329357	2.5727	0.0100909	0.232918	8734.06	11484.8	5983.31	0.940712	9520.46	16290.1	8643.88	5420.39	4746.63	7782.89
FAT4	4147.73	0.846642	0.347572	2.43588	0.0148557	0.286718	4147.73	5470.54	2824.92	0.953472	3266.37	4878.63	8266.61	2905.49	2455.58	3113.69
KB-1572G7.3	3.85487	0.845576	0.548453	1.54175	0.123135		3.85487	6.12765	1.58209	1.9535	2.27463	9.10569	7.00263	1.03879	1.0348	2.6727
FAM174B	126.533	0.845544	0.387813	2.18029	0.0292361	0.389667	126.533	168.279	84.7873	0.988934	146.714	221.572	136.551	124.655	48.6356	81.0718
LBR	1030.5	0.845486	0.260998	3.23944	0.00119764	0.0670254	1030.5	1341.62	719.37	0.899172	1058.84	1716.93	1249.09	640.932	742.987	774.191
AP006621.1	39.7724	0.845158	0.505372	1.67235	0.0944561	0.625302	39.7724	55.5628	23.9819	1.21217	51.1792	19.2231	96.2862	23.8921	12.4176	35.6359
LINC00669	7.14493	0.8447	0.550773	1.53366	0.125112	0.679452	7.14493	11.0777	3.21216	1.78604	10.2358	21.2466	1.75066	2.07758	3.1044	4.45449
RP11-334E6.12	6.34884	0.844403	0.549141	1.53768	0.124127	0.678424	6.34884	9.58145	3.11622	1.62045	13.6478	8.09395	7.00263	2.07758	1.0348	6.23629
LAPTM5	78.1196	0.843863	0.504752	1.67184	0.0945565	0.625302	78.1196	109.108	47.1315	1.21099	162.636	111.292	53.3951	11.4267	56.914	73.0537
UNC5CL	4.34747	0.843484	0.53148	1.58705	0.112502		4.34747	7.35918	1.33575	2.46189	2.27463	4.04698	15.7559	3.11636	0	0.890899
CTC-303L1.2	2.7017	0.842672	0.543224	1.55124	0.120844		2.7017	4.41524	0.988162	2.15967	4.54926	6.07046	2.62599	1.03879	1.0348	0.890899
RPL29P14	2.16576	0.842123	0.467904	1.79978	0.0718956		2.16576	4.33152	0	#N/A	2.27463	8.09395	2.62599	0	0	0
FAM86DP	725.956	0.84194	0.31031	2.71322	0.00666323	0.188588	725.956	950.268	501.644	0.921672	801.807	1277.83	771.165	584.837	549.479	370.614
RP1-102E24.8	31.0233	0.841333	0.509374	1.6517	0.0985955	0.632333	31.0233	43.3724	18.6741	1.21574	25.0209	71.8338	33.2625	30.1248	19.6612	6.23629
ZNF710	670.725	0.840387	0.299167	2.80909	0.00496816	0.160889	670.725	876.416	465.034	0.914279	813.18	991.509	824.56	449.795	320.788	624.52
UHRF1	717.815	0.839904	0.445275	1.88626	0.0592601	0.532356	717.815	969.717	465.914	1.0575	1011.07	1379.01	519.07	740.656	458.417	198.67
PGR	38.4688	0.839106	0.532747	1.57506	0.115244	0.658812	38.4688	55.1394	21.7982	1.33888	7.9612	57.6694	99.7875	31.1636	15.522	18.7089
STEAP3	2365.68	0.838577	0.469826	1.78487	0.0742825	0.58041	2365.68	3228	1503.37	1.10244	2051.72	5812.47	1819.81	2447.38	1411.47	651.247
SPHKAP	3.03421	0.838575	0.487699	1.71945	0.0855321		3.03421	5.77146	0.296966	4.28056	2.27463	14.1644	0.875329	0	0	0.890899
GYG2	251.066	0.838073	0.491668	1.70455	0.0882781	0.615095	251.066	346.643	155.49	1.15663	351.43	88.0217	600.476	95.5685	136.594	234.306
AURKB	186.773	0.836704	0.275513	3.03689	0.00239031	0.0998445	186.773	243.064	130.483	0.897477	266.132	279.241	183.819	135.042	139.698	116.708
SLC4A8	180.559	0.836674	0.370217	2.25996	0.0238238	0.357316	180.559	238.63	122.487	0.962146	163.773	303.523	248.593	73.7539	132.455	161.253
RP11-563P16.1	5.73943	0.836231	0.550762	1.51832	0.128935	0.686707	5.73943	8.85665	2.62221	1.75598	6.82389	10.1174	9.62862	5.19394	0	2.6727
RP11-424C20.2	54.2558	0.835205	0.48798	1.71155	0.086979	0.612341	54.2558	74.6634	33.8483	1.14132	92.1225	95.1039	36.7638	58.1721	30.0092	13.3635
RP4-562J12.2	3.09829	0.835144	0.548445	1.52275	0.127822		3.09829	4.91146	1.28513	1.93424	3.41194	6.07046	5.25198	1.03879	1.0348	1.7818
NOD2	5.33091	0.833623	0.513569	1.6232	0.104547		5.33091	9.47396	1.18786	2.9956	4.54926	21.2466	2.62599	0	0	3.56359
SLC9A3R1	363.159	0.833231	0.424312	1.96372	0.0495623	0.496007	363.159	486.139	240.18	1.01725	279.779	840.759	337.877	248.27	314.579	157.689
ZNF114	11.81	0.832842	0.543081	1.53355	0.12514	0.679452	11.81	19.1174	4.5026	2.08605	2.27463	38.4463	16.6313	7.27151	0	6.23629
MEIS1	1049.64	0.83215	0.417151	1.99484	0.0460598	0.483614	1049.64	1401.89	697.391	1.00733	1409.13	1199.93	1596.6	465.377	365.285	1261.51
RP11-340F14.5	7.06313	0.831839	0.550845	1.51011	0.131014	0.692548	7.06313	10.8648	3.26145	1.73608	5.68657	24.2819	2.62599	3.11636	3.1044	3.56359
RP5-952N6.1	10.6385	0.831767	0.52675	1.57905	0.114324	0.65703	10.6385	18.1634	3.11356	2.54439	7.9612	1.01174	45.5171	0	3.1044	6.23629
FOSL1	2834.07	0.831323	0.297635	2.79309	0.00522067	0.164339	2834.07	3692.97	1975.16	0.90281	3009.34	4667.17	3402.4	2612.55	1580.14	1732.8
RSPH4A	11.8495	0.830816	0.497918	1.66858	0.0952006	0.625759	11.8495	16.3836	7.31535	1.16325	15.9224	19.2231	14.0053	11.4267	5.174	5.34539
AMIGO2	3198.56	0.830351	0.489832	1.69517	0.0900422	0.617946	3198.56	4400.92	1996.2	1.14055	8876.74	1994.15	2331.88	956.723	3203.74	1828.12
ADCY2	34.716	0.829985	0.541111	1.53385	0.125066	0.679452	34.716	50.4832	18.9489	1.41369	38.6687	76.8925	35.8885	7.27151	4.1392	45.4358
SLC18B1	242.998	0.829208	0.382057	2.17038	0.0299783	0.395435	242.998	321.444	164.552	0.966023	425.356	257.995	280.981	162.051	91.0625	240.543
KHDRBS3	663.048	0.828727	0.474017	1.74831	0.080411	0.597828	663.048	903.973	422.123	1.09861	421.944	1857.56	432.413	495.502	482.217	288.651
PTPRB	1506.25	0.828543	0.536788	1.54352	0.122705	0.676423	1506.25	2167.34	845.165	1.35862	2011.91	237.76	4252.35	1031.52	270.083	1233.89
HSD17B7	311.242	0.828521	0.422723	1.95996	0.05	0.49807	311.242	415.885	206.6	1.00934	154.675	640.434	452.545	208.796	200.751	210.252
SLC16A3	6299.8	0.82831	0.292796	2.82896	0.00466993	0.155302	6299.8	8197.42	4402.19	0.896949	8759.6	9177.53	6655.13	3007.29	5440.98	4758.29
CDYL2	747.49	0.82816	0.392563	2.10962	0.0348908	0.423118	747.49	990.475	504.504	0.973256	1165.75	1057.27	748.406	551.596	728.5	233.415
SPOCD1	1472.97	0.827499	0.361623	2.28829	0.0221204	0.347437	1472.97	1938.23	1007.72	0.943643	2964.98	1535.83	1313.87	745.849	1269.7	1007.61
MATK	3.63294	0.826906	0.539911	1.53156	0.125631		3.63294	5.98074	1.28513	2.21841	7.9612	9.10569	0.875329	1.03879	1.0348	1.7818
SLCO4A1	6.60531	0.826635	0.52656	1.56988	0.116444	0.663042	6.60531	11.2809	1.92969	2.54745	1.13731	28.3288	4.37665	3.11636	0	2.6727
DOCK10	2821.6	0.826601	0.256405	3.22381	0.00126499	0.069008	2821.6	3653.69	1989.52	0.876935	4152.34	3664.54	3144.18	2054.72	2390.39	1523.44
MIR3682	8.72236	0.825348	0.539811	1.52896	0.126275	0.682824	8.72236	12.6465	4.79824	1.39816	10.2358	17.1996	10.504	6.23273	1.0348	7.12719
SOX9	1015.52	0.824879	0.507719	1.62468	0.104231	0.639946	1015.52	1412.31	618.742	1.19064	2437.27	376.369	1423.29	721.957	199.717	934.553
RP11-1299A16.3	62.3827	0.824144	0.492626	1.67296	0.0943349	0.625032	62.3827	85.904	38.8613	1.14439	77.3374	149.738	30.6365	32.2024	23.8004	60.5811
NPTX1	65.7107	0.824071	0.550632	1.49659			65.7107	99.1144	32.3071	1.61724	9.09852	268.112	20.1326	30.1248	38.2876	28.5088
BEND3	184.023	0.822974	0.31083	2.64766	0.00810501	0.210135	184.023	239.675	128.372	0.900744	229.738	298.464	190.822	162.051	124.176	98.8898
LRRN4	3.25936	0.822597	0.524571	1.56813	0.116851		3.25936	5.62781	0.890899	2.65924	4.54926	7.08221	5.25198	0	0	2.6727
CSNK2B-LY6G5B-1181	2.54927	0.82256	0.490304	1.67765	0.0934146		2.54927	4.80157	0.296966	4.01514	3.41194	10.1174	0.875329	0	0	0.890899
MASP1	1829.21	0.822029	0.524321	1.5678			1829.21	3126.15	532.26	2.55419	227.463	8941.79	209.204	352.149	794.727	449.904
NRIP3	323.71	0.821999	0.332413	2.47282	0.013405	0.272436	323.71	423.17	224.251	0.916126	515.204	335.899	418.407	147.508	221.447	303.796
RP11-524D16__A.3	61.6956	0.821536	0.477245	1.72141	0.0851759	0.610827	61.6956	84.1486	39.2425	1.10052	95.5344	131.527	25.3845	37.3964	33.1136	47.2176
NKX3-1	218.581	0.821486	0.374211	2.19525	0.0281456	0.385675	218.581	288.051	149.112	0.949931	291.153	348.04	224.96	120.499	95.2017	231.634
STX3	1436.34	0.820048	0.3561	2.30286	0.0212868	0.342113	1436.34	1884.1	988.594	0.930422	1138.45	2549.59	1964.24	778.052	843.363	1344.37
RP11-558F24.4	48.5038	0.81893	0.521771	1.56952	0.116527	0.663149	48.5038	68.2666	28.741	1.24807	39.806	94.0922	70.9017	15.5818	8.27841	62.3629
RP11-981G7.1	3.41089	0.818299	0.540502	1.51396	0.130035		3.41089	5.58596	1.23583	2.17632	3.41194	8.09395	5.25198	0	1.0348	2.6727
TREML3P	25.0703	0.818011	0.55091	1.48483	0.137588	0.701063	25.0703	38.1699	11.9707	1.67292	26.1582	6.07046	82.2809	4.15515	4.1392	27.6179
C1QL4	2.31007	0.816674	0.495965	1.64664	0.0996327		2.31007	4.27521	0.344934	3.6316	5.68657	1.01174	6.1273	0	1.0348	0
FAM217B	649.46	0.816516	0.335454	2.43407	0.0149303	0.28758	649.46	847.857	451.063	0.910491	741.529	1212.07	589.972	523.549	488.426	341.214
RUNX2	583.274	0.816357	0.390655	2.08971	0.0366436	0.431864	583.274	770.135	396.413	0.95811	649.407	678.88	982.119	331.373	217.308	640.556
RP11-498C9.15	26.7608	0.816301	0.412889	1.97705	0.0480364	0.489907	26.7608	35.5763	17.9453	0.98731	39.806	35.411	31.5119	22.8533	11.3828	19.5998
DNAH10	103.321	0.815414	0.550701	1.48068			103.321	158.161	48.4823	1.70586	17.0597	445.167	12.2546	47.7842	42.4268	55.2357
KIAA1217	1451.46	0.814739	0.311681	2.61401	0.00894862	0.219904	1451.46	1886.91	1016	0.89312	2257.57	2147.93	1255.22	1141.63	1139.32	767.064
IL11	285.588	0.814607	0.53414	1.52508	0.127239	0.683761	285.588	407.431	163.744	1.31511	796.12	167.949	258.222	69.5988	46.566	375.068
SLC28A3	52.2631	0.814297	0.485161	1.6784	0.0932681	0.623252	52.2631	71.4646	33.0616	1.11207	112.594	34.3993	67.4003	14.543	32.0788	52.563
ORC1	116.851	0.814019	0.437939	1.85875	0.0630628	0.543912	116.851	156.3	77.402	1.01388	189.932	199.314	79.655	124.655	55.8792	51.6721
HLA-C	9741.64	0.813797	0.386421	2.10599	0.0352055	0.424759	9741.64	12839	6644.25	0.950356	8019.21	9060.17	21437.7	5042.27	7277.75	7612.73
SEMA6B	4.49581	0.813714	0.54963	1.48048	0.138746		4.49581	6.71966	2.27196	1.56445	7.9612	6.07046	6.1273	1.03879	3.1044	2.6727
SNX8	1719.59	0.813449	0.352974	2.30456	0.0211912	0.341527	1719.59	2250.19	1188.98	0.920323	1365.92	3528.96	1855.7	1168.64	1172.43	1225.88
CCNF	306.009	0.813347	0.256851	3.16661	0.00154229	0.0785694	306.009	394.963	217.056	0.863651	419.669	416.838	348.381	173.478	263.874	213.816
PPP2R3A	1376.96	0.812969	0.267083	3.04388	0.00233548	0.0987869	1376.96	1779.01	974.911	0.86773	1817.43	2083.18	1436.42	761.431	994.444	1168.86
FAM87A	10.7584	0.812511	0.544337	1.49266	0.135526	0.696699	10.7584	15.6838	5.83304	1.42696	23.8836	3.03523	20.1326	6.23273	4.1392	7.12719
SYTL2	723.107	0.812248	0.550096	1.47656	0.139794	0.703068	723.107	1079.29	366.92	1.55655	129.654	2920.9	187.32	588.993	380.807	130.962
LINC00900	14.888	0.811585	0.53754	1.50981	0.131091	0.692548	14.888	21.4182	8.35785	1.35764	31.8448	13.1527	19.2572	3.11636	4.1392	17.818
MAP2K6	101.72	0.81123	0.547412	1.48194	0.138357	0.701594	101.72	159.893	43.5479	1.87643	19.3344	382.439	77.9043	13.5042	3.1044	114.035
USP54	586.624	0.811104	0.296704	2.73372	0.00626242	0.182932	586.624	760.291	412.957	0.880561	555.01	965.204	760.661	411.36	332.171	495.34
OR7E47P	4.20549	0.810914	0.543003	1.49339	0.135336		4.20549	6.77959	1.63139	2.05509	3.41194	15.1762	1.75066	2.07758	1.0348	1.7818
MMP1	12119	0.810592	0.52254	1.55125	0.120841	0.671506	12119	20723.3	3514.7	2.55978	9941.27	49413.6	2815.06	717.802	708.839	9117.46
HMGCR	6152.91	0.809453	0.308137	2.62693	0.0086159	0.215622	6152.91	7983.35	4322.46	0.885143	5455.7	11221.3	7273.11	4890.61	3951.9	4124.86
AC007238.1	11.2872	0.806541	0.515403	1.56487	0.117612	0.66547	11.2872	15.7079	6.86651	1.19384	7.9612	24.2819	14.8806	5.19394	8.27841	7.12719
ACAT2	3486.21	0.805165	0.362379	2.22189	0.0262911	0.375609	3486.21	4559.92	2412.49	0.918482	2630.61	5530.19	5518.95	3223.36	1670.17	2343.95
FAM131C	10.2001	0.804317	0.515892	1.55908	0.118978	0.66927	10.2001	14.177	6.22328	1.18781	7.9612	16.1879	18.3819	4.15515	8.27841	6.23629
MT-TT	117.802	0.804134	0.524301	1.53373	0.125097	0.679452	117.802	165.253	70.3498	1.23206	61.415	261.03	173.315	40.5127	150.046	20.4907
RP11-367N14.3	4.61026	0.804041	0.550225	1.4613	0.143934		4.61026	6.89793	2.32259	1.57043	9.09852	8.09395	3.50132	3.11636	2.0696	1.7818
MAF	461.999	0.803616	0.545361	1.47355			461.999	672.26	251.738	1.4171	121.693	1791.8	103.289	190.098	271.118	293.997
STEAP2	727.58	0.803476	0.481625	1.66826	0.0952641	0.625759	727.58	988.566	466.595	1.08317	918.95	1300.09	746.656	279.434	157.29	963.062
RP11-766H1.1	3.56857	0.803402	0.550334	1.45984	0.144333		3.56857	5.50708	1.63006	1.75636	7.9612	5.05872	3.50132	1.03879	2.0696	1.7818
MT-TH	5.59755	0.802608	0.550738	1.45733	0.145025	0.711666	5.59755	8.53025	2.66486	1.67853	3.41194	15.1762	7.00263	1.03879	5.174	1.7818
TTYH3	6887.85	0.802545	0.319318	2.51331	0.0119604	0.255347	6887.85	8935.5	4840.21	0.884479	7717.82	10305.6	8783.05	3171.42	4516.91	6832.3
RP11-84D1.1	2.46074	0.802158	0.488208	1.64306	0.10037		2.46074	4.62452	0.296966	3.96093	10.2358	1.01174	2.62599	0	0	0.890899
RP11-1379J22.2	28.7771	0.802144	0.539083	1.48798	0.136757	0.699479	28.7771	41.196	16.3582	1.33249	15.9224	77.9043	29.7612	32.2024	12.4176	4.45449
KDM4A-AS1	7.46385	0.802091	0.534271	1.50128	0.133283	0.694762	7.46385	10.6314	4.29625	1.30719	15.9224	8.09395	7.87796	3.11636	6.20881	3.56359
KLF5	381.518	0.802085	0.351941	2.27904	0.022665	0.349362	381.518	497.625	265.411	0.906829	433.317	470.461	589.097	327.218	143.837	325.178
TMEM171	284.448	0.801774	0.493518	1.62461	0.104246	0.639946	284.448	388.866	180.03	1.11104	222.914	786.125	157.559	186.982	264.909	88.199
C1QTNF9B-AS1	55.1933	0.801558	0.509488	1.57326	0.115658	0.660527	55.1933	76.2885	34.0982	1.16177	14.7851	133.55	80.5303	37.3964	31.044	33.8542
RP11-242F4.2	14.7524	0.80086	0.492788	1.62516	0.104128	0.639798	14.7524	20.1159	9.38894	1.0993	14.7851	26.3053	19.2572	14.543	8.27841	5.34539
PDE6A	7.09718	0.800857	0.526192	1.52199	0.128013	0.68536	7.09718	12.0183	2.17603	2.46547	15.9224	0	20.1326	1.03879	1.0348	4.45449
KIAA1024	188.398	0.800784	0.251762	3.18072	0.00146911	0.0763303	188.398	242.206	134.591	0.847657	206.991	283.288	236.339	119.461	141.768	142.544
FADS2	24111	0.800397	0.359037	2.22929	0.0257946	0.37359	24111	31475.6	16746.5	0.91038	20782.2	27427.4	46217.4	18832.2	11194.5	20212.7
AGAP2-AS1	723.013	0.799885	0.341026	2.34553	0.0190002	0.324873	723.013	940.596	505.43	0.896064	616.425	1405.31	800.051	422.787	553.618	539.885
AC124789.1	365.53	0.799185	0.331895	2.40795	0.0160425	0.298947	365.53	474.627	256.434	0.888207	303.663	660.669	459.548	239.96	302.162	227.179
WDR81	2577.63	0.798881	0.338798	2.35799	0.0183743	0.320747	2577.63	3351.19	1804.07	0.893416	2347.42	4997	2709.14	1829.3	1439.41	2143.5
ZBTB40-IT1	4.49602	0.798612	0.535777	1.49057	0.136075		4.49602	7.40861	1.58342	2.22616	3.41194	16.1879	2.62599	2.07758	0	2.6727
TM6SF2	52.074	0.798564	0.504537	1.58277	0.113475	0.654544	52.074	71.6651	32.4829	1.14159	110.32	23.2701	81.4056	55.0557	16.5568	25.8361
LRIG1	2482.25	0.798368	0.428929	1.86131	0.062701	0.542592	2482.25	3295.51	1668.99	0.981525	5264.63	2195.48	2426.41	891.28	1433.2	2682.5
PPP2R2B	9.48436	0.796784	0.53993	1.47572	0.14002	0.703068	9.48436	15.3558	3.61289	2.08756	10.2358	6.07046	29.7612	1.03879	0	9.79989
CNTN3	1035.3	0.796742	0.464379	1.71571	0.0862143	0.612341	1035.3	1392.03	678.578	1.0366	958.756	1801.92	1415.41	1086.57	188.334	760.828
RP11-231C14.4	43.6735	0.79669	0.550727	1.44661	0.148005	0.71243	43.6735	65.3408	22.0061	1.57008	61.415	5.05872	129.549	6.23273	45.5312	14.2544
EMILIN1	8430.03	0.79619	0.296394	2.68625	0.0072258	0.196928	8430.03	10881.7	5978.35	0.864086	12576.4	9783.56	10285.1	3932.85	7527.14	6475.05
LRP4	543.032	0.795961	0.42996	1.85124	0.0641345	0.545653	543.032	720.698	365.366	0.980053	362.803	1178.68	620.608	331.373	226.621	538.103
CD109	13714.6	0.795853	0.439101	1.81246	0.0699153	0.569767	13714.6	18255.1	9174	0.99268	9060.99	35011.4	10693	10814.8	9155.92	7551.26
PBX3	1272.96	0.795847	0.331275	2.40238	0.016289	0.300627	1272.96	1651.63	894.298	0.885061	1324.97	1940.52	1689.39	614.962	769.892	1298.04
SNORA73B	26.2654	0.795523	0.435323	1.82743	0.0676346	0.561231	26.2654	34.8503	17.6805	0.979011	25.0209	44.5167	35.0132	17.6594	23.8004	11.5817
PCDHGB2	202.377	0.7952	0.432583	1.83826	0.0660242	0.554251	202.377	268.849	135.905	0.984196	403.747	124.444	278.355	116.344	90.0277	201.343
CSMD2	640.836	0.795144	0.522077	1.52304	0.127749	0.6848	640.836	894.601	387.071	1.20865	636.896	1625.87	421.033	315.791	76.5753	768.846
HTR1D	7.54123	0.793792	0.550916	1.44086	0.149624	0.714569	7.54123	11.3788	3.70365	1.61933	21.609	2.02349	10.504	4.15515	5.174	1.7818
RP11-272L13.3	46.8131	0.793672	0.483931	1.64005	0.100995	0.635243	46.8131	63.499	30.1272	1.07567	109.182	25.2936	56.0211	33.2412	39.3224	17.818
KCNMA1	7521.31	0.793412	0.417384	1.90092	0.0573128	0.525507	7521.31	9936.17	5106.46	0.960368	10366.6	6595.56	12846.3	4175.93	2531.12	8612.32
FSD1	77.2137	0.793403	0.486617	1.63045	0.103007	0.639377	77.2137	104.981	49.4467	1.08618	110.32	115.339	89.2836	17.6594	30.0092	100.672
CCDC67	4.88854	0.792646	0.527138	1.50368	0.132664		4.88854	8.24296	1.53413	2.42574	7.9612	1.01174	15.7559	1.03879	0	3.56359
SULF2	3148.84	0.792157	0.519962	1.52349	0.127636	0.68467	3148.84	4381.73	1915.95	1.19344	4805.16	2427.17	5912.85	1288.1	319.753	4140.01
BMP8A	2.00098	0.791722	0.497517	1.59135	0.111532		2.00098	3.65703	0.344934	3.40628	2.27463	6.07046	2.62599	0	1.0348	0
SNN	587.697	0.791714	0.440403	1.79771	0.0722236	0.575591	587.697	781.654	393.739	0.989289	325.272	1385.08	634.614	519.394	293.883	367.941
PTMAP4	14.8719	0.791306	0.45852	1.72578	0.0843869	0.609404	14.8719	19.9581	9.78569	1.02823	23.8836	20.2349	15.7559	10.3879	8.27841	10.6908
GNG2	796.83	0.79047	0.528124	1.49675	0.134458	0.695947	796.83	1118.37	475.295	1.23449	972.404	1350.68	1032.01	221.262	71.4013	1133.22
GRASP	144.441	0.790223	0.435686	1.81375	0.0697168	0.569399	144.441	191.735	97.1484	0.980847	120.555	320.723	133.925	134.004	55.8792	101.562
FASN	15467.7	0.790166	0.400834	1.9713	0.0486892	0.492964	15467.7	20323.3	10612	0.937437	9553.44	23006	28410.6	10158.3	7242.57	14435.2
NIPAL1	11.5334	0.787909	0.503771	1.56402	0.117812	0.66623	11.5334	15.854	7.21277	1.13622	21.609	17.1996	8.75329	6.23273	8.27841	7.12719
QPRT	2016.52	0.786374	0.530055	1.48357	0.137923	0.70109	2016.52	2833.19	1199.85	1.23957	239.973	5595.96	2663.63	922.443	1184.85	1492.26
AC139887.4	4.01311	0.786063	0.550822	1.42707	0.153559		4.01311	6.09786	1.92836	1.66093	5.68657	9.10569	3.50132	2.07758	1.0348	2.6727
CADPS2	561.87	0.785467	0.421439	1.86377	0.0623535	0.541459	561.87	741.576	382.164	0.956402	724.47	629.305	870.953	221.262	227.656	697.574
RP11-527H14.2	7.39272	0.78487	0.540469	1.4522	0.146446	0.711894	7.39272	10.5811	4.20431	1.33155	9.09852	12.1409	10.504	6.23273	1.0348	5.34539
CTB-78F1.2	10.0835	0.784859	0.54927	1.42891	0.153029	0.720874	10.0835	15.5646	4.60238	1.75781	12.5105	26.3053	7.87796	3.11636	0	10.6908
RNF150	574.125	0.784713	0.445162	1.76276	0.0779416	0.592459	574.125	763.348	384.903	0.987844	1086.14	774.996	428.911	528.743	478.078	147.889
RP3-325F22.5	2.84364	0.784592	0.504772	1.55435	0.120101		2.84364	5.09335	0.593932	3.10024	3.41194	10.1174	1.75066	0	0	1.7818
KIF21B	13.213	0.784537	0.549713	1.42718	0.153529	0.72123	13.213	19.5517	6.87434	1.508	42.0806	6.07046	10.504	4.15515	3.1044	13.3635
CTD-2547L24.3	7.00124	0.783784	0.550371	1.4241	0.154417	0.722189	7.00124	10.3948	3.60772	1.5267	4.54926	22.2584	4.37665	4.15515	3.1044	3.56359
RP11-529E10.6	19.4812	0.783636	0.472111	1.65986	0.0969433	0.629477	19.4812	26.2098	12.7527	1.0393	19.3344	24.2819	35.0132	8.3103	10.348	19.5998
SYT1	470.343	0.783229	0.548828	1.42709	0.153553	0.72123	470.343	689.086	251.601	1.45355	1411.41	53.6224	602.226	66.4824	144.872	543.448
SLCO5A1	16.1201	0.78309	0.550828	1.42166	0.155125	0.724825	16.1201	24.1247	8.11549	1.57176	37.5314	18.2114	16.6313	8.3103	0	16.0362
KIF18B	244.125	0.78302	0.377834	2.07239	0.0382291	0.442501	244.125	318.373	169.877	0.906227	341.194	417.85	196.074	235.805	162.464	111.362
KIF21A	269.302	0.782748	0.344465	2.27236	0.0230647	0.352037	269.302	349.038	189.565	0.88069	381	343.993	322.121	211.913	105.55	251.233
EEF1A1P22	46.7459	0.782245	0.388364	2.01421	0.043988	0.47043	46.7459	61.0706	32.4213	0.913534	38.6687	65.7633	78.7796	30.1248	27.9396	39.1995
GIMAP2	22.9066	0.781892	0.532379	1.46868	0.141921	0.707404	22.9066	32.264	13.5491	1.25173	12.5105	66.7751	17.5066	16.6206	6.20881	17.818
NTN1	378.278	0.781828	0.495565	1.57765			378.278	684.015	72.541	3.23716	27.2956	1935.47	89.2836	52.9782	5.174	159.471
IRX1	135.598	0.781098	0.52632	1.48407	0.137789	0.701063	135.598	189.375	81.8207	1.21071	80.7494	362.204	125.172	57.1333	21.7308	166.598
RP11-1319K7.1	13.8074	0.780902	0.520262	1.50098	0.133361	0.694762	13.8074	19.1234	8.4914	1.17127	17.0597	26.3053	14.0053	9.34909	13.4524	2.6727
HOXB3	1439.14	0.78048	0.372451	2.09552	0.0361247	0.430074	1439.14	1873.55	1004.72	0.898981	1261.28	2747.9	1611.48	717.802	855.78	1440.58
AC008440.10	12.1227	0.779686	0.458396	1.7009			12.1227	23.8991	0.346263	6.10895	0	70.8221	0.875329	1.03879	0	0
AC093627.9	8.92267	0.779151	0.507008	1.53676	0.124352	0.678721	8.92267	12.2147	5.63068	1.11723	11.3731	12.1409	13.1299	5.19394	7.24361	4.45449
LDLR	11514	0.779085	0.339311	2.29608	0.0216713	0.344172	11514	14889.8	8138.12	0.871557	8645.87	20399.8	15623.8	9707.47	6790.36	7916.53
LNX1	119.697	0.778712	0.543042	1.43398			119.697	171.586	67.8072	1.33942	40.9433	423.921	49.8938	90.3745	88.9929	24.0543
RP11-119B16.2	13.1868	0.778541	0.509516	1.528	0.126512	0.682824	13.1868	18.1274	8.24625	1.13636	20.4717	24.2819	9.62862	5.19394	12.4176	7.12719
GLI3	1393.28	0.778176	0.454324	1.71282	0.0867455	0.612341	1393.28	1855.31	931.245	0.994428	892.792	3328.64	1344.51	1443.91	545.34	804.482
RP11-191N8.2	2.71794	0.77756	0.483949	1.6067	0.10812		2.71794	5.09096	0.344934	3.88355	12.5105	1.01174	1.75066	0	1.0348	0
C17orf104	8.66835	0.777443	0.520255	1.49435	0.135084	0.695947	8.66835	12.003	5.33371	1.17018	14.7851	8.09395	13.1299	5.19394	7.24361	3.56359
DNLZ	8.04431	0.777297	0.545443	1.42508	0.154135	0.722107	8.04431	11.642	4.44666	1.38854	7.9612	18.2114	8.75329	1.03879	5.174	7.12719
KIAA1522	1390.57	0.777288	0.317505	2.44811	0.0143608	0.281566	1390.57	1791.19	989.94	0.855509	1296.54	1848.46	2228.59	973.344	710.908	1285.57
GJD3	15.4346	0.776475	0.532877	1.45714			15.4346	25.3318	5.5374	2.19367	2.27463	72.8456	0.875329	7.27151	3.1044	6.23629
GADL1	2.88916	0.776464	0.506201	1.53391	0.125053		2.88916	5.13643	0.6419	3.00034	12.5105	2.02349	0.875329	0	1.0348	0.890899
TBC1D4	1382.78	0.776452	0.248882	3.11976	0.00180999	0.0862263	1382.78	1765.74	999.817	0.820535	1835.63	1828.22	1633.36	931.792	1267.63	800.027
RP11-388M20.1	5.92472	0.776378	0.544424	1.42605	0.153853	0.721532	5.92472	8.5387	3.31075	1.36686	9.09852	12.1409	4.37665	4.15515	3.1044	2.6727
NCR3LG1	1078.64	0.776358	0.351295	2.20999	0.0271058	0.380532	1078.64	1396.79	760.479	0.877136	946.246	1572.25	1671.88	842.457	462.556	976.425
GLIS1	135.675	0.775941	0.535804	1.44818	0.147567	0.71243	135.675	191.563	79.7871	1.26359	39.806	461.355	73.5277	49.8618	126.246	63.2538
AC069213.1	17.0013	0.774847	0.469152	1.65159	0.0986181	0.632333	17.0013	22.7801	11.2226	1.02137	17.0597	23.2701	28.0105	10.3879	7.24361	16.0362
SH3BP1	126.962	0.774052	0.418124	1.85125	0.0641335	0.545653	126.962	166.897	87.0269	0.939428	181.97	176.043	142.679	34.28	119.002	107.799
TBX1	119.637	0.77394	0.461492	1.67704			119.637	233.19	6.08337	5.26049	1.13731	694.056	4.37665	7.27151	2.0696	8.90899
PARD6B	3.58825	0.772073	0.54791	1.40912	0.158799		3.58825	5.59441	1.58209	1.82215	9.09852	5.05872	2.62599	1.03879	1.0348	2.6727
RP13-39P12.2	9.01411	0.772057	0.549113	1.40601	0.159722	0.735184	9.01411	13.1833	4.84488	1.44418	2.27463	23.2701	14.0053	5.19394	3.1044	6.23629
HOXA11	179.914	0.771887	0.532286	1.45014	0.147021	0.711894	179.914	252.336	107.492	1.23112	93.2598	612.105	51.6444	128.81	124.176	69.4901
CHST10	543.695	0.771531	0.335288	2.3011	0.0213861	0.343389	543.695	701.325	386.065	0.86124	723.332	845.818	534.826	399.933	244.213	514.049
RTN4RL1	120.72	0.770764	0.55076	1.39946	0.161676	0.737113	120.72	181.638	59.802	1.6028	9.09852	455.285	80.5303	32.2024	20.696	126.508
VAC14	2445.61	0.76978	0.335899	2.2917	0.021923	0.345592	2445.61	3152.92	1738.31	0.859005	2869.45	2900.67	3688.64	1361.85	1223.13	2629.93
TMEM62	505.914	0.769677	0.177136	4.34512	1.39202e-05	0.00300903	505.914	641.168	370.66	0.790605	659.643	635.375	628.486	363.576	391.155	357.25
ZNF703	2002.85	0.768446	0.395829	1.94136	0.0522149	0.507485	2002.85	2612.3	1393.39	0.906719	2983.18	1804.95	3048.77	1236.16	727.465	2216.56
MT-TD	33.9442	0.768431	0.507654	1.51369	0.130104	0.690851	33.9442	46.3658	21.5226	1.10721	23.8836	81.9512	33.2625	10.3879	37.2528	16.9271
HERC2P10	10.8721	0.768346	0.493092	1.55822	0.119181	0.669808	10.8721	19.7158	2.02828	3.28103	50.0419	9.10569	0	5.19394	0	0.890899
AL137059.1	3.1968	0.76813	0.539118	1.42479	0.154218		3.1968	5.15777	1.23583	2.06126	3.41194	5.05872	7.00263	0	1.0348	2.6727
RGMB	7970.59	0.767812	0.341988	2.24514	0.0247592	0.365421	7970.59	10280.5	5660.67	0.860865	12545.7	11877.9	6417.91	6460.22	3826.69	6695.1
RP4-733B9.1	5.79317	0.767805	0.541297	1.41845	0.156058	0.72781	5.79317	8.22763	3.35872	1.29257	6.82389	9.10569	8.75329	4.15515	4.1392	1.7818
RP4-607J23.2	271.09	0.767569	0.507352	1.51289	0.130307	0.691087	271.09	370.166	172.014	1.10565	102.358	757.796	250.344	272.162	152.116	91.7626
RP11-231G3.1	4.91486	0.767437	0.548313	1.39963	0.161623		4.91486	7.60705	2.22267	1.77505	12.5105	5.05872	5.25198	0	3.1044	3.56359
DPP7	2582.11	0.767299	0.264673	2.89904	0.00374307	0.134571	2582.11	3294.81	1869.4	0.817617	2540.76	4087.45	3256.22	1709.84	1689.83	2208.54
PHLDA2	688.811	0.766819	0.359449	2.13331	0.0328989	0.411322	688.811	890.922	486.699	0.872269	1137.31	734.526	800.926	485.114	694.351	280.633
TOP1MT	512.225	0.766278	0.371805	2.06097	0.0393063	0.449007	512.225	663.994	360.455	0.881349	334.371	900.452	757.16	309.559	437.721	334.087
CDH26	14.6691	0.766077	0.524176	1.46149	0.143881	0.710694	14.6691	20.2902	9.04799	1.16511	14.7851	17.1996	28.8859	17.6594	4.1392	5.34539
SLC35D1	1670.14	0.765732	0.211001	3.62904	0.000284477	0.0261673	1670.14	2119.74	1220.53	0.796383	2200.7	2011.35	2147.18	1027.36	1209.68	1424.55
AKR7L	8.83861	0.765391	0.545482	1.40315	0.160573	0.735774	8.83861	12.6871	4.99011	1.34622	3.41194	23.2701	11.3793	6.23273	5.174	3.56359
SRSF2	4397.64	0.765228	0.318657	2.40142	0.0163316	0.300627	4397.64	5646.92	3148.36	0.842864	5687.71	6984.07	4268.98	4295.39	2885.02	2264.66
GPR161	626.091	0.765174	0.363596	2.10446	0.0353384	0.42497	626.091	810.269	441.913	0.874638	754.04	958.121	718.645	362.537	270.083	693.119
PXDNL	22.0635	0.763262	0.544132	1.40271	0.160702	0.735774	22.0635	31.6102	12.5167	1.33654	23.8836	26.3053	44.6418	4.15515	3.1044	30.2906
BVES-AS1	16.8203	0.762867	0.473682	1.6105	0.107288	0.646908	16.8203	22.4272	11.2134	1.00003	13.6478	21.2466	32.3872	10.3879	13.4524	9.79989
FLT4	3.30399	0.762847	0.539679	1.41352	0.157503		3.30399	5.27489	1.3331	1.98436	1.13731	5.05872	9.62862	1.03879	2.0696	0.890899
SHISA3	95.1853	0.762614	0.550911	1.38428	0.166273	0.743791	95.1853	141.96	48.4104	1.5521	282.054	2.02349	141.803	29.0861	60.0185	56.1266
RP11-655C2.3	14.861	0.762557	0.513115	1.48613	0.137244	0.700618	14.861	20.433	9.28888	1.13733	31.8448	17.1996	12.2546	4.15515	10.348	13.3635
RP1-239B22.5	176.381	0.762461	0.354985	2.14787	0.0317243	0.405177	176.381	227.649	125.112	0.863591	142.164	251.924	288.859	132.965	90.0277	152.344
EFNA5	108.12	0.761704	0.532044	1.43166	0.152242	0.719053	108.12	151.137	65.1036	1.21505	53.4538	272.159	127.798	42.5903	15.522	137.198
CTD-2207P18.2	16.9219	0.761234	0.489077	1.55647	0.119596	0.670289	16.9219	22.8702	10.9736	1.05944	36.3941	18.2114	14.0053	10.3879	8.27841	14.2544
PLAUR	2737.51	0.761099	0.285157	2.66905	0.00760656	0.20144	2737.51	3495.68	1979.33	0.820561	4657.3	3188	2641.74	1698.42	1958.88	2280.7
CDH4	978.027	0.760881	0.463234	1.64254	0.100478	0.634947	978.027	1300.49	655.568	0.988232	1827.66	935.863	1137.93	558.868	219.378	1188.46
OLFM1	421.764	0.76086	0.447759	1.69926	0.0892697	0.617003	421.764	557.502	286.027	0.962823	668.741	601.988	401.776	273.201	99.3409	485.54
CAPG	3755.71	0.760664	0.433339	1.75536	0.0791982	0.59552	3755.71	4938.72	2572.7	0.940853	4708.48	3150.57	6957.12	1490.66	1627.74	4599.71
WTAPP1	25.1497	0.76066	0.544923	1.3959	0.162744	0.739056	25.1497	39.3128	10.9866	1.83926	17.0597	85.9982	14.8806	6.23273	0	26.727
RP11-158H5.7	35.3298	0.760149	0.381917	1.99035	0.0465527	0.48672	35.3298	45.8105	24.8492	0.882482	35.2568	56.6577	45.5171	19.737	28.9744	25.8361
ENO2	1124.82	0.759842	0.28798	2.63853	0.00832668	0.212496	1124.82	1436.46	813.174	0.820884	1516.04	1695.68	1097.66	745.849	653.994	1039.68
FAXC	73.8224	0.759656	0.525391	1.44589	0.148209	0.712729	73.8224	102.289	45.3558	1.17329	127.379	26.3053	153.183	32.2024	16.5568	87.3081
CTC-349C3.1	4.09237	0.759037	0.537466	1.41225	0.157876		4.09237	6.60132	1.58342	2.05971	2.27463	13.1527	4.37665	2.07758	0	2.6727
CCL7	4.37292	0.75858	0.51359	1.47701	0.139672		4.37292	7.55797	1.18786	2.66963	13.6478	2.02349	7.00263	0	0	3.56359
VPS18	2128.66	0.757217	0.236348	3.20383	0.00135613	0.0723813	2128.66	2701.08	1556.23	0.795479	2121.09	3208.24	2773.92	1639.21	1611.19	1418.31
COL8A2	3908.09	0.756665	0.488593	1.54866	0.121463	0.673222	3908.09	5253.96	2562.22	1.03601	7906.61	1675.45	6179.82	3475.78	894.068	3316.82
LYNX1	2643.42	0.756424	0.382002	1.98016	0.0476859	0.489376	2643.42	3424.96	1861.88	0.879326	2463.42	5700.16	2111.29	2166.91	1898.86	1519.87
NDP	6.95515	0.756414	0.4982	1.51829			6.95515	12.4255	1.48483	3.06493	2.27463	32.3758	2.62599	0	0	4.45449
PCDHGA5	90.452	0.756199	0.503992	1.50042	0.133506	0.694988	90.452	122.758	58.1462	1.07806	70.5135	46.5402	251.219	54.017	33.1136	87.3081
CELF2	1736.6	0.756069	0.483155	1.56486	0.117616	0.66547	1736.6	2327.34	1145.87	1.02224	937.147	3647.34	2397.53	867.388	473.939	2096.28
CDC20	620.726	0.755927	0.370192	2.04198	0.0411532	0.458545	620.726	802.129	439.322	0.868554	678.977	1002.64	724.773	247.231	665.377	405.359
RP11-548O1.3	9.86306	0.755467	0.46161	1.63659			9.86306	19.1322	0.593932	5.00956	0	55.6459	1.75066	0	0	1.7818
KIAA1598	425.978	0.755307	0.340414	2.21879	0.0265011	0.376076	425.978	547.524	304.432	0.846803	643.72	487.661	511.192	178.671	317.684	416.941
MKI67	2091.28	0.755155	0.395876	1.90755	0.056449	0.52426	2091.28	2717.19	1465.37	0.890846	2453.19	4115.77	1582.6	1572.72	1948.53	874.863
TMEM169	34.1826	0.755068	0.475328	1.58852	0.112169	0.653169	34.1826	45.6802	22.6849	1.00983	75.0628	18.2114	43.7665	20.7758	19.6612	27.6179
SNORD20	1.91788	0.754913	0.493242	1.53051	0.12589		1.91788	3.49082	0.344934	3.33918	5.68657	3.03523	1.75066	0	1.0348	0
ANKEF1	50.6186	0.754791	0.534567	1.41197	0.157959	0.732723	50.6186	70.9102	30.327	1.22539	55.7284	106.233	50.7691	12.4655	7.24361	71.2719
IPCEF1	5.09294	0.754507	0.52271	1.44345	0.148893		5.09294	8.55315	1.63272	2.38918	4.54926	20.2349	0.875329	3.11636	0	1.7818
MYO1D	11540	0.754196	0.450777	1.6731	0.0943071	0.625032	11540	15237.1	7842.99	0.958109	8403.62	29832.3	7475.31	8435.99	9329.76	5763.22
MARC1	51.53	0.754077	0.360537	2.09154	0.0364799	0.431864	51.53	66.3607	36.6994	0.854571	64.8269	73.8573	60.3977	40.5127	45.5312	24.0543
PI4K2B	1189.42	0.753918	0.319803	2.35744	0.0184013	0.32078	1189.42	1522.87	855.956	0.831189	1576.32	2041.7	950.608	924.521	919.938	723.41
CPXM2	2190.1	0.753417	0.546751	1.37799	0.168207	0.746002	2190.1	3146.42	1233.78	1.35063	2924.04	5688.02	827.186	876.737	99.3409	2725.26
CTD-3195I5.5	14.2861	0.752695	0.488416	1.5411	0.123293	0.677981	14.2861	19.1794	9.39279	1.02993	11.3731	24.2819	21.8832	10.3879	6.20881	11.5817
FAM20C	2506.36	0.752667	0.512538	1.46851			2506.36	3420.49	1592.23	1.10315	1324.97	7857.2	1079.28	2340.39	1042.04	1394.26
PTPLA	1047.52	0.752457	0.311572	2.41503	0.0157339	0.295426	1047.52	1339.05	755.983	0.824789	1294.26	1101.79	1621.11	490.308	905.451	872.19
NSDHL	1495.07	0.752397	0.292972	2.56815	0.0102242	0.233872	1495.07	1906.31	1083.83	0.81464	1272.66	2535.43	1910.84	1070.99	1098.96	1081.55
KCNJ2	325.231	0.752384	0.497623	1.51196	0.130545	0.69143	325.231	578.371	72.0903	3.00412	15.9224	1584.39	134.801	16.6206	13.4524	186.198
STRBP	203.523	0.751305	0.328434	2.28753	0.0221646	0.347816	203.523	260.722	146.324	0.833345	168.323	332.864	280.981	125.693	138.663	174.616
COL24A1	78.5527	0.74989	0.465513	1.61089	0.107203	0.646623	78.5527	104.19	52.9152	0.977464	70.5135	74.869	167.188	61.2885	21.7308	75.7264
ELFN2	188.537	0.749745	0.546196	1.37267	0.169856	0.746612	188.537	270.064	107.01	1.33555	221.776	306.558	281.856	10.3879	30.0092	280.633
RP11-504A18.1	3.10805	0.749742	0.543916	1.37841	0.168075		3.10805	4.88167	1.33442	1.87116	6.82389	6.07046	1.75066	2.07758	1.0348	0.890899
AP5Z1	2312.54	0.749622	0.290382	2.5815	0.00983721	0.230821	2312.54	2945.61	1679.47	0.810559	2242.78	3890.15	2703.89	1670.37	1374.22	1993.83
TPRG1-AS1	2.15138	0.749484	0.522503	1.43441	0.151455		2.15138	3.61156	0.691196	2.38545	2.27463	5.05872	3.50132	1.03879	1.0348	0
POPDC3	805.142	0.748998	0.371561	2.01581	0.0438195	0.469848	805.142	1038.67	571.61	0.861642	1038.37	523.072	1554.58	524.588	570.175	620.066
RP1-63G5.5	3.25238	0.748672	0.518866	1.4429	0.149048		3.25238	5.51792	0.986834	2.48325	4.54926	11.1292	0.875329	0	2.0696	0.890899
ATP6V1B2	6347.88	0.748554	0.336669	2.22341	0.0261879	0.375609	6347.88	8136.65	4559.11	0.835684	5125.88	9722.86	9561.22	3459.16	4160.93	6057.22
MMP11	1065.21	0.748429	0.535758	1.39695			1065.21	1489.98	640.451	1.21813	288.878	3703.99	477.054	425.903	1022.38	473.067
NFATC2	168.065	0.748036	0.493436	1.51597			168.065	301.302	34.8273	3.11292	21.609	876.17	6.1273	14.543	76.5753	13.3635
HLA-DRA	6.1783	0.747712	0.529114	1.41314	0.157615	0.732264	6.1783	10.1819	2.1747	2.22712	25.0209	2.02349	3.50132	0	2.0696	4.45449
LYN	416.058	0.747663	0.420133	1.77958	0.075144	0.582754	416.058	542.806	289.31	0.907821	442.415	739.585	446.418	165.167	504.983	197.78
NUP62	1672.04	0.747597	0.22553	3.31485	0.000916936	0.0580827	1672.04	2114.18	1229.9	0.781561	1776.49	2333.08	2232.96	1426.26	1150.7	1112.73
SPRY2	1223.86	0.747495	0.438594	1.7043	0.088325	0.615145	1223.86	1605.8	841.926	0.931532	1061.11	2916.86	839.441	1015.93	991.339	518.503
ITGB1BP2	17.5795	0.746691	0.517698	1.44233	0.14921	0.713895	17.5795	24.0909	11.0682	1.12207	39.806	7.08221	25.3845	9.34909	11.3828	12.4726
PCDHGB7	541.853	0.74653	0.392084	1.90401	0.0569093	0.52515	541.853	701.763	381.942	0.877629	562.971	1045.13	497.187	384.351	222.482	538.994
EMX2OS	314.514	0.746055	0.550772	1.35456			314.514	468.667	160.36	1.54724	37.5314	1320.33	48.1431	201.525	75.5405	204.016
BCAR1	3382.54	0.74505	0.248099	3.00303	0.00267302	0.108069	3382.54	4283.15	2481.93	0.787205	3538.19	5163.94	4147.31	2061.99	2826.04	2557.77
SLIT2	6725.81	0.744777	0.424071	1.75626	0.0790449	0.59552	6725.81	8778.08	4673.54	0.909388	9448.81	6182.77	10702.7	5858.76	1732.26	6429.62
HLA-B	11127.2	0.74378	0.39465	1.88465	0.0594765	0.533745	11127.2	14406.5	7847.94	0.87633	15687	11969.9	15562.5	3739.64	7018.02	12786.2
ANKRD35	123.812	0.743682	0.354922	2.09534	0.0361409	0.430074	123.812	158.863	88.76	0.839804	102.358	152.773	221.458	106.995	75.5405	83.7445
DUSP5	744.856	0.743479	0.366902	2.02637	0.042727	0.466169	744.856	958.466	531.247	0.851343	734.705	958.121	1182.57	805.06	315.614	473.067
DDX43	54.4853	0.743322	0.528546	1.40635	0.159619	0.735184	54.4853	89.3226	19.6479	2.18465	229.738	30.3523	7.87796	7.27151	0	51.6721
MANEAL	97.0186	0.743089	0.344242	2.15863	0.0308791	0.401503	97.0186	124.205	69.8324	0.830752	117.143	122.421	133.05	71.6763	94.1669	43.654
TBX3	1583.49	0.743053	0.382588	1.94218	0.0521158	0.507485	1583.49	2044.26	1122.72	0.864581	1916.38	3011.96	1204.45	780.129	1012.04	1576
CYB5R2	438.067	0.742287	0.307188	2.41639	0.0156751	0.295284	438.067	558.274	317.86	0.812584	641.446	555.447	477.93	295.016	225.587	432.977
GNPDA1	3030	0.741523	0.4068	1.82282	0.0683304	0.564837	3030	3932.11	2127.89	0.885878	2044.89	4630.75	5120.68	1255.89	1965.09	3162.69
RP11-803B1.2	1.70355	0.741449	0.451426	1.64246	0.100495		1.70355	3.40711	0	#N/A	3.41194	5.05872	1.75066	0	0	0
C19orf26	159.995	0.740786	0.33107	2.23755	0.0252504	0.369428	159.995	204.57	115.421	0.825695	177.421	255.971	180.318	99.7236	87.9581	158.58
PCDHGC5	83.9165	0.740024	0.464205	1.59418	0.110897	0.650852	83.9165	111.035	56.7975	0.967122	205.854	73.8573	53.3951	55.0557	41.392	73.9446
KIAA1549	737.707	0.739775	0.469031	1.57724	0.11474	0.657672	737.707	977.076	498.337	0.971348	840.476	853.912	1236.84	332.412	172.812	989.788
Y_RNA.16	1.88527	0.739611	0.450325	1.64239	0.100508		1.88527	3.77053	0	#N/A	1.13731	4.04698	6.1273	0	0	0
RP11-46A10.5	14.9686	0.738508	0.478815	1.54237	0.122985	0.677532	14.9686	19.8624	10.0748	0.979282	17.0597	23.2701	19.2572	11.4267	13.4524	5.34539
B3GNT7	8.67869	0.73794	0.547435	1.348	0.17766	0.755967	8.67869	12.4179	4.93948	1.32999	2.27463	19.2231	15.7559	4.15515	6.20881	4.45449
PMAIP1	327.9	0.737744	0.375138	1.96659	0.0492302	0.49554	327.9	422.064	233.737	0.852576	417.395	621.211	227.586	182.827	261.805	256.579
RP4-665J23.1	30.2112	0.737566	0.418759	1.76131	0.0781853	0.593008	30.2112	39.2808	21.1415	0.893747	30.7075	42.4932	44.6418	12.4655	26.9048	24.0543
TMEM192	1264.05	0.737504	0.31607	2.33336	0.0196295	0.32914	1264.05	1610.25	917.852	0.810948	1164.61	1702.76	1963.36	695.988	829.91	1227.66
SHROOM3	1494.28	0.73744	0.506494	1.45597	0.145401	0.711894	1494.28	2019.67	968.878	1.05974	881.419	4343.42	834.189	1202.92	1302.81	400.904
DYSF	1078.14	0.736913	0.522426	1.41056	0.158374	0.733859	1078.14	1477.1	679.179	1.1209	1618.4	152.773	2660.13	544.325	890.964	602.248
CUBN	373.791	0.736782	0.498249	1.47874	0.139209	0.702216	373.791	502.288	245.294	1.034	348.018	1038.05	120.795	315.791	227.656	192.434
DZIP1L	320.74	0.736633	0.266612	2.76294	0.0057283	0.172918	320.74	405.957	235.522	0.785463	307.075	496.766	414.031	230.611	219.378	256.579
PLXNA4	383.236	0.736361	0.455235	1.61754	0.105762	0.643088	383.236	504.242	262.23	0.943285	738.117	395.592	379.018	336.567	84.8537	365.268
B3GNT5	134.079	0.735923	0.535348	1.37466	0.169236	0.746002	134.079	186.714	81.4434	1.19696	271.818	119.386	168.939	47.7842	10.348	186.198
RP1-206D15.5	4.9432	0.735023	0.545648	1.34706	0.17796		4.9432	7.65975	2.22665	1.78242	10.2358	10.1174	2.62599	3.11636	0	3.56359
EMX2	352.764	0.734971	0.55016	1.33592			352.764	512.524	193.004	1.40899	61.415	1411.38	64.7744	260.736	116.933	201.343
MCOLN3	68.9791	0.73473	0.549801	1.33636	0.181432	0.760212	68.9791	103.666	34.2926	1.59597	10.2358	146.703	154.058	12.4655	3.1044	87.3081
ADAMTS4	418.523	0.733483	0.467718	1.56822	0.11683	0.663715	418.523	553.01	284.037	0.961227	1102.06	268.112	288.859	194.253	284.57	373.287
C20orf144	3.63925	0.733471	0.522565	1.4036	0.160438		3.63925	6.09063	1.18786	2.35822	7.9612	5.05872	5.25198	0	0	3.56359
CDKN2C	570.704	0.733063	0.439092	1.6695	0.095019	0.625759	570.704	745.734	395.673	0.914353	441.278	1413.41	382.519	473.687	331.136	382.196
AC007560.1	1.95732	0.732181	0.487345	1.50239	0.132997		1.95732	3.5697	0.344934	3.37141	1.13731	6.07046	3.50132	0	1.0348	0
ECM1	7391.56	0.732085	0.27441	2.66785	0.00763375	0.201563	7391.56	9352.23	5430.89	0.784122	8014.66	10137.7	9904.35	5056.82	7116.33	4119.52
RP11-18B16.2	8.2957	0.731691	0.472116	1.54981			8.2957	15.5553	1.03613	3.90813	1.13731	45.5285	0	1.03879	2.0696	0
NAB2	1759.25	0.731447	0.297743	2.45664	0.0140244	0.277791	1759.25	2231.76	1286.73	0.794472	1632.05	3001.84	2061.4	1397.17	1042.04	1420.98
TSC22D2	1689.42	0.731089	0.289069	2.52912	0.011435	0.249995	1689.42	2140.58	1238.27	0.789682	1530.83	2054.85	2836.07	1184.22	1111.38	1419.2
MYLK	19317.1	0.729973	0.460479	1.58525	0.11291	0.654226	19317.1	25414.3	13219.9	0.942934	24826.4	23629.3	27787.3	6094.57	6499.58	27065.5
HCK	4.90312	0.729042	0.547866	1.33069	0.18329		4.90312	7.48632	2.31993	1.69018	15.9224	3.03523	3.50132	1.03879	4.1392	1.7818
HSD17B14	555.493	0.728944	0.548275	1.32952	0.183675	0.760607	555.493	795.951	315.035	1.33717	349.156	695.068	1343.63	47.7842	58.9837	838.336
SPATA20P1	3.15798	0.728623	0.488539	1.49143	0.135848		3.15798	5.72202	0.593932	3.26815	1.13731	2.02349	14.0053	0	0	1.7818
ITPKB	306.916	0.728487	0.327896	2.2217	0.0263033	0.375609	306.916	390.755	223.077	0.80872	382.138	374.345	415.781	240.999	132.455	295.778
RP11-348N5.7	3.29518	0.728172	0.536386	1.35755	0.174605		3.29518	5.25594	1.33442	1.97773	1.13731	11.1292	3.50132	2.07758	1.0348	0.890899
RP11-150O12.6	33.1874	0.728049	0.497094	1.46461	0.143027	0.709374	33.1874	44.4273	21.9475	1.01739	59.1404	43.505	30.6365	42.5903	13.4524	9.79989
RP11-380D23.1	3.24474	0.727762	0.532991	1.36543	0.172118		3.24474	5.25232	1.23716	2.08592	2.27463	9.10569	4.37665	1.03879	0	2.6727
PSPC1P1	8.54864	0.72734	0.550205	1.32195	0.186186	0.763768	8.54864	12.801	4.29625	1.57511	29.5702	7.08221	1.75066	3.11636	6.20881	3.56359
SULT4A1	18.7133	0.727236	0.530824	1.37001	0.170682	0.746851	18.7133	30.3033	7.12334	2.08885	26.1582	64.7516	0	4.15515	2.0696	15.1453
AC009237.8	74.6855	0.727146	0.482064	1.5084	0.131452	0.692548	74.6855	99.1899	50.1811	0.983049	56.8657	188.184	52.5198	43.6291	32.0788	74.8355
APC2	17.0009	0.726901	0.49896	1.45683	0.145163	0.711894	17.0009	22.8284	11.1734	1.03076	35.2568	19.2231	14.0053	16.6206	6.20881	10.6908
RP11-253M7.1	242.3	0.726842	0.285618	2.54481	0.0109338	0.244596	242.3	306.601	177.999	0.784493	349.156	272.159	298.487	215.029	128.315	190.652
LRIG3	794.316	0.726635	0.360669	2.01469	0.0439375	0.470181	794.316	1016.19	572.44	0.827975	782.473	1524.7	741.404	595.225	400.468	721.628
DIRAS1	674.982	0.726391	0.448564	1.61937	0.105367	0.642242	674.982	883.159	466.804	0.919858	528.851	1387.1	733.526	255.542	320.788	824.081
PELI3	411.646	0.726249	0.340472	2.13307	0.0329191	0.411322	411.646	524.653	298.639	0.81296	301.388	686.974	585.595	275.279	273.187	347.451
COL6A2	88504.6	0.725654	0.426664	1.70076	0.0889881	0.616535	88504.6	114945	62063.9	0.889119	84354.6	203380	57101.2	86110.3	51173	48908.6
AP1S2	1761.24	0.724288	0.496901	1.45761	0.144948	0.711493	1761.24	2355.15	1167.32	1.01262	1124.8	4821.97	1118.67	683.522	2060.29	758.155
RP11-309L24.9	24.218	0.72409	0.435179	1.66389	0.0961345	0.626868	24.218	31.4826	16.9533	0.892991	31.8448	29.3406	33.2625	25.9697	12.4176	12.4726
RPL39P36	4.94664	0.723848	0.550827	1.31411	0.188809		4.94664	7.22311	2.67018	1.43568	4.54926	10.1174	7.00263	5.19394	1.0348	1.7818
TMEM220	205.207	0.723795	0.27934	2.59109	0.00956719	0.22726	205.207	259.176	151.239	0.777101	213.815	311.617	252.095	176.594	122.107	155.016
C12orf56	18.425	0.723365	0.49239	1.46909	0.141808	0.707404	18.425	24.6354	12.2147	1.01211	31.8448	26.3053	15.7559	14.543	5.174	16.9271
ALMS1P	3.349	0.723325	0.547264	1.32171	0.186264		3.349	5.11591	1.58209	1.69315	2.27463	6.07046	7.00263	1.03879	1.0348	2.6727
C3orf80	162.82	0.721254	0.54732	1.31779	0.187573	0.765204	162.82	231.715	93.925	1.30277	387.824	7.08221	300.238	114.267	96.2365	71.2719
NCAPH	265.248	0.721176	0.36473	1.97729	0.048009	0.489907	265.248	339.013	191.482	0.824129	391.236	395.592	230.212	250.348	210.065	114.035
C14orf37	1089.28	0.720393	0.330385	2.18047	0.0292229	0.389667	1089.28	1384.02	794.543	0.80067	1440.98	1319.31	1391.77	870.504	451.173	1061.95
HJURP	447.814	0.720387	0.317951	2.26572	0.0234686	0.35371	447.814	567.844	327.784	0.79275	581.168	696.08	426.285	357.343	401.503	224.506
WDFY4	3.71398	0.720312	0.542388	1.32804	0.184165		3.71398	5.79524	1.63272	1.82759	9.09852	3.03523	5.25198	3.11636	0	1.7818
RP11-395N3.2	17.5507	0.720244	0.539889	1.33406	0.182185	0.760212	17.5507	24.5315	10.57	1.21466	21.609	41.4815	10.504	2.07758	14.4872	15.1453
ZNF521	907.318	0.720228	0.505717	1.42417	0.154396	0.722189	907.318	1218.87	595.769	1.03272	473.123	2050.8	1132.68	573.411	157.29	1056.61
MYLIP	404.331	0.720199	0.541887	1.32906			404.331	566.409	242.254	1.22533	139.89	1424.54	134.801	292.938	345.624	88.199
WISP1	1434.24	0.718909	0.42803	1.67958	0.0930394	0.622651	1434.24	1859.75	1008.73	0.882565	2424.76	2186.38	968.114	1681.8	596.045	748.355
RP5-1085F17.3	19.2891	0.7187	0.428398	1.67764	0.0934165	0.623252	19.2891	24.9903	13.5879	0.879044	23.8836	28.3288	22.7586	16.6206	13.4524	10.6908
NAGA	1611.2	0.718675	0.247006	2.90954	0.00361956	0.132156	1611.2	2025.54	1196.86	0.759046	1947.08	2101.39	2028.14	886.086	1401.12	1303.38
HCG4P5	5.77112	0.718541	0.550421	1.30544	0.191744	0.767553	5.77112	8.37937	3.16286	1.40561	7.9612	4.04698	13.1299	1.03879	3.1044	5.34539
FAM65C	85.4844	0.717811	0.536868	1.33703	0.181212	0.760212	85.4844	135.189	35.7801	1.91774	10.2358	361.193	34.1378	14.543	1.0348	91.7626
PPARGC1A	108.471	0.717765	0.459757	1.56118			108.471	207.442	9.5004	4.44857	1.13731	608.058	13.1299	5.19394	1.0348	22.2725
NTNG1	83.9107	0.717474	0.549569	1.30552	0.191715	0.767553	83.9107	125.512	42.3094	1.56877	17.0597	264.065	95.4109	11.4267	4.1392	111.362
PNMA6C	7.22538	0.716745	0.545703	1.31343	0.189037	0.766288	7.22538	11.0882	3.36256	1.72139	4.54926	18.2114	10.504	0	2.0696	8.01809
THY1	25010.8	0.71642	0.291201	2.46023	0.0138848	0.275989	25010.8	31571.7	18450	0.77501	40959.3	27137	26618.8	16736.9	15027.4	23585.7
BLZF2P	5.30416	0.716234	0.530963	1.34893	0.177358		5.30416	8.53473	2.07359	2.04122	7.9612	1.01174	16.6313	3.11636	3.1044	0
FTH1P8	156.353	0.716194	0.468954	1.52722	0.126707	0.68285	156.353	205.565	107.142	0.940077	93.2598	188.184	335.251	70.6376	67.2621	183.525
HMOX1	7229.3	0.715816	0.493364	1.45089	0.146812	0.711894	7229.3	9620.35	4838.25	0.991605	2924.04	13199.2	12737.8	3474.74	2152.39	8887.61
VSNL1	13.6605	0.715333	0.497996	1.43642	0.150882	0.715634	13.6605	23.9195	3.40137	2.814	34.1194	0	37.6392	0	9.31321	0.890899
RP11-269G24.7	3.90536	0.715319	0.548525	1.30408	0.192207		3.90536	5.93166	1.87906	1.65842	9.09852	6.07046	2.62599	1.03879	1.0348	3.56359
KCTD4	46.2179	0.713601	0.430478	1.65769	0.0973791	0.630165	46.2179	59.9186	32.5171	0.881804	38.6687	92.0687	49.0184	22.8533	31.044	43.654
ZDHHC23	117.017	0.712574	0.354308	2.01117	0.0443076	0.472386	117.017	148.971	85.0627	0.808431	136.478	173.008	137.427	48.823	106.584	99.7807
RP11-674N23.1	25.7722	0.712272	0.550676	1.29345	0.195856	0.771489	25.7722	37.3667	14.1777	1.39812	2.27463	80.9395	28.8859	6.23273	17.5916	18.7089
CHST6	41.5905	0.711088	0.539404	1.31829			41.5905	65.0789	18.1021	1.84604	181.97	1.01174	12.2546	11.4267	7.24361	35.6359
PREX2	27.3615	0.710882	0.491473	1.44643			27.3615	48.5372	6.18581	2.97206	0	138.609	7.00263	5.19394	0	13.3635
MVD	2542.71	0.710541	0.372051	1.9098	0.0561594	0.523257	2542.71	3244.73	1840.69	0.817851	1522.86	4283.72	3927.6	1889.55	1603.94	2028.58
FTH1P23	39.3886	0.710132	0.516228	1.37562	0.16894	0.746002	39.3886	53.1746	25.6025	1.05445	20.4717	44.5167	94.5356	10.3879	22.7656	43.654
CTB-118N6.3	8.39794	0.709978	0.536575	1.32317	0.18578	0.763408	8.39794	11.654	5.14184	1.18047	12.5105	17.1996	5.25198	5.19394	3.1044	7.12719
RNU7-163P	2.57529	0.70927	0.503642	1.40828	0.159047		2.57529	4.46071	0.689867	2.69288	4.54926	7.08221	1.75066	0	2.0696	0
RP11-59K5.1	2.44382	0.709153	0.506649	1.39969	0.161606		2.44382	4.19511	0.692525	2.59877	2.27463	5.05872	5.25198	2.07758	0	0
GLRB	604.415	0.70898	0.256296	2.76626	0.00567035	0.172884	604.415	758.377	450.453	0.751539	700.586	797.254	777.292	580.682	391.155	379.523
TPM3P8	5.28997	0.708573	0.549076	1.29048	0.196883		5.28997	7.56881	3.01113	1.32976	10.2358	8.09395	4.37665	2.07758	5.174	1.7818
PIM2	120.072	0.708478	0.379603	1.86636	0.0619906	0.540024	120.072	153.447	86.6973	0.823686	120.555	169.973	169.814	55.0557	71.4013	133.635
RP11-65J21.3	45.3127	0.708368	0.443162	1.59844	0.109945	0.648409	45.3127	58.8566	31.7688	0.889592	31.8448	93.0804	51.6444	21.8145	35.1832	38.3086
TCF19	908.881	0.708013	0.416967	1.69801	0.0895066	0.617031	908.881	1171.01	646.756	0.856457	1571.77	1114.94	826.311	1126.05	415.99	398.232
HOXB8	125.514	0.707196	0.52995	1.33446	0.182054	0.760212	125.514	171.644	79.3847	1.11249	72.7882	331.852	110.291	55.0557	163.499	19.5998
TULP2	8.84918	0.706906	0.532068	1.3286	0.18398	0.761005	8.84918	12.1117	5.5867	1.11633	6.82389	11.1292	18.3819	8.3103	3.1044	5.34539
PKMP1	5.36879	0.706894	0.550205	1.28478	0.198868		5.36879	7.72779	3.0098	1.36039	9.09852	7.08221	7.00263	1.03879	6.20881	1.7818
EMR1	6.24923	0.706464	0.514321	1.37358	0.169571	0.746344	6.24923	10.4742	2.02429	2.37135	3.41194	0	28.0105	2.07758	3.1044	0.890899
ZNF385D	195.09	0.705711	0.539492	1.3081	0.190839	0.766597	195.09	270.642	119.539	1.1789	136.478	328.817	346.63	38.4351	21.7308	298.451
MIR616	21.6798	0.705605	0.454129	1.55376	0.120243	0.671506	21.6798	28.2336	15.126	0.900379	21.609	39.458	23.6339	20.7758	10.348	14.2544
SLC20A1	8611.44	0.705431	0.413568	1.70572	0.0880606	0.614541	8611.44	11076.6	6146.25	0.849742	19879.1	6656.26	6694.52	7499.01	4942.21	5997.53
RBM14	1026.74	0.705425	0.161778	4.36044	1.298e-05	0.00287772	1026.74	1278.15	775.321	0.721191	1255.6	1325.38	1253.47	800.905	774.031	751.028
MIR27B	12.2293	0.705302	0.505525	1.39519	0.162959	0.739802	12.2293	16.4029	8.05571	1.02587	18.197	22.2584	8.75329	6.23273	7.24361	10.6908
NCAM1	548.385	0.705108	0.517517	1.36248	0.173046	0.749806	548.385	910.39	186.38	2.28824	584.58	1761.45	385.145	20.7758	8.27841	530.085
SALL4	48.6006	0.704459	0.550147	1.28049	0.200372	0.774492	48.6006	69.8169	27.3843	1.35023	67.1016	4.04698	138.302	10.3879	22.7656	48.9994
IL15	166.375	0.704054	0.409083	1.72105	0.085241	0.610827	166.375	213.755	118.996	0.845046	147.851	309.594	183.819	87.2582	81.7493	187.98
RP11-169K16.8	3.1137	0.703839	0.533143	1.32017	0.186778		3.1137	4.99156	1.23583	2.01401	6.82389	2.02349	6.1273	0	1.0348	2.6727
CORO2A	191.854	0.702956	0.515084	1.36474	0.172335	0.748553	191.854	258.123	125.584	1.0394	367.353	32.3758	374.641	103.879	142.803	130.071
RP11-549B18.1	30.6525	0.702368	0.541045	1.29817	0.194229	0.769839	30.6525	42.6543	18.6507	1.19346	61.415	13.1527	53.3951	13.5042	4.1392	38.3086
RP11-90J7.4	2.66988	0.702273	0.52229	1.3446	0.178753		2.66988	4.39956	0.940195	2.22633	1.13731	5.05872	7.00263	1.03879	0	1.7818
SGOL1	78.3343	0.70218	0.390379	1.79871	0.0720644	0.575591	78.3343	100.117	56.5519	0.824032	119.418	121.409	59.5224	56.0945	73.4709	40.0904
RP11-982M15.6	10.1374	0.701789	0.522842	1.34226	0.179512	0.758275	10.1374	13.7492	6.52556	1.07517	10.2358	22.2584	8.75329	8.3103	4.1392	7.12719
RP11-276H7.2	4.21282	0.701027	0.550354	1.27378	0.202743		4.21282	6.24961	2.17603	1.52207	6.82389	4.04698	7.87796	1.03879	1.0348	4.45449
HDAC5	2762.27	0.700649	0.460447	1.52167	0.128091	0.68536	2762.27	3601.25	1923.29	0.90492	1172.57	6861.65	2769.54	1697.38	2301.4	1771.11
RP11-750H9.5	14.8355	0.700637	0.542357	1.29184	0.196414	0.77172	14.8355	20.6736	8.99737	1.20022	19.3344	37.4345	5.25198	15.5818	5.174	6.23629
LGALS9	47.587	0.699456	0.483057	1.44798	0.147623	0.71243	47.587	62.6527	32.5213	0.945995	27.2956	120.398	40.2651	33.2412	26.9048	37.4177
FNIP1	2202.14	0.699159	0.315218	2.21802	0.0265535	0.376076	2202.14	2774.97	1629.3	0.768214	1945.95	4067.21	2311.74	1625.7	1702.25	1559.96
NRG2	13.9402	0.698795	0.54704	1.27741	0.201457	0.774867	13.9402	21.0205	6.86001	1.61551	7.9612	51.5989	3.50132	7.27151	12.4176	0.890899
CEP250	1323.88	0.698586	0.269923	2.5881	0.00965078	0.227993	1323.88	1658.87	988.897	0.746306	1412.55	2055.86	1508.19	855.961	1231.41	879.317
ZC2HC1B	1.87307	0.698385	0.483128	1.44555	0.148304		1.87307	3.39988	0.346263	3.29554	5.68657	1.01174	3.50132	1.03879	0	0
MT-TK	1.59168	0.698311	0.443055	1.57613	0.114997		1.59168	3.18336	0	#N/A	2.27463	2.02349	5.25198	0	0	0
VIM	271134	0.698196	0.399088	1.74948	0.0802085	0.597092	271134	346755	195512	0.826659	268062	595802	176402	203509	214155	168873
NEU1	2777.4	0.698072	0.307454	2.27049	0.0231778	0.352442	2777.4	3495.22	2059.58	0.763033	2571.47	4014.6	3899.59	1429.37	2216.54	2532.83
SKA3	274.021	0.697669	0.352458	1.97944	0.0477664	0.489376	274.021	347.126	200.917	0.788864	416.257	390.533	234.588	210.874	261.805	130.071
ABL2	6305.87	0.697393	0.265238	2.62931	0.00855575	0.215273	6305.87	7895.31	4716.42	0.743304	8466.17	8773.84	6445.92	6031.2	4082.29	4035.77
GREM1	134574	0.69649	0.352286	1.97706	0.0480348	0.489907	134574	170419	98728.8	0.787546	166998	177823	166437	59043.6	154809	82333.3
GYPC	2161.6	0.696479	0.428402	1.62576	0.104001	0.639798	2161.6	2784.35	1538.85	0.855487	1459.17	4166.36	2727.53	1164.48	940.634	2511.44
FAM66D	45.8671	0.695935	0.363931	1.91227	0.0558416	0.522147	45.8671	58.1742	33.56	0.793635	54.5911	45.5285	74.403	36.3576	26.9048	37.4177
SNTG2	6.86158	0.695786	0.548357	1.26886	0.204492	0.776277	6.86158	10.3087	3.41452	1.5941	11.3731	15.1762	4.37665	3.11636	0	7.12719
RP11-217B7.2	8.53228	0.695673	0.545966	1.27421	0.20259	0.774884	8.53228	11.9732	5.09136	1.23369	18.197	8.09395	9.62862	10.3879	3.1044	1.7818
SLC4A11	218.596	0.69566	0.461662	1.50686	0.131847	0.693022	218.596	284.746	152.447	0.90137	411.708	88.0217	354.508	127.771	114.863	214.707
STARD9	497.179	0.695656	0.506986	1.37214	0.17002	0.746612	497.179	663.045	331.312	1.00092	200.167	1283.9	505.065	599.38	159.359	235.197
P2RX5	38.9999	0.694775	0.508802	1.36551	0.172093	0.748553	38.9999	52.0743	25.9254	1.00621	85.2986	13.1527	57.7717	21.8145	37.2528	18.7089
PCDHGC3	2806.33	0.694637	0.370381	1.87547	0.0607284	0.537449	2806.33	3563.54	2049.11	0.798313	2599.9	5758.85	2331.88	2313.38	2219.65	1614.31
EBP	1130.28	0.694566	0.268159	2.59013	0.00959403	0.227386	1130.28	1414.45	846.117	0.741315	1161.2	1435.66	1646.49	973.344	638.472	926.535
GJA5	20.7941	0.694488	0.526605	1.3188	0.187235	0.764752	20.7941	33.5779	8.01026	2.06759	30.7075	0	70.0263	1.03879	5.174	17.818
HERC5	51.221	0.694398	0.508041	1.36682	0.171683	0.748553	51.221	68.3646	34.0774	1.00443	36.3941	56.6577	112.042	22.8533	13.4524	65.9265
SNX19P3	2.72054	0.694232	0.494403	1.40418	0.160264		2.72054	4.79918	0.6419	2.90237	12.5105	1.01174	0.875329	0	1.0348	0.890899
WBP1LP2	18.5098	0.694083	0.474546	1.46262	0.14357	0.710171	18.5098	24.2707	12.7488	0.92885	26.1582	34.3993	12.2546	12.4655	12.4176	13.3635
SPRYD7	732.437	0.693795	0.333744	2.07882	0.0376336	0.43707	732.437	924.185	540.69	0.773381	1287.44	594.905	890.21	451.873	502.913	667.283
COL6A6	88.1302	0.693786	0.520229	1.33362	0.18233	0.760212	88.1302	118.702	57.5583	1.04425	14.7851	161.879	179.442	49.8618	63.1229	59.6902
SHANK1	201.068	0.693636	0.425874	1.62874	0.103369	0.639772	201.068	258.658	143.477	0.850226	321.86	128.491	325.622	119.461	90.0277	220.943
GPRIN1	218.463	0.69324	0.284376	2.43776	0.0147786	0.285548	218.463	273.973	162.953	0.749575	312.762	264.065	245.092	139.198	137.629	212.034
DNM3	74.1788	0.692843	0.531107	1.30452			74.1788	101.141	47.2166	1.099	28.4329	234.725	40.2651	40.5127	28.9744	72.1628
NDUFC2	1138.69	0.69253	0.275157	2.51685	0.0118408	0.254111	1138.69	1425.23	852.146	0.742017	1456.9	1020.85	1797.93	756.237	907.52	892.681
PFKFB4	301.281	0.692519	0.442991	1.56328	0.117987	0.666283	301.281	389.41	213.153	0.869396	209.266	587.823	371.14	102.84	200.751	335.869
PSEN2	576.703	0.6925	0.293219	2.36172	0.0181904	0.319034	576.703	723.24	430.166	0.749582	556.147	976.333	637.24	457.067	470.834	362.596
ATP8B5P	2.08795	0.691687	0.512132	1.3506	0.176823		2.08795	3.53268	0.643229	2.45736	6.82389	2.02349	1.75066	1.03879	0	0.890899
SHANK3	184.275	0.690909	0.385813	1.79079	0.0733272	0.577698	184.275	234.574	133.975	0.808082	181.97	305.547	216.206	98.6848	92.0973	211.143
USP51	75.4504	0.690699	0.49282	1.40152	0.161057	0.736427	75.4504	99.6051	51.2957	0.957383	70.5135	141.644	86.6576	61.2885	12.4176	80.1809
SPNS2	2.5219	0.690279	0.494112	1.39701	0.162411		2.5219	4.44986	0.593932	2.90539	7.9612	1.01174	4.37665	0	0	1.7818
RP11-490F3.1	6.16339	0.690089	0.55091	1.25263	0.210339	0.781587	6.16339	8.92142	3.40536	1.38947	9.09852	14.1644	3.50132	3.11636	6.20881	0.890899
ARID3A	677.664	0.69007	0.336804	2.04888	0.0404738	0.4539	677.664	854.514	500.813	0.770834	666.467	1189.81	707.266	354.227	504.983	643.229
ST13P15	7.96966	0.6892	0.520318	1.32457	0.185312	0.763001	7.96966	10.7522	5.18715	1.05161	12.5105	10.1174	9.62862	3.11636	6.20881	6.23629
FSTL5	1.71664	0.689186	0.440654	1.56401	0.117816		1.71664	3.43328	0	#N/A	1.13731	3.03523	6.1273	0	0	0
RP11-423H2.1	179.977	0.688182	0.391643	1.75717	0.0788891	0.59552	179.977	229.071	130.883	0.807514	170.597	215.501	301.113	67.5212	179.021	146.107
ZNF492	8.51587	0.68808	0.546381	1.25934	0.207907	0.77856	8.51587	11.947	5.08471	1.23241	20.4717	10.1174	5.25198	5.19394	8.27841	1.7818
DOCK2	170.305	0.688003	0.447821	1.53633	0.124456	0.678721	170.305	220.127	120.484	0.869493	114.869	416.838	128.673	115.305	142.803	103.344
RP11-611L7.1	458.546	0.68795	0.289503	2.37632	0.0174864	0.313035	458.546	574.131	342.96	0.743337	457.201	742.62	522.572	400.972	274.222	353.687
MX1	517.084	0.687139	0.530052	1.29636	0.194852	0.770548	517.084	702.411	331.757	1.08219	143.302	1263.67	700.263	627.428	88.9929	278.851
VN1R81P	7.2979	0.686848	0.536455	1.28035	0.200423	0.774492	7.2979	10.0479	4.54791	1.14362	15.9224	8.09395	6.1273	5.19394	3.1044	5.34539
RP6-99M1.2	488.792	0.686574	0.387339	1.77254	0.0763046	0.587243	488.792	621.394	356.191	0.802859	724.47	759.82	379.893	525.626	214.204	328.742
RP11-1134I14.8	8.08396	0.685955	0.542096	1.26538	0.205737	0.777907	8.08396	11.1791	4.98878	1.16405	4.54926	20.2349	8.75329	5.19394	6.20881	3.56359
RP11-592B15.4	8.59984	0.685847	0.52405	1.30874	0.190621	0.766597	8.59984	11.5664	5.63334	1.03787	9.09852	8.09395	17.5066	7.27151	5.174	4.45449
SGIP1	659.847	0.685564	0.524748	1.30646	0.191395	0.767146	659.847	890.491	429.203	1.05294	645.995	1655.21	370.264	158.934	960.295	168.38
MIR4263	8.57423	0.685333	0.52214	1.31255	0.189336	0.766371	8.57423	11.5631	5.58537	1.0498	12.5105	15.1762	7.00263	7.27151	4.1392	5.34539
RCAN2	1647.94	0.68513	0.55035	1.2449			1647.94	2353.76	942.127	1.32097	147.851	6505.51	407.903	824.797	1099.99	901.59
DHCR7	6551.4	0.684927	0.323632	2.11638	0.0343129	0.420162	6551.4	8232.08	4870.72	0.757123	6024.36	7110.54	11561.3	5047.47	3658.02	5906.66
SQLE	5658.04	0.684132	0.311154	2.19869	0.0278999	0.383219	5658.04	7095.74	4220.35	0.749589	5039.44	9685.42	6562.34	5054.74	4265.45	3340.87
TTLL7	721.444	0.684091	0.293796	2.32846	0.0198877	0.329739	721.444	902.888	540	0.741586	956.482	725.42	1026.76	543.286	388.05	688.665
AP001597.1	5.3062	0.684066	0.526202	1.30001	0.193599		5.3062	8.53747	2.07492	2.04076	1.13731	19.2231	5.25198	4.15515	2.0696	0
CLIC6	8.95666	0.683905	0.548382	1.24713	0.212349	0.783639	8.95666	12.669	5.24428	1.27249	9.09852	13.1527	15.7559	3.11636	1.0348	11.5817
B4GALT6	493.833	0.683342	0.525923	1.29932	0.193835	0.76957	493.833	666.837	320.828	1.05553	1080.45	130.515	789.547	351.11	84.8537	526.521
RCAN3	573.225	0.683289	0.343938	1.98666	0.04696	0.488322	573.225	722.189	424.262	0.767422	598.228	1101.79	466.55	398.894	454.278	419.613
APBA2	347.346	0.682306	0.54624	1.24909	0.21163	0.782759	347.346	485.404	209.288	1.21369	754.04	14.1644	688.009	213.99	189.369	224.506
BMP2K	2473.27	0.682279	0.397823	1.71503	0.0863393	0.612341	2473.27	3147.26	1799.28	0.806679	1757.15	5408.78	2275.86	1883.32	1460.1	2054.41
NLRC5	1354.47	0.682267	0.341362	1.99866	0.0456448	0.481335	1354.47	1705.09	1003.86	0.764291	1299.95	2393.79	1421.53	1292.25	1030.66	688.665
TNFAIP8L1	142.066	0.682133	0.389993	1.74909	0.0802752	0.597332	142.066	180.476	103.656	0.800005	163.773	223.595	154.058	52.9782	151.081	106.908
MAPKBP1	1366.81	0.681853	0.208074	3.27698	0.00104923	0.0617153	1366.81	1695.79	1037.83	0.708385	1719.62	1690.62	1677.13	859.077	1073.09	1181.33
CLCN6	1334.21	0.681735	0.385966	1.76631	0.0773442	0.590897	1334.21	1693.12	975.289	0.795787	956.482	2389.74	1733.15	1039.83	602.254	1283.79
DDTL	7.55591	0.681306	0.530989	1.28309	0.199461	0.774492	7.55591	11.9969	3.11489	1.94541	0	20.2349	15.7559	1.03879	2.0696	6.23629
TUBB6	14698.4	0.681056	0.209398	3.25245	0.00114414	0.0657327	14698.4	18232.4	11164.4	0.707604	20635.4	16652.3	17409.4	12592.2	11214.1	9686.74
RP11-379F4.9	2.03759	0.680979	0.509892	1.33554	0.181701		2.03759	3.43328	0.6419	2.41917	1.13731	3.03523	6.1273	0	1.0348	0.890899
BCL2	236.321	0.680879	0.489292	1.39156	0.164056	0.741258	236.321	310.212	162.43	0.933438	155.812	403.686	371.14	253.464	41.392	192.434
RP11-168J18.6	4.96464	0.680511	0.548408	1.24088	0.214648		4.96464	7.01143	2.91785	1.2648	7.9612	6.07046	7.00263	4.15515	1.0348	3.56359
RBM47	121.56	0.680449	0.543848	1.25118	0.210871	0.781595	121.56	168.654	74.4646	1.17944	197.893	51.5989	256.471	79.9866	6.20881	137.198
DUSP4	412.867	0.680083	0.540028	1.25935			412.867	567.931	257.803	1.13945	87.5732	1456.91	159.31	189.059	319.753	264.597
MCOLN1	998.435	0.679825	0.250189	2.71725	0.00658276	0.188309	998.435	1242.21	754.656	0.719023	996.288	1442.75	1287.61	792.595	625.02	846.354
ARMCX1	1822.03	0.679641	0.373316	1.82055	0.0686751	0.565671	1822.03	2304.8	1339.25	0.783215	1302.23	3723.22	1888.96	1415.87	1438.37	1163.51
GATA3	77.067	0.679566	0.457795	1.48443	0.137694	0.701063	77.067	145.53	8.60419	4.08013	208.129	0	228.461	1.03879	5.174	19.5998
LRRC37A15P	19.1403	0.679517	0.529896	1.28236	0.199717	0.774492	19.1403	25.9273	12.3533	1.06958	30.7075	5.05872	42.0158	10.3879	12.4176	14.2544
AXIN2	242.421	0.679299	0.531657	1.2777	0.201355	0.774724	242.421	329.078	155.764	1.07906	69.3762	802.313	115.543	208.796	103.48	155.016
HAR1B	10.2934	0.67917	0.530691	1.27978	0.200621	0.774492	10.2934	13.9693	6.61751	1.0779	12.5105	23.2701	6.1273	5.19394	9.31321	5.34539
CTNS	1161.7	0.678173	0.410602	1.65165	0.0986049	0.632333	1161.7	1480.98	842.43	0.813919	711.959	2209.65	1521.32	837.263	538.096	1151.93
MGC4294	29.2592	0.678075	0.536799	1.26318	0.206524	0.777907	29.2592	45.5244	12.994	1.8088	121.693	0	14.8806	16.6206	13.4524	8.90899
ARTN	12.4621	0.677545	0.548387	1.23552	0.216636	0.789247	12.4621	17.5571	7.36717	1.25287	7.9612	39.458	5.25198	7.27151	4.1392	10.6908
EGR2	276.884	0.67733	0.527615	1.28376	0.199226	0.774492	276.884	373.761	180.008	1.05405	362.803	451.238	307.241	382.274	19.6612	138.089
AC016292.3	8.96614	0.676924	0.518174	1.30637	0.191428	0.767146	8.96614	11.9527	5.9796	0.999214	7.9612	12.1409	15.7559	8.3103	5.174	4.45449
HNRNPA3P4	4.65364	0.676388	0.550035	1.22972	0.218803		4.65364	6.59047	2.71682	1.27846	5.68657	7.08221	7.00263	4.15515	3.1044	0.890899
HOXB2	1128.86	0.676085	0.292382	2.31234	0.020759	0.337047	1128.86	1409.4	848.318	0.732408	1721.89	1157.43	1348.88	734.423	687.108	1123.42
CC2D1B	1847.35	0.675914	0.22355	3.02355	0.00249824	0.102375	1847.35	2290.75	1403.94	0.706338	2022.15	2407.95	2442.17	1152.02	1470.45	1589.36
TSHZ3	1269.53	0.67578	0.289725	2.33249	0.0196751	0.32914	1269.53	1584.31	954.759	0.730645	1568.36	1435.66	1748.91	900.629	679.864	1283.79
TRAF3IP2	1039.96	0.675696	0.461363	1.46456	0.14304	0.709374	1039.96	1345.71	734.215	0.874087	609.601	2724.63	702.889	769.742	828.876	604.029
RP11-829H16.2	7.46558	0.674784	0.519547	1.29879	0.194015	0.76957	7.46558	9.99035	4.94081	1.01579	11.3731	8.09395	10.504	5.19394	5.174	4.45449
SLC19A1	230.629	0.674299	0.319675	2.10933	0.0349162	0.423125	230.629	288.882	172.375	0.744927	351.43	224.607	290.609	179.71	120.037	217.379
Z83851.1	2.68449	0.674185	0.524106	1.28635	0.19832		2.68449	4.33152	1.03746	2.06182	2.27463	8.09395	2.62599	2.07758	1.0348	0
HLA-DMA	122.156	0.673965	0.424222	1.58871	0.112126	0.653169	122.156	156.043	88.2678	0.821986	96.6718	106.233	265.225	68.56	78.6449	117.599
ATP6V1C2	1.68713	0.673647	0.482885	1.39505	0.163002		1.68713	3.028	0.346263	3.12843	2.27463	5.05872	1.75066	1.03879	0	0
DPYD	2853	0.673598	0.363148	1.85489	0.0636125	0.544933	2853	3595.92	2110.08	0.769064	5007.6	3436.89	2343.26	2984.44	1470.45	1875.34
RP11-23P13.7	54.6659	0.673501	0.489042	1.37718	0.168455	0.746002	54.6659	71.5697	37.7621	0.92241	56.8657	125.456	32.3872	62.3273	26.9048	24.0543
INCENP	604.744	0.673159	0.215421	3.12485	0.00177895	0.0854539	604.744	748.809	460.68	0.700832	768.825	805.348	672.253	464.338	519.47	398.232
KBTBD11	72.0229	0.673047	0.548675	1.22668	0.219943	0.79388	72.0229	106.464	37.5821	1.50225	21.609	293.406	4.37665	64.4048	14.4872	33.8542
SLC44A5	5.72045	0.672403	0.543111	1.23806	0.215694	0.789031	5.72045	8.72023	2.72066	1.68041	6.82389	7.08221	12.2546	0	1.0348	7.12719
TRPM8	7.97573	0.672174	0.540804	1.24292	0.213899	0.786844	7.97573	12.24	3.71148	1.72153	3.41194	26.3053	7.00263	3.11636	0	8.01809
MTL5	8.13389	0.672075	0.54917	1.2238	0.221027	0.795799	8.13389	11.5188	4.74894	1.27832	20.4717	7.08221	7.00263	5.19394	1.0348	8.01809
SRPX	2939.98	0.670226	0.400611	1.67301	0.0943257	0.625032	2939.98	3730.07	2149.89	0.794941	2162.04	6524.74	2503.44	2038.1	1882.3	2529.26
CACNA2D3	14.6266	0.670161	0.549959	1.21856	0.22301	0.79817	14.6266	21.4347	7.81839	1.45501	15.9224	21.2466	27.1352	1.03879	1.0348	21.3816
ATP6V1C1	3575.09	0.670116	0.278785	2.4037	0.01623	0.300497	3575.09	4448.62	2701.56	0.719567	3385.79	6061.36	3898.72	2559.57	2851.91	2693.19
AC011524.1	12.7086	0.669919	0.534238	1.25397	0.209853	0.780762	12.7086	19.8411	5.57607	1.83118	2.27463	9.10569	48.1431	0	11.3828	5.34539
C1QL1	7.13851	0.66973	0.539223	1.24203	0.214226	0.787116	7.13851	9.78106	4.49596	1.12136	5.68657	13.1527	10.504	2.07758	5.174	6.23629
TCEA3	431.722	0.669645	0.295736	2.26433	0.0235537	0.354494	431.722	538.094	325.351	0.725864	528.851	636.387	449.044	410.321	333.206	232.525
B4GALNT4	40.001	0.66958	0.549014	1.2196			40.001	58.9822	21.0198	1.48853	159.224	8.09395	9.62862	8.3103	9.31321	45.4358
ZNF732	7.49213	0.668561	0.544367	1.22815	0.219392	0.792602	7.49213	10.3924	4.59189	1.17836	13.6478	13.1527	4.37665	2.07758	7.24361	4.45449
LINC00470	6.00559	0.668515	0.444785	1.50301			6.00559	11.6649	0.346263	5.07417	34.1194	0	0.875329	1.03879	0	0
CSDC2	267.043	0.66851	0.518392	1.28958	0.197195	0.772119	267.043	356.145	177.942	1.00106	147.851	588.835	331.75	44.6679	122.107	367.05
KCNJ2-AS1	13.0807	0.668194	0.52452	1.27391	0.202694	0.774884	13.0807	21.0156	5.14569	2.03003	1.13731	56.6577	5.25198	1.03879	1.0348	13.3635
GS1-358P8.4	92.2254	0.667494	0.460294	1.45015	0.147017	0.711894	92.2254	119.083	65.3676	0.865322	102.358	137.597	117.294	31.1636	39.3224	125.617
GAS1	1951.78	0.667466	0.522121	1.27837	0.201118	0.774724	1951.78	2610.66	1292.89	1.01381	1684.36	4201.77	1945.86	805.06	230.761	2842.86
CCDC94	433.893	0.667433	0.304421	2.19247	0.0283457	0.387248	433.893	541.026	326.76	0.727465	374.177	706.197	542.704	385.39	286.64	308.251
JMJD6	1478.44	0.666801	0.182566	3.65239	0.000259814	0.024823	1478.44	1823.56	1133.33	0.686196	1966.42	1787.75	1716.52	1238.23	1111.38	1050.37
RP11-16P6.1	22.0983	0.666778	0.523145	1.27456	0.202466	0.774884	22.0983	29.5697	14.6269	1.0155	36.3941	37.4345	14.8806	27.0085	12.4176	4.45449
LHX9	11.5365	0.66671	0.47885	1.39231			11.5365	20.6558	2.41719	3.09514	2.27463	59.6929	0	2.07758	5.174	0
KNDC1	18.7463	0.666664	0.539057	1.23672	0.216189	0.789031	18.7463	28.8313	8.66132	1.73498	14.7851	38.4463	33.2625	1.03879	0	24.9452
AC112715.2	5.69632	0.666401	0.549353	1.21306	0.225105	0.79817	5.69632	8.03524	3.35739	1.259	12.5105	8.09395	3.50132	3.11636	5.174	1.7818
TWIST2	785.576	0.665962	0.511195	1.30276	0.192658	0.769155	785.576	1040.5	530.649	0.971453	290.015	2342.19	489.309	538.092	319.753	734.101
GRM4	6.42412	0.665547	0.548724	1.2129	0.225168	0.79817	6.42412	9.04215	3.80609	1.24836	5.68657	16.1879	5.25198	2.07758	3.1044	6.23629
GRIA2	1.9604	0.665438	0.474347	1.40285	0.160662		1.9604	3.57454	0.346263	3.36782	7.9612	1.01174	1.75066	1.03879	0	0
TMOD2	1187.83	0.665276	0.31411	2.11797	0.0341775	0.419838	1187.83	1482.33	893.32	0.730619	1514.9	1445.78	1486.31	1110.46	529.818	1039.68
ZCCHC14	1758.99	0.664816	0.421337	1.57787	0.114595	0.657483	1758.99	2239.52	1278.45	0.808791	1210.1	4142.08	1366.39	1254.86	1169.33	1411.18
ICAM5	31.6215	0.664789	0.54546	1.21877	0.222932	0.79817	31.6215	43.821	19.422	1.17393	59.1404	4.04698	68.2757	9.34909	18.6264	30.2906
GNG7	47.7259	0.664564	0.547096	1.21471	0.224476	0.79817	47.7259	66.5086	28.9433	1.20031	40.9433	124.444	34.1378	9.34909	6.20881	71.2719
RP11-3D4.3	26.192	0.664246	0.449244	1.47859	0.139251	0.702216	26.192	33.6208	18.7631	0.841456	38.6687	26.3053	35.8885	10.3879	28.9744	16.9271
NAPRT1	309.905	0.66403	0.332388	1.99776	0.0457427	0.481524	309.905	387.406	232.405	0.737207	340.057	365.24	456.922	311.636	242.143	143.435
ADRA2A	808.505	0.663796	0.498163	1.33249	0.1827	0.760212	808.505	1060.67	556.345	0.930919	280.917	2202.57	698.513	740.656	589.837	338.542
KRTAP2-3	144.839	0.663744	0.521304	1.27324	0.202933	0.774884	144.839	193.389	96.2883	1.00607	406.021	51.5989	122.546	38.4351	147.977	102.453
AFF2	132.358	0.663285	0.53647	1.23639	0.216314	0.789031	132.358	179.876	84.8403	1.08418	36.3941	304.535	198.7	87.2582	17.5916	149.671
RP11-351I21.11	7.93471	0.663178	0.549475	1.20693	0.227459	0.80176	7.93471	11.1816	4.68783	1.25413	20.4717	6.07046	7.00263	2.07758	9.31321	2.6727
AC008982.2	23.1183	0.663003	0.494344	1.34118	0.179863	0.758629	23.1183	30.2261	16.0104	0.916782	17.0597	52.6107	21.0079	22.8533	14.4872	10.6908
DNAH5	126.34	0.662891	0.373581	1.77443	0.0759927	0.585371	126.34	159.117	93.5624	0.766087	224.051	151.762	101.538	123.616	72.4361	84.6354
LINC00595	41.8261	0.662876	0.548353	1.20885	0.226721	0.80145	41.8261	58.5201	25.132	1.21941	12.5105	99.1509	63.899	10.3879	6.20881	58.7993
UCK2	2520.25	0.662862	0.263173	2.51873	0.0117778	0.253326	2520.25	3124.75	1915.74	0.705841	3433.55	3537.06	2403.65	2277.02	1577.04	1893.16
FLCN	1808.31	0.662487	0.311422	2.1273	0.0333954	0.416071	1808.31	2253.99	1362.62	0.726095	1812.88	2603.22	2345.88	1599.73	870.268	1617.87
SLC1A2	228.901	0.662483	0.542444	1.22129	0.221975	0.79722	228.901	314.342	143.46	1.13169	79.612	742.62	120.795	299.171	78.6449	52.563
RP11-182J1.16	8.01303	0.662423	0.524519	1.26292	0.206619	0.777907	8.01303	10.691	5.33504	1.00283	9.09852	8.09395	14.8806	6.23273	6.20881	3.56359
RIN2	2979.27	0.6617	0.433575	1.52615	0.126973	0.683136	2979.27	3802.56	2155.99	0.818622	2959.29	6885.93	1562.46	2488.93	2218.61	1760.42
CHST1	35.2601	0.661249	0.548089	1.20646	0.22764	0.80176	35.2601	49.2994	21.2208	1.21609	102.358	13.1527	32.3872	8.3103	7.24361	48.1085
ERC2	3.36688	0.660431	0.538528	1.22636	0.220062		3.36688	5.19962	1.53413	1.76099	4.54926	4.04698	7.00263	1.03879	0	3.56359
EIF4A1P2	23.5328	0.659712	0.419723	1.57178	0.116002	0.661833	23.5328	29.9207	17.1449	0.803368	27.2956	28.3288	34.1378	11.4267	18.6264	21.3816
SEMA4F	566.398	0.6595	0.306075	2.1547	0.0311854	0.403287	566.398	705.016	427.781	0.720785	895.067	725.42	494.561	347.994	524.644	410.704
KCNJ5	6.20216	0.659184	0.521558	1.26388	0.206275	0.777907	6.20216	10.0286	2.37573	2.07768	13.6478	5.05872	11.3793	0	0	7.12719
C1orf85	4318.01	0.659164	0.312652	2.1083	0.0350049	0.423477	4318.01	5377.91	3258.1	0.723016	3636	6269.78	6227.97	2393.37	3458.3	3922.63
UPP1	817.403	0.659147	0.363507	1.8133	0.0697857	0.569399	817.403	1026.05	608.755	0.753169	831.377	1485.24	761.536	461.222	494.635	870.408
PMFBP1	2.19583	0.65909	0.537227	1.22684	0.219884		2.19583	3.40349	0.988162	1.7842	4.54926	3.03523	2.62599	1.03879	1.0348	0.890899
UBASH3B	1505.38	0.658824	0.392876	1.67692	0.0935572	0.623252	1505.38	1900.16	1110.61	0.774762	2460.01	2213.7	1026.76	833.108	1663.96	834.772
FGF13	12.9202	0.658629	0.47462	1.3877			12.9202	23.2701	2.57026	3.17849	0	69.8103	0	2.07758	2.0696	3.56359
RNU6-403P	1.87681	0.658184	0.513926	1.2807	0.200299		1.87681	3.11172	0.6419	2.27729	4.54926	3.03523	1.75066	0	1.0348	0.890899
HSPA8P9	1.93718	0.65806	0.5099	1.29057	0.196854		1.93718	3.23245	0.6419	2.33221	1.13731	5.05872	3.50132	0	1.0348	0.890899
CSPG4P11	68.897	0.657817	0.354884	1.85361	0.0637945	0.545061	68.897	86.2561	51.5378	0.742996	100.084	66.7751	91.9096	68.56	48.6356	37.4177
ISM1	14.0061	0.657707	0.550879	1.19392	0.232509	0.802861	14.0061	19.9979	8.01438	1.31919	11.3731	42.4932	6.1273	11.4267	1.0348	11.5817
DCLK2	1115.71	0.657633	0.453315	1.45072	0.146858	0.711894	1115.71	1431.26	800.168	0.838912	1402.31	501.825	2389.65	514.2	777.135	1109.17
CDCA8	366.008	0.657184	0.312703	2.10162	0.0355863	0.426317	366.008	455.567	276.45	0.720648	458.338	569.612	338.752	269.046	351.832	208.47
RP11-15N24.4	7.5422	0.657087	0.544998	1.20567	0.227946	0.80176	7.5422	11.2822	3.80224	1.56912	9.09852	21.2466	3.50132	6.23273	5.174	0
TPP1	11552.3	0.657033	0.305342	2.15179	0.0314135	0.403292	11552.3	14366	8738.73	0.71716	13071.2	10967.3	19059.4	7210.22	7722.72	11283.2
RP11-262H14.3	6.90179	0.656915	0.461511	1.4234			6.90179	12.8154	0.988162	3.69699	0	38.4463	0	1.03879	1.0348	0.890899
PRR5L	297.103	0.656845	0.433995	1.51349	0.130156	0.690851	297.103	378.67	215.536	0.813011	575.481	262.042	298.487	185.943	352.867	107.799
BEAN1	24.0768	0.656557	0.547236	1.19977	0.230229	0.802733	24.0768	33.423	14.7306	1.18202	9.09852	78.916	12.2546	25.9697	9.31321	8.90899
RP11-280K24.4	5.66765	0.656453	0.541256	1.21283	0.225193	0.79817	5.66765	7.77687	3.55842	1.12795	7.9612	10.1174	5.25198	3.11636	3.1044	4.45449
MIXL1	2.1749	0.65618	0.537391	1.22105	0.222068		2.1749	3.36164	0.988162	1.76634	3.41194	4.04698	2.62599	1.03879	1.0348	0.890899
AC016683.6	1646.49	0.655939	0.29978	2.18807	0.0286645	0.389324	1646.49	2045.35	1247.62	0.713169	2154.07	1623.85	2358.14	1696.34	1077.23	969.298
RELB	391.685	0.655893	0.397608	1.6496	0.0990251	0.632704	391.685	494.526	288.845	0.775751	537.95	391.545	554.083	351.11	125.211	390.214
DUSP7	1184.93	0.655782	0.368508	1.77956	0.0751484	0.582754	1184.93	1487.11	882.744	0.752447	1437.57	2249.11	774.666	932.831	944.773	770.627
SREBF1	3756.41	0.655211	0.395717	1.65576	0.0977708	0.630716	3756.41	4739.14	2773.68	0.772827	2905.84	6262.69	5048.9	3625.37	1401.12	3294.54
SETP14	24.3383	0.654953	0.389725	1.68055	0.0928504	0.622213	24.3383	30.6407	18.0359	0.764576	27.2956	31.3641	33.2625	18.6982	17.5916	17.818
RP5-1068B5.3	13.4389	0.654837	0.484486	1.35161	0.176499	0.754935	13.4389	17.4863	9.39146	0.896803	15.9224	24.2819	12.2546	9.34909	7.24361	11.5817
RPL4P6	13.4398	0.654531	0.486225	1.34615	0.178255	0.757248	13.4398	17.4441	9.43544	0.886576	12.5105	16.1879	23.6339	6.23273	11.3828	10.6908
CSRNP1	890.272	0.654299	0.285055	2.29534	0.0217135	0.344172	890.272	1103.61	676.935	0.705137	1157.79	1088.64	1064.4	912.055	485.322	633.429
HAND2	431.674	0.654136	0.439499	1.48837	0.136655	0.699162	431.674	550.711	312.637	0.816808	299.114	835.7	517.32	186.982	223.517	527.412
FAM213B	733.79	0.653761	0.314474	2.0789	0.0376261	0.43707	733.79	912.706	554.874	0.717991	961.031	1150.35	626.736	569.256	669.516	425.85
RP11-282O18.3	190.172	0.653451	0.349772	1.86822	0.0617318	0.540024	190.172	237.756	142.588	0.737623	219.502	318.699	175.066	101.801	191.438	134.526
UGT8	3.16177	0.653298	0.473363	1.38012	0.167549		3.16177	5.7296	0.593932	3.27006	1.13731	15.1762	0.875329	0	0	1.7818
BOC	1333.34	0.653164	0.487861	1.33883	0.180625	0.760212	1333.34	1733.18	933.5	0.892701	1056.57	3142.48	1000.5	780.129	344.589	1675.78
GRAMD4	700.933	0.652733	0.263923	2.47319	0.0133911	0.272436	700.933	866.679	535.188	0.695454	699.449	1079.53	821.059	470.571	506.018	628.974
PSPC1	1358.08	0.652508	0.293684	2.2218	0.0262969	0.375609	1358.08	1684.28	1031.88	0.706861	1264.69	2367.48	1420.66	1031.52	1062.74	1001.37
CHRNB2	5.39133	0.652364	0.546286	1.19418	0.232407	0.802861	5.39133	7.42394	3.35872	1.14428	4.54926	8.09395	9.62862	4.15515	4.1392	1.7818
RP11-115D19.1	5.54949	0.651922	0.465237	1.40127	0.161134	0.736583	5.54949	10.2081	0.890899	3.51831	22.7463	0	7.87796	0	0	2.6727
PKD1L2	43.5461	0.651586	0.547743	1.18958	0.23421	0.80527	43.5461	60.4666	26.6256	1.18332	4.54926	136.585	40.2651	15.5818	33.1136	31.1815
FTH1P10	178.15	0.651149	0.473522	1.37512	0.169094	0.746002	178.15	229.839	126.461	0.861927	89.8479	195.267	404.402	89.3357	86.9233	203.125
ATP1B1	1417.87	0.650625	0.303297	2.14518	0.0319387	0.406042	1417.87	1759.52	1076.23	0.709197	1378.43	1594.51	2305.62	863.232	980.991	1384.46
HNRNPA3P12	17.579	0.649548	0.490008	1.32559	0.184977	0.762625	17.579	22.8139	12.3441	0.886087	14.7851	34.3993	19.2572	10.3879	18.6264	8.01809
TRPS1	1442.77	0.648792	0.432559	1.49989	0.133642	0.695355	1442.77	1833.6	1051.95	0.801614	1171.43	3336.73	992.623	775.974	943.738	1436.13
LIMD2	260.424	0.648186	0.359441	1.80332	0.0713384	0.57406	260.424	325.626	195.221	0.73811	420.806	177.055	379.018	159.973	203.856	221.834
ABTB2	950.509	0.647848	0.339499	1.90825	0.0563595	0.524173	950.509	1184.49	716.534	0.725153	1073.63	1259.62	1220.21	750.005	403.572	996.025
PAQR4	219.718	0.647803	0.48914	1.32437	0.18538	0.763058	219.718	285.266	154.17	0.887785	320.723	378.392	156.684	314.753	63.1229	84.6354
SCN1A	6.185	0.647619	0.476754	1.35839			6.185	11.0382	1.33177	3.0511	0	31.3641	1.75066	0	3.1044	0.890899
RP11-102M11.1	4.77814	0.646921	0.546373	1.18403	0.236402		4.77814	6.59047	2.96582	1.15195	5.68657	7.08221	7.00263	4.15515	2.0696	2.6727
C1DP1	4.17165	0.646461	0.549406	1.17665	0.239334		4.17165	6.07134	2.27196	1.41808	5.68657	2.02349	10.504	1.03879	3.1044	2.6727
MT-RNR1	21093.4	0.645952	0.400029	1.61476	0.106362	0.644248	21093.4	26562.5	15624.3	0.765596	15030.8	41585.7	23071.1	14994.9	21839.5	10038.6
EPHB4	1656.43	0.645778	0.383999	1.68172	0.0926234	0.621631	1656.43	2078.89	1233.96	0.752511	1965.28	2439.31	1832.06	948.413	702.63	2050.85
RP11-168K11.3	4.84722	0.645445	0.441056	1.46341			4.84722	9.39747	0.296966	4.9839	0	27.3171	0.875329	0	0	0.890899
WNT11	20.3798	0.644872	0.550856	1.17067	0.24173	0.812525	20.3798	29.1	11.6597	1.31949	12.5105	67.7868	7.00263	21.8145	11.3828	1.7818
FLVCR2	41.5933	0.643854	0.490194	1.31347	0.189025	0.766288	41.5933	53.9106	29.276	0.880851	26.1582	57.6694	77.9043	12.4655	48.6356	26.727
FOXRED2	981.567	0.643479	0.237332	2.71131	0.00670189	0.188808	981.567	1207.43	755.699	0.676062	934.873	1306.16	1381.27	704.298	801.971	760.828
BHLHB9	323.652	0.64327	0.367096	1.75232	0.0797181	0.59552	323.652	404.537	242.766	0.736704	237.699	616.152	359.76	282.55	200.751	244.997
ZNF608	59.4843	0.643237	0.539484	1.19232	0.233137	0.80394	59.4843	80.6453	38.3233	1.07337	9.09852	155.809	77.029	38.4351	18.6264	57.9084
LINC00906	10.4841	0.642465	0.536092	1.19842	0.230752	0.802736	10.4841	16.0754	4.89284	1.71611	7.9612	0	40.2651	5.19394	4.1392	5.34539
ST8SIA6	21.2748	0.641849	0.542076	1.18406	0.23639	0.807579	21.2748	28.9722	13.5773	1.09347	44.3553	4.04698	38.5145	8.3103	21.7308	10.6908
HIP1	1230.85	0.641801	0.447895	1.43293	0.151879	0.718	1230.85	1568.23	893.472	0.81164	891.655	2623.45	1189.57	647.165	520.505	1512.75
AC008268.2	8.95446	0.64169	0.5175	1.23998			8.95446	14.449	3.45997	2.06214	2.27463	38.4463	2.62599	8.3103	2.0696	0
CNN2	14616.7	0.641656	0.286087	2.24287	0.0249053	0.366231	14616.7	18056.4	11176.9	0.69199	15491.4	19468	19210	8424.57	9941.33	15164.9
AC018766.5	73.8794	0.641109	0.335586	1.91041	0.0560799	0.522968	73.8794	91.8692	55.8896	0.717003	83.024	123.433	69.151	56.0945	52.7748	58.7993
C2orf50	1.51039	0.640983	0.430844	1.48774	0.13682		1.51039	3.02077	0	#N/A	4.54926	1.01174	3.50132	0	0	0
VAMP5	1153.33	0.640433	0.287603	2.2268	0.0259607	0.375053	1153.33	1424.53	882.132	0.691422	1122.53	1881.84	1269.23	873.62	729.535	1043.24
PRKCQ-AS1	3.93723	0.640393	0.517547	1.23736	0.215953		3.93723	6.38964	1.48483	2.10544	5.68657	9.10569	4.37665	0	0	4.45449
RP11-1079K10.3	4.01484	0.640259	0.541631	1.18209	0.237168		4.01484	6.056	1.97367	1.61749	4.54926	10.1174	3.50132	0	4.1392	1.7818
KIAA0930	4796.19	0.639931	0.219921	2.90982	0.00361637	0.132156	4796.19	5886.58	3705.8	0.667645	4753.98	6958.77	5946.99	3687.7	3610.42	3819.28
MGAT4A	5.34697	0.63981	0.519812	1.23085	0.218379		5.34697	8.61518	2.07876	2.05116	13.6478	6.07046	6.1273	0	0	6.23629
RP3-466P17.1	5.45994	0.639717	0.549799	1.16355	0.244608	0.813931	5.45994	7.65975	3.26012	1.23237	10.2358	10.1174	2.62599	2.07758	4.1392	3.56359
AC005785.2	1.53877	0.639594	0.48034	1.33154	0.18301		1.53877	2.73261	0.344934	2.98589	3.41194	3.03523	1.75066	0	1.0348	0
PPIAP16	1.72048	0.639412	0.473313	1.35093	0.176718		1.72048	3.09604	0.344934	3.16603	1.13731	2.02349	6.1273	0	1.0348	0
RP11-84C10.1	1.53944	0.639256	0.480379	1.33073	0.183278		1.53944	2.73261	0.346263	2.98034	3.41194	3.03523	1.75066	1.03879	0	0
DAB2IP	2461.44	0.639108	0.424611	1.50516	0.132283	0.693623	2461.44	3111.76	1811.12	0.780851	1924.34	5722.42	1688.51	1743.09	2211.37	1478.89
Y_RNA.42	1.34357	0.638841	0.431061	1.48202	0.138334		1.34357	2.68714	0	#N/A	3.41194	2.02349	2.62599	0	0	0
IL12A	57.4139	0.638757	0.408133	1.56507	0.117566	0.66547	57.4139	72.2614	42.5664	0.763509	45.4926	75.8808	95.4109	44.6679	26.9048	56.1266
GSDMD	631.545	0.638715	0.289692	2.20481	0.0274675	0.381076	631.545	779.897	483.193	0.690682	650.544	913.605	775.542	473.687	354.937	620.956
MCTP1	48.6773	0.638065	0.54966	1.16083	0.245709	0.815143	48.6773	70.4329	26.9216	1.38748	56.8657	22.2584	132.175	9.34909	1.0348	70.381
THSD7A	3.76714	0.637951	0.512709	1.24427	0.213399		3.76714	6.15056	1.38372	2.15217	3.41194	14.1644	0.875329	3.11636	1.0348	0
MECOM	234.905	0.63793	0.550901	1.15798	0.246873	0.815143	234.905	333.908	135.902	1.29689	307.075	23.2701	671.377	13.5042	105.55	288.651
IRS1	2204.63	0.63792	0.467789	1.36369	0.172664	0.748717	2204.63	2825.52	1583.73	0.835188	1104.33	5695.11	1677.13	1141.63	1688.8	1920.78
GLUL	5428.24	0.63791	0.404968	1.57521	0.115208	0.658812	5428.24	6826.57	4029.92	0.760411	3305.04	11515.7	5659	3638.87	3464.51	4986.36
AC016708.2	11.4462	0.637859	0.550409	1.15888	0.246504	0.815143	11.4462	16.0673	6.82505	1.23522	4.54926	12.1409	31.5119	3.11636	3.1044	14.2544
PDZRN3	1513.8	0.636797	0.412557	1.54354	0.1227	0.676423	1513.8	1906.57	1121.03	0.766154	1153.24	3284.12	1282.36	1116.7	771.961	1474.44
STK32C	285.409	0.636706	0.422139	1.50828	0.131482	0.692548	285.409	360.337	210.481	0.775658	203.579	632.34	245.092	226.456	151.081	253.906
RP11-339B21.14	75.2616	0.636684	0.327247	1.94557	0.0517061	0.506014	75.2616	93.2699	57.2534	0.704051	73.9255	105.221	100.663	43.6291	69.3317	58.7993
RP6-105D16.1	3.12735	0.636365	0.546215	1.16505	0.244001		3.12735	4.6233	1.63139	1.50282	2.27463	8.09395	3.50132	2.07758	1.0348	1.7818
LRRC63	1.5167	0.63609	0.480312	1.32433	0.185395		1.5167	2.68714	0.346263	2.95613	3.41194	2.02349	2.62599	1.03879	0	0
AP001434.2	1.5167	0.63609	0.480312	1.32433	0.185395		1.5167	2.68714	0.346263	2.95613	3.41194	2.02349	2.62599	1.03879	0	0
RP11-577H5.1	3.24306	0.635989	0.538793	1.1804	0.237843		3.24306	4.95332	1.5328	1.69223	4.54926	5.05872	5.25198	0	1.0348	3.56359
BCAS4	315.43	0.635926	0.270452	2.35134	0.018706	0.322836	315.43	388.505	242.355	0.680809	460.613	423.921	280.981	245.154	249.387	232.525
RP11-285F7.2	45.7214	0.635852	0.435415	1.46034	0.144198	0.711093	45.7214	57.8919	33.551	0.787004	42.0806	93.0804	38.5145	43.6291	32.0788	24.9452
PQLC2	692.077	0.635674	0.320649	1.98246	0.0474273	0.48898	692.077	856.979	527.175	0.700976	525.439	1122.02	923.472	459.144	537.062	585.32
DUS3L	407.069	0.635582	0.302159	2.10347	0.0354248	0.425362	407.069	502.858	311.28	0.691935	456.063	599.964	452.545	423.825	240.074	269.942
TROAP	162.412	0.63558	0.415883	1.52827	0.126447	0.682824	162.412	204.595	120.23	0.76697	141.027	318.699	154.058	88.2969	184.195	88.199
CDT1	186.393	0.635275	0.412405	1.54042	0.123459	0.677981	186.393	234.632	138.154	0.76412	259.308	304.535	140.053	221.262	95.2017	97.9989
MCOLN2	14.5683	0.634568	0.550461	1.15279	0.248995	0.8169	14.5683	20.9253	8.21129	1.34957	29.5702	6.07046	27.1352	1.03879	3.1044	20.4907
PLEK2	178.029	0.634017	0.451284	1.40492	0.160046	0.735643	178.029	226.601	129.457	0.807678	423.081	144.679	112.042	97.646	168.673	122.053
TFAP2A-AS1	3.67108	0.633846	0.547498	1.15771	0.246981		3.67108	5.36583	1.97632	1.44098	1.13731	7.08221	7.87796	2.07758	2.0696	1.7818
C1QTNF2	95.1314	0.633787	0.385707	1.64318	0.100345	0.634947	95.1314	119.019	71.2438	0.740356	128.517	162.891	65.6497	82.0642	75.5405	56.1266
ZFP92	4.90608	0.633722	0.550264	1.15167	0.249457		4.90608	6.89431	2.91785	1.2405	10.2358	6.07046	4.37665	4.15515	1.0348	3.56359
RP11-274H2.5	18.4484	0.633642	0.462964	1.36866	0.171104	0.747576	18.4484	23.5552	13.3416	0.820117	30.7075	17.1996	22.7586	18.6982	12.4176	8.90899
GDF5	241.655	0.633603	0.334421	1.89463	0.0581416	0.528902	241.655	299.704	183.607	0.706918	322.997	280.253	295.861	105.956	232.83	212.034
RP11-393I2.4	1.49511	0.633505	0.480175	1.31932	0.187062		1.49511	2.64528	0.344934	2.93903	2.27463	3.03523	2.62599	0	1.0348	0
RP11-927P21.4	1.49511	0.633505	0.480175	1.31932	0.187062		1.49511	2.64528	0.344934	2.93903	2.27463	3.03523	2.62599	0	1.0348	0
RP11-362K14.7	3.17159	0.633405	0.546608	1.15879	0.246541		3.17159	4.66516	1.67803	1.47516	3.41194	7.08221	3.50132	1.03879	3.1044	0.890899
ELK3	3698.81	0.632535	0.380478	1.66248	0.0964172	0.628238	3698.81	4620.17	2777.45	0.734183	3068.48	7843.04	2948.98	2652.02	2927.45	2752.88
H3F3C	7.67433	0.632518	0.52385	1.20744	0.227263	0.801726	7.67433	10.1602	5.18848	0.96954	6.82389	13.1527	10.504	4.15515	5.174	6.23629
DND1P1	2.87473	0.632034	0.532444	1.18704	0.235211		2.87473	4.46432	1.28513	1.79653	3.41194	9.10569	0.875329	1.03879	1.0348	1.7818
TRIM16	725.72	0.631969	0.290715	2.17384	0.0297171	0.393792	725.72	894.37	557.07	0.683013	810.905	667.751	1204.45	616.001	483.252	571.957
TMEM2	4626.5	0.631751	0.369789	1.70841	0.0875602	0.61452	4626.5	5766.14	3486.87	0.725673	7668.91	3271.98	6357.52	2435.96	4755.94	3268.71
ASPHD1	104.505	0.631743	0.450595	1.40202	0.160909	0.736139	104.505	132.972	76.0375	0.806339	158.087	143.668	97.1615	36.3576	52.7748	138.98
SH3RF2	281.303	0.631456	0.536214	1.17762	0.238948	0.810699	281.303	377.704	184.902	1.0305	555.01	67.7868	510.317	94.5297	61.0533	399.123
RP11-981G7.2	4.1247	0.631152	0.550074	1.14739	0.251219		4.1247	5.92682	2.32259	1.35153	2.27463	11.1292	4.37665	3.11636	2.0696	1.7818
WDR62	213.819	0.631071	0.31946	1.97543	0.0482195	0.490794	213.819	264.346	163.291	0.694982	250.209	345.005	197.824	196.331	169.707	123.835
AC016722.1	8.0979	0.631033	0.549136	1.14914	0.250499	0.818734	8.0979	11.2017	4.99409	1.16542	3.41194	16.1879	14.0053	9.34909	2.0696	3.56359
PCDH10	2047.81	0.630188	0.511772	1.23138	0.218179	0.790987	2047.81	3330.18	765.438	2.12124	8051.05	24.2819	1915.22	338.645	1527.37	430.304
RP11-456P18.2	3.80367	0.630015	0.531233	1.18595	0.235643		3.80367	5.88135	1.726	1.76872	2.27463	10.1174	5.25198	1.03879	4.1392	0
CTD-2054N24.2	48.9745	0.629863	0.416677	1.51163	0.130627	0.691439	48.9745	61.4972	36.4517	0.754534	53.4538	43.505	87.5329	41.5515	45.5312	22.2725
PLAC8	10.0486	0.629546	0.548978	1.14676	0.251481	0.819291	10.0486	14.5625	5.53474	1.39567	1.13731	36.4228	6.1273	5.19394	5.174	6.23629
RP3-402G11.28	7.47156	0.628973	0.537165	1.17091	0.241634	0.812525	7.47156	10.0503	4.89284	1.03849	6.82389	17.1996	6.1273	5.19394	4.1392	5.34539
LHB	1.46672	0.628692	0.428125	1.46848	0.141975		1.46672	2.93344	0	#N/A	3.41194	1.01174	4.37665	0	0	0
DIRAS3	70.125	0.628663	0.546036	1.15132			70.125	103.191	37.0586	1.47744	278.642	15.1762	15.7559	10.3879	7.24361	93.5444
AP000640.10	6.61884	0.628396	0.545902	1.15111	0.249685	0.818122	6.61884	9.08401	4.15368	1.12894	6.82389	15.1762	5.25198	4.15515	2.0696	6.23629
EOGT	1950.75	0.628048	0.269627	2.32932	0.019842	0.329714	1950.75	2396.51	1505	0.671165	2827.36	1781.68	2580.47	1300.56	1422.85	1791.6
SCUBE1	1.54802	0.627832	0.427577	1.46835	0.14201		1.54802	3.09604	0	#N/A	1.13731	2.02349	6.1273	0	0	0
CTSD	18107.8	0.627566	0.274532	2.28595	0.0222569	0.348151	18107.8	22252.1	13963.5	0.672281	16982.4	26494.5	23279.4	10917.7	14420	16552.9
PLOD2	19250.7	0.627064	0.441985	1.41875	0.155973	0.727722	19250.7	24365.6	14135.8	0.785495	43873.1	8485.5	20738.3	15396.9	12910.2	14100.3
CILP2	71.4335	0.626834	0.550725	1.1382	0.255038	0.820671	71.4335	100.218	42.6493	1.23254	136.478	10.1174	154.058	21.8145	7.24361	98.8898
RPS6KA1	65.1809	0.626625	0.472618	1.32586	0.184886	0.762518	65.1809	83.4411	46.9207	0.830534	78.4747	47.552	124.297	27.0085	30.0092	83.7445
ARNTL2	1057.63	0.626282	0.34949	1.79199	0.0731348	0.577564	1057.63	1311.61	803.645	0.706706	2030.11	934.851	969.865	924.521	816.458	669.956
PLA2R1	1258.25	0.626175	0.306992	2.03971	0.041379	0.458991	1258.25	1551.18	965.315	0.684291	1670.72	1964.81	1018.01	1119.81	977.887	798.245
AVL9	2011.35	0.625765	0.223834	2.79567	0.00517929	0.164129	2011.35	2459.65	1563.05	0.654091	2366.75	2766.11	2246.09	1279.79	1735.36	1674
IFNLR1	3.89301	0.625707	0.457899	1.36647	0.17179		3.89301	7.1921	0.593932	3.59804	0	17.1996	4.37665	0	0	1.7818
KB-1958F4.1	1.98331	0.625643	0.501528	1.24747	0.212224		1.98331	3.32339	0.643229	2.36925	1.13731	7.08221	1.75066	1.03879	0	0.890899
S100A4	12414.3	0.62564	0.53989	1.15883	0.246526	0.815143	12414.3	16729.3	8099.33	1.0465	3427.87	38282.4	8477.56	16411.8	5579.65	2306.54
AURKA	591.048	0.62562	0.380875	1.64259	0.100468	0.634947	591.048	736.739	445.358	0.726187	664.192	1007.7	538.327	367.731	685.038	283.306
TSNARE1	259.809	0.625504	0.370552	1.68803	0.091405	0.620309	259.809	323.248	196.369	0.719071	181.97	454.273	333.5	175.555	161.429	252.124
ATP8B4	36.0785	0.625479	0.545052	1.14756			36.0785	49.1791	22.9779	1.0978	10.2358	122.421	14.8806	17.6594	22.7656	28.5088
ARSA	2270.85	0.625163	0.28686	2.17933	0.0293072	0.389667	2270.85	2792.35	1749.34	0.674666	2637.43	2733.73	3005.88	1304.72	1532.54	2410.77
TLDC2	3.19375	0.624726	0.543629	1.14918	0.250483		3.19375	4.7561	1.63139	1.54368	3.41194	9.10569	1.75066	2.07758	1.0348	1.7818
RP5-850O15.4	2.99765	0.624513	0.497905	1.25428	0.209739		2.99765	5.0551	0.940195	2.42671	1.13731	13.1527	0.875329	1.03879	0	1.7818
HELZ2	804.56	0.624185	0.307282	2.03131	0.042224	0.463121	804.56	991.357	617.762	0.682353	888.243	1395.19	690.635	665.863	569.14	618.284
IL24	2.75677	0.622414	0.450979	1.38014	0.167544		2.75677	5.16861	0.344934	3.90539	0	11.1292	4.37665	0	1.0348	0
DHRSX-IT1	4.6774	0.6224	0.543024	1.14617	0.251724		4.6774	6.93495	2.41985	1.51897	3.41194	12.1409	5.25198	4.15515	3.1044	0
RP5-864K19.4	109.265	0.622087	0.449903	1.38271	0.166753	0.744362	109.265	138.383	80.1469	0.787951	60.2777	132.538	222.334	48.823	83.8189	107.799
IFI27	1786.52	0.62202	0.413181	1.50544	0.13221	0.693623	1786.52	2240.09	1332.94	0.748948	3259.54	1062.33	2398.4	1704.65	782.309	1511.86
TMEM104	1902.93	0.621916	0.204493	3.04125	0.00235596	0.0988874	1902.93	2321.29	1484.57	0.644877	2122.23	2676.06	2165.56	1404.44	1638.09	1411.18
RP11-1149O23.3	30.7011	0.621777	0.518641	1.19886	0.230583	0.802733	30.7011	40.349	21.0533	0.938487	52.3165	29.3406	39.3898	4.15515	20.696	38.3086
RP3-437C15.1	4.33284	0.621717	0.550331	1.12971	0.258596		4.33284	6.04878	2.6169	1.20879	6.82389	6.07046	5.25198	1.03879	4.1392	2.6727
PAQR8	290.692	0.621684	0.382265	1.62632	0.103882	0.639798	290.692	362.131	219.252	0.723921	436.729	293.406	356.259	254.503	106.584	296.669
RP11-177C12.1	13.8941	0.620907	0.477518	1.30028	0.193505	0.76957	13.8941	17.76	10.0282	0.824571	21.609	14.1644	17.5066	12.4655	11.3828	6.23629
ARHGAP11B	177.582	0.620518	0.331167	1.87373	0.0609672	0.538251	177.582	219.239	135.924	0.689706	181.97	295.429	180.318	172.439	103.48	131.853
RAB3IP	188.077	0.620296	0.404747	1.53255	0.125386	0.68013	188.077	235.324	140.83	0.740692	325.272	116.351	264.349	123.616	105.55	193.325
SMAGP	655.688	0.619552	0.318788	1.94346	0.0519607	0.507373	655.688	808.072	503.303	0.683058	1083.86	754.761	585.595	383.313	625.02	501.576
AP4M1	741.558	0.619116	0.307827	2.01125	0.0442991	0.472386	741.558	912.583	570.532	0.677649	1072.49	846.83	818.433	544.325	392.19	775.082
RP11-705C15.3	90.4182	0.618893	0.394174	1.5701	0.116392	0.662965	90.4182	112.851	67.9851	0.731134	87.5732	134.562	116.419	61.2885	39.3224	103.344
SH3GL1P1	30.3845	0.618846	0.477242	1.29671	0.19473	0.770548	30.3845	38.8699	21.8991	0.827777	19.3344	65.7633	31.5119	20.7758	15.522	29.3997
RP11-722E23.2	12.7812	0.618829	0.48346	1.28	0.200545	0.774492	12.7812	16.3679	9.19441	0.832042	12.5105	18.2114	18.3819	12.4655	6.20881	8.90899
SDK1	13.1178	0.618687	0.518903	1.1923	0.233144	0.80394	13.1178	20.8914	5.3442	1.96686	55.7284	6.07046	0.875329	6.23273	0	9.79989
PTK7	9418.12	0.618483	0.435642	1.41971	0.155693	0.727283	9418.12	11865.7	6970.56	0.767446	6976.29	20028.5	8592.23	4275.65	5434.77	11201.3
NR0B1	11.2481	0.618199	0.497306	1.24309	0.213833	0.786769	11.2481	18.8366	3.65953	2.36381	0	10.1174	46.3924	0	2.0696	8.90899
RNF112	82.366	0.618184	0.545392	1.13347	0.257018	0.821707	82.366	112.021	52.7108	1.0876	12.5105	283.288	40.2651	42.5903	62.0881	53.4539
LINC00702	130.938	0.618122	0.527352	1.17212	0.241148	0.812355	130.938	172.98	88.896	0.960416	261.582	201.337	56.0211	172.439	75.5405	18.7089
KIF24	134.295	0.617544	0.354915	1.73998	0.081863	0.602208	134.295	166.239	102.351	0.699738	164.911	216.513	117.294	140.236	84.8537	81.9627
IL6R	194.908	0.61747	0.528434	1.16849	0.242609	0.812525	194.908	257.695	132.121	0.963806	44.3553	574.67	154.058	162.051	166.603	67.7083
RN7SKP80	2.89871	0.61732	0.532001	1.16037	0.245896		2.89871	4.46432	1.3331	1.74366	3.41194	9.10569	0.875329	1.03879	2.0696	0.890899
NAGPA	788.26	0.617301	0.291142	2.12027	0.0339831	0.41827	788.26	967.452	609.069	0.667585	722.195	965.204	1214.96	481.997	614.672	730.537
WSCD1	6.06847	0.617049	0.497662	1.2399			6.06847	10.1593	1.97765	2.36094	1.13731	29.3406	0	3.11636	1.0348	1.7818
SLC43A3	492.574	0.616728	0.439231	1.40411	0.160287	0.735643	492.574	620.953	364.195	0.769775	371.902	936.875	554.083	288.783	187.299	616.502
ZNF812	7.60892	0.616496	0.420739	1.46527			7.60892	15.2178	0	#N/A	0	1.01174	44.6418	0	0	0
RP11-742N3.1	165.715	0.616481	0.479556	1.28553	0.198609	0.77425	165.715	211.978	119.452	0.827485	325.272	226.631	84.0316	206.719	58.9837	92.6535
RP11-305L7.3	4.36599	0.616403	0.438444	1.40589			4.36599	8.38573	0.346263	4.598	0	24.2819	0.875329	1.03879	0	0
FZD10	4.17272	0.616236	0.436919	1.41041			4.17272	8.04848	0.296966	4.76035	0	23.2701	0.875329	0	0	0.890899
DGCR8	1525.23	0.615989	0.246107	2.50293	0.0123171	0.25944	1525.23	1863.31	1187.15	0.65037	1678.68	2228.87	1682.38	1282.9	958.226	1320.31
AC074138.3	14.3307	0.61583	0.456139	1.35009	0.176986	0.755547	14.3307	18.1379	10.5235	0.785388	14.7851	21.2466	18.3819	10.3879	11.3828	9.79989
IL32	612.694	0.615699	0.533587	1.15389	0.248547	0.816195	612.694	814.743	410.644	0.988456	1562.67	98.1391	783.42	395.778	157.29	678.865
PAFAH1B3	323.023	0.615384	0.408723	1.50562	0.132164	0.693623	323.023	403.831	242.215	0.737463	328.684	354.11	528.699	129.848	191.438	405.359
GPR183	5.77414	0.614855	0.54222	1.13396	0.256812	0.821201	5.77414	8.58778	2.9605	1.53644	7.9612	15.1762	2.62599	0	6.20881	2.6727
DLGAP3	1.83292	0.614634	0.460184	1.33563	0.181672		1.83292	3.36886	0.296966	3.50389	1.13731	8.09395	0.875329	0	0	0.890899
SLC44A1	5087.88	0.614505	0.206042	2.98242	0.00285977	0.114213	5087.88	6194.28	3981.48	0.637633	5345.38	7276.46	5960.99	3754.18	4076.08	4114.17
MMP14	55105.8	0.614062	0.310572	1.9772	0.0480192	0.489907	55105.8	67723.7	42487.9	0.67261	68086.5	65624.7	69460	29422.6	36282.2	61758.9
RPSAP52	67.32	0.613971	0.447917	1.37073	0.170461	0.74665	67.32	85.0199	49.6201	0.776878	94.3971	120.398	40.2651	74.7927	39.3224	34.7451
RP11-449G16.1	2.3244	0.613521	0.523152	1.17274	0.2409		2.3244	3.66064	0.988162	1.88928	1.13731	8.09395	1.75066	1.03879	1.0348	0.890899
RP11-563H6.1	2.3244	0.613521	0.523152	1.17274	0.2409		2.3244	3.66064	0.988162	1.88928	1.13731	8.09395	1.75066	1.03879	1.0348	0.890899
CA13	202.148	0.61352	0.387474	1.58338	0.113334	0.654226	202.148	251.463	152.834	0.718379	277.505	174.02	302.864	153.741	83.8189	220.943
AP004372.1	8.59538	0.613329	0.542566	1.13042	0.258299	0.822792	8.59538	12.7519	4.43883	1.52247	30.7075	4.04698	3.50132	2.07758	10.348	0.890899
MAGED4	4.34037	0.613037	0.550296	1.11401	0.265273		4.34037	6.20775	2.47299	1.32781	5.68657	5.05872	7.87796	1.03879	1.0348	5.34539
TGFB1I1	3910.29	0.612406	0.241288	2.53807	0.0111464	0.246785	3910.29	4770.17	3050.41	0.645037	4924.57	4075.3	5310.62	2423.49	3194.43	3533.3
APOC1	37.2203	0.612077	0.548381	1.11615	0.264357	0.82813	37.2203	53.754	20.6865	1.37768	92.1225	32.3758	36.7638	3.11636	1.0348	57.9084
XG	3260.94	0.611889	0.375453	1.62974	0.103157	0.639412	3260.94	4043.92	2477.97	0.706596	4382.07	4008.53	3741.16	3782.23	2440.06	1211.62
CBX8	204.345	0.611752	0.336361	1.81874	0.0689514	0.56645	204.345	251.919	156.771	0.684297	235.424	301.5	218.832	167.245	97.2713	205.798
RP4-806M20.3	3.14677	0.611258	0.522599	1.16965	0.242142		3.14677	4.96177	1.33177	1.89751	10.2358	2.02349	2.62599	0	3.1044	0.890899
TMEM8A	3617.12	0.610909	0.253789	2.40716	0.0160773	0.299062	3617.12	4415.08	2819.16	0.647174	4147.79	4065.19	5032.27	2454.65	3600.07	2402.75
MIRLET7A2	2.33665	0.610787	0.489325	1.24822	0.211949		2.33665	3.98343	0.689867	2.52962	5.68657	1.01174	5.25198	0	2.0696	0
KREMEN1	532.206	0.610646	0.44196	1.38168	0.167071	0.74463	532.206	670.057	394.355	0.764789	410.571	1268.73	330.874	458.105	421.164	303.796
AC003986.5	2.77951	0.610642	0.447946	1.36321	0.172818		2.77951	5.21408	0.344934	3.91802	0	12.1409	3.50132	0	1.0348	0
RP11-166B2.3	10.0702	0.610525	0.535766	1.13954	0.25448	0.820575	10.0702	13.4658	6.67464	1.01254	15.9224	19.2231	5.25198	5.19394	4.1392	10.6908
NUP50	2444.07	0.610352	0.329234	1.85385	0.06376	0.545061	2444.07	3007.63	1880.51	0.677501	2698.85	4354.55	1969.49	2103.54	1994.06	1543.93
APCDD1L-AS1	234.791	0.609605	0.438796	1.38927	0.164752	0.742011	234.791	295.206	174.377	0.759508	344.606	149.738	391.272	280.473	92.0973	150.562
INF2	4333.16	0.609585	0.285904	2.13213	0.0329962	0.41169	4333.16	5303.51	3362.8	0.657285	4690.29	7136.84	4083.41	3761.45	3502.8	2824.15
RP11-680H20.2	4.10059	0.609312	0.49873	1.22173	0.22181		4.10059	6.82144	1.37973	2.30569	4.54926	14.1644	1.75066	0	4.1392	0
RP1-102E24.6	3.23018	0.608529	0.5408	1.12524	0.260488		3.23018	4.82897	1.63139	1.56561	9.09852	1.01174	4.37665	2.07758	1.0348	1.7818
U47924.31	23.6029	0.608383	0.44409	1.36995	0.170701	0.746851	23.6029	29.7666	17.4392	0.771361	35.2568	24.2819	29.7612	9.34909	20.696	22.2725
RP11-397E7.4	6.16448	0.607656	0.543368	1.11831	0.263433	0.827179	6.16448	8.32702	4.00195	1.0571	12.5105	8.09395	4.37665	5.19394	4.1392	2.6727
RP4-575N6.2	8.75619	0.607609	0.504961	1.20328	0.228869	0.80176	8.75619	11.3357	6.17664	0.875982	12.5105	10.1174	11.3793	5.19394	6.20881	7.12719
Y_RNA.84	4.13552	0.607395	0.527669	1.15109	0.249695		4.13552	6.43995	1.83109	1.81434	12.5105	5.05872	1.75066	1.03879	0	4.45449
LINC00856	225.709	0.607258	0.540945	1.12259	0.261612	0.825893	225.709	302.644	148.775	1.02449	75.0628	405.709	427.161	79.9866	26.9048	339.432
RP11-305M3.2	14.1185	0.607244	0.499446	1.21584	0.224048	0.79817	14.1185	18.1608	10.0762	0.849882	15.9224	26.3053	12.2546	12.4655	12.4176	5.34539
ENTPD7	1765.44	0.607212	0.382099	1.58915	0.112026	0.653169	1765.44	2189.07	1341.82	0.706133	2748.89	1481.19	2337.13	710.531	1402.16	1912.76
ZNF792	68.7416	0.607186	0.454907	1.33475	0.181959	0.760212	68.7416	86.9293	50.554	0.782018	116.006	87.01	57.7717	20.7758	50.7052	80.1809
CITED2	12912.6	0.606519	0.351214	1.72692	0.084182	0.609404	12912.6	15922.4	9902.82	0.685152	9340.77	22693.4	15733.2	10766	11500.8	7441.68
RP11-467L13.5	2.19402	0.606432	0.528599	1.14724	0.251281		2.19402	3.39988	0.988162	1.78266	5.68657	1.01174	3.50132	1.03879	1.0348	0.890899
AC004987.9	8.54554	0.606209	0.544652	1.11302	0.265699	0.828753	8.54554	11.551	5.54006	1.06005	7.9612	16.1879	10.504	9.34909	1.0348	6.23629
TMEM55B	1331.2	0.606153	0.365294	1.65936	0.0970442	0.629477	1331.2	1645.03	1017.37	0.693279	996.288	2589.05	1349.76	1200.84	845.432	1005.82
SGK3	152.506	0.605884	0.233066	2.59962	0.00933263	0.223222	152.506	185.541	119.472	0.635068	181.97	201.337	173.315	125.693	123.141	109.581
FGFBP3	58.7576	0.60583	0.485922	1.24676	0.212484	0.783639	58.7576	75.1981	42.317	0.829459	119.418	34.3993	71.777	22.8533	31.044	73.0537
MDK	1032.84	0.605565	0.543372	1.11446	0.265083	0.82864	1032.84	1390.8	674.881	1.04321	1388.66	975.321	1808.43	108.034	136.594	1780.02
RP11-513I15.6	109.223	0.605156	0.30271	1.99913	0.0455945	0.481335	109.223	133.715	84.7316	0.658192	112.594	173.008	115.543	88.2969	91.0625	74.8355
DBNDD1	77.0189	0.605004	0.530485	1.14047	0.254089	0.820575	77.0189	101.708	52.3298	0.958731	119.418	156.82	28.8859	24.9309	20.696	111.362
SORBS1	77.723	0.604832	0.539693	1.1207	0.262417	0.826404	77.723	103.955	51.4911	1.01356	217.227	20.2349	74.403	42.5903	16.5568	95.3262
RHOA-IT1	6.01323	0.60449	0.539236	1.12101	0.262282	0.826404	6.01323	8.02318	4.00327	1.00299	7.9612	9.10569	7.00263	6.23273	3.1044	2.6727
RGS12	524.477	0.604461	0.240203	2.51646	0.0118539	0.254111	524.477	638.313	410.64	0.63639	527.714	719.35	667.876	359.42	399.433	473.067
XYLB	278.038	0.603872	0.230992	2.61426	0.00894206	0.219904	278.038	338.067	218.01	0.632917	374.177	325.782	314.243	251.387	211.099	191.543
MRGPRF	2196.56	0.603866	0.447192	1.35035	0.176904	0.755547	2196.56	2763.92	1629.2	0.762549	1586.55	5169	1536.2	2338.31	1444.58	1104.71
BID	820.826	0.603623	0.223661	2.69883	0.00695829	0.192527	820.826	997.626	644.025	0.631382	1094.1	929.793	968.989	529.782	666.412	735.882
CDHR3	124.261	0.603499	0.545567	1.10619			124.261	168.08	80.443	1.06311	34.1194	428.979	41.1405	96.6072	111.758	32.9633
S1PR3	1003.6	0.603111	0.54812	1.10033			1003.6	1368.93	638.282	1.10078	206.991	3500.63	399.15	322.024	1331.79	261.033
RMI2	120.974	0.603051	0.401744	1.50108	0.133334	0.694762	120.974	150.49	91.4573	0.718497	133.066	225.619	92.7849	90.3745	61.0533	122.944
UBE2C	398.709	0.602829	0.334891	1.80007	0.0718493	0.575591	398.709	489.9	307.519	0.671814	493.595	611.093	365.012	274.24	427.373	220.943
AGTR1	143.139	0.602709	0.473259	1.27353	0.20283	0.774884	143.139	181.65	104.627	0.795901	62.5523	130.515	351.882	101.801	90.0277	122.053
AC083799.1	112.046	0.602458	0.448872	1.34216	0.179544	0.758275	112.046	140.951	83.1417	0.761548	75.0628	203.361	144.429	43.6291	134.524	71.2719
ASPA	267.868	0.602187	0.55083	1.09324			267.868	376.097	159.64	1.23628	31.8448	1049.18	47.2678	215.029	58.9837	204.907
RP11-15B17.1	3.48661	0.602088	0.531812	1.13214	0.257574		3.48661	5.34449	1.62873	1.7143	10.2358	4.04698	1.75066	0	3.1044	1.7818
AC007256.5	6.47257	0.601297	0.549678	1.09391	0.273996	0.833502	6.47257	9.19751	3.74763	1.29526	5.68657	13.1527	8.75329	1.03879	9.31321	0.890899
RP1-111B22.3	4.06309	0.601275	0.548573	1.09607	0.273048		4.06309	5.85156	2.27462	1.3632	5.68657	10.1174	1.75066	3.11636	1.0348	2.6727
GPR27	11.0531	0.601126	0.550778	1.09141	0.275091	0.834004	11.0531	15.5754	6.53074	1.25395	9.09852	32.3758	5.25198	5.19394	1.0348	13.3635
ALDH3A1	7.22809	0.600839	0.417237	1.44004			7.22809	14.4562	0	#N/A	0	42.4932	0.875329	0	0	0
PSMC1P9	2.08576	0.6006	0.531414	1.13019	0.258395		2.08576	3.18336	0.988162	1.68773	2.27463	2.02349	5.25198	1.03879	1.0348	0.890899
RP11-690I21.2	6.57425	0.600445	0.545905	1.09991	0.271372	0.831892	6.57425	8.89489	4.2536	1.06429	9.09852	7.08221	10.504	7.27151	1.0348	4.45449
B3GALT5	37.8544	0.60013	0.541585	1.1081	0.267819	0.829544	37.8544	55.9611	19.7477	1.50274	78.4747	33.3875	56.0211	3.11636	0	56.1266
LRRC4	29.2163	0.600015	0.512202	1.17144	0.241421	0.812355	29.2163	37.8343	20.5982	0.877177	12.5105	73.8573	27.1352	14.543	25.87	21.3816
NBPF24	19.0766	0.599785	0.460246	1.30319	0.192512	0.768849	19.0766	24.0647	14.0886	0.772391	17.0597	32.3758	22.7586	18.6982	9.31321	14.2544
DMKN	554.391	0.599719	0.537557	1.11564	0.264578	0.82813	554.391	736.905	371.878	0.986649	338.92	1365.85	505.94	317.869	41.392	756.373
FAM196A	104.874	0.599664	0.536419	1.1179	0.263609	0.827179	104.874	139.204	70.5445	0.980591	121.693	71.8338	224.084	20.7758	20.696	170.162
MVK	865.66	0.599525	0.305034	1.96544	0.0493633	0.496007	865.66	1058.55	672.768	0.653909	701.723	1235.34	1238.59	781.168	542.236	694.901
HNRNPKP4	18.013	0.599271	0.440918	1.35914	0.174101	0.750354	18.013	22.5914	13.4347	0.749804	21.609	24.2819	21.8832	9.34909	17.5916	13.3635
RP11-521L9.2	1.78767	0.599172	0.504478	1.18771	0.234948		1.78767	2.93344	0.6419	2.19218	3.41194	1.01174	4.37665	0	1.0348	0.890899
SRRT	2764.7	0.599098	0.239054	2.50611	0.0122066	0.25768	2764.7	3359.21	2170.2	0.630289	2933.13	4233.14	2911.34	2345.58	2095.47	2069.56
AC012314.8	4.69957	0.598895	0.547716	1.09344	0.274201		4.69957	6.77959	2.61955	1.37188	3.41194	15.1762	1.75066	3.11636	2.0696	2.6727
ANKRD61	4.68776	0.598589	0.550193	1.08796	0.276612		4.68776	6.45767	2.91785	1.14611	4.54926	6.07046	8.75329	4.15515	1.0348	3.56359
FAM126A	6291.21	0.598374	0.307247	1.94753	0.0514711	0.505128	6291.21	7693.13	4889.3	0.653943	5914.04	10719.4	6445.92	5874.34	4006.75	4786.8
CPED1	1910.92	0.597519	0.402896	1.48306	0.138059	0.701571	1910.92	2372.25	1449.59	0.710617	3239.07	2791.4	1086.28	2022.52	1217.96	1108.28
CTD-2002H8.2	8.44519	0.597089	0.512803	1.16436	0.244277	0.813317	8.44519	10.9148	5.97561	0.869122	10.2358	11.1292	11.3793	5.19394	8.27841	4.45449
RP11-307C18.1	10.8284	0.597056	0.550493	1.08458	0.278107	0.835201	10.8284	14.938	6.71876	1.15272	3.41194	34.3993	7.00263	9.34909	7.24361	3.56359
RIPK4	25.7166	0.596857	0.534727	1.11619	0.264341	0.82813	25.7166	38.7534	12.6799	1.61178	1.13731	107.245	7.87796	10.3879	25.87	1.7818
KRT32	1.91933	0.596759	0.498935	1.19606	0.231671		1.91933	3.19543	0.643229	2.31261	6.82389	1.01174	1.75066	1.03879	0	0.890899
RP1-37C10.3	8.22924	0.596007	0.550453	1.08276	0.278916	0.835201	8.22924	11.6109	4.84753	1.26016	3.41194	25.2936	6.1273	7.27151	1.0348	6.23629
AP001046.5	23.0843	0.595715	0.534346	1.11485			23.0843	34.8166	11.352	1.61683	3.41194	100.163	0.875329	6.23273	20.696	7.12719
C1QTNF3	317.142	0.595709	0.550556	1.08201	0.279247	0.835468	317.142	437.933	196.351	1.15728	319.585	141.644	852.571	40.5127	23.8004	524.739
NOG	48.9362	0.595154	0.534411	1.11366	0.265423	0.828753	48.9362	64.6509	33.2215	0.960554	10.2358	135.574	48.1431	27.0085	22.7656	49.8903
ABCB4	35.4977	0.594577	0.50546	1.17631	0.239472	0.811535	35.4977	57.5826	13.4128	2.10202	2.27463	147.715	22.7586	1.03879	0	39.1995
PRPS2	772.15	0.594476	0.211149	2.81543	0.00487124	0.158863	772.15	935.235	609.065	0.618733	941.697	951.039	912.968	530.82	577.419	718.955
SRC	1998.43	0.59444	0.281646	2.11059	0.0348073	0.422595	1998.43	2434.18	1562.67	0.639418	1865.2	3075.7	2361.64	1610.12	1241.76	1836.14
RP4-740C4.8	6.67649	0.594236	0.53629	1.10805	0.26784	0.829544	6.67649	8.85303	4.49994	0.976265	7.9612	8.09395	10.504	5.19394	2.0696	6.23629
CYP7B1	62.7666	0.593452	0.51259	1.15775	0.246965	0.815143	62.7666	81.207	44.3261	0.873447	88.7106	64.7516	90.1589	29.0861	10.348	93.5444
CAMK2N1	965.35	0.593318	0.531919	1.11543	0.264667	0.82813	965.35	1270.17	660.53	0.943327	469.711	2263.27	1077.53	764.548	83.8189	1133.22
RP11-78O7.2	23.0185	0.593264	0.479645	1.23688	0.216131	0.789031	23.0185	29.177	16.86	0.791225	20.4717	36.4228	30.6365	28.0473	8.27841	14.2544
ACP5	87.2794	0.592936	0.508348	1.1664	0.243454	0.812952	87.2794	112.571	61.9878	0.860781	162.636	123.433	51.6444	17.6594	50.7052	117.599
SLC4A3	493.893	0.592251	0.444993	1.33092	0.183214	0.760212	493.893	618.798	368.987	0.745899	576.619	493.731	786.046	197.37	204.891	704.701
CTD-2373J6.1	1.5166	0.591946	0.463825	1.27623	0.201876		1.5166	2.73623	0.296966	3.20382	2.27463	5.05872	0.875329	0	0	0.890899
CCDC103	2.71491	0.590755	0.529991	1.11465	0.265		2.71491	4.14602	1.2838	1.69131	3.41194	2.02349	7.00263	0	2.0696	1.7818
NRP2	8018.38	0.590592	0.538252	1.09724	0.272537	0.833055	8018.38	10631.5	5405.22	0.975926	12966.5	1824.17	17103.9	1986.16	1999.24	12230.3
SFXN5	606.788	0.590342	0.26724	2.20903	0.0271723	0.380532	606.788	737.325	476.251	0.630579	854.123	631.328	726.523	503.812	360.111	564.83
PRLR	913.119	0.590244	0.445018	1.32634			913.119	1695.58	130.655	3.69795	42.0806	4954.51	90.1589	6.23273	6.20881	379.523
DHX37	1215.91	0.590219	0.179671	3.285	0.00101981	0.0612697	1215.91	1467.82	963.995	0.606574	1326.11	1607.66	1469.68	963.995	987.2	940.789
PPIF	2142.66	0.589831	0.217979	2.7059	0.00681187	0.190075	2142.66	2592.42	1692.91	0.614793	2166.58	3043.33	2567.34	1601.81	1836.77	1640.14
SPATA2L	190.491	0.589727	0.276242	2.13482	0.032776	0.411322	190.491	231.636	149.346	0.633199	192.206	268.112	234.588	128.81	136.594	182.634
SLC35G2	475.509	0.589528	0.395301	1.49134	0.135873	0.697017	475.509	587.944	363.074	0.695416	590.266	634.363	539.203	475.765	151.081	462.376
FDPS	9259.85	0.589305	0.316193	1.86375	0.0623565	0.541459	9259.85	11305	7214.7	0.64795	7208.3	13636.3	13070.4	8894.1	5858.01	6891.99
YAP1P1	14.6975	0.589136	0.521457	1.12979	0.258566	0.823271	14.6975	19.1086	10.2863	0.893494	19.3344	9.10569	28.8859	12.4655	4.1392	14.2544
IDNK	70.7202	0.588845	0.45249	1.30134	0.193141	0.76957	70.7202	88.6267	52.8138	0.746828	40.9433	142.656	82.2809	69.5988	55.8792	32.9633
RAB11FIP3	1905.41	0.588792	0.331134	1.77811	0.0753864	0.583279	1905.41	2330.33	1480.49	0.654456	1622.95	3496.59	1871.45	1690.11	1379.39	1371.98
NXN	4045.43	0.588621	0.39314	1.49723	0.134333	0.695874	4045.43	4997.9	3092.96	0.692335	3214.05	5696.12	6083.54	1556.1	3283.42	4439.35
RP11-468E2.5	10.6531	0.588122	0.511797	1.14913	0.250501	0.818734	10.6531	13.7419	7.56435	0.861297	12.5105	18.2114	10.504	11.4267	4.1392	7.12719
TMC7	54.8445	0.587808	0.475973	1.23496	0.216845	0.789589	54.8445	69.4481	40.2409	0.787271	59.1404	113.315	35.8885	24.9309	28.9744	66.8174
RP11-325K4.3	42.3632	0.587442	0.356139	1.64947	0.0990508	0.632704	42.3632	52.0198	32.7065	0.669485	51.1792	63.7399	41.1405	28.0473	36.218	33.8542
RRM2	1451.45	0.587254	0.456777	1.28565	0.198566	0.77425	1451.45	1822.1	1080.81	0.75348	2228	2320.94	917.345	1693.22	1152.77	396.45
KIF26B	3906.42	0.586837	0.536522	1.09378	0.274051	0.833502	3906.42	5158.46	2654.37	0.95857	6466.77	2101.39	6907.22	987.887	483.252	6491.98
ZNF560	66.7422	0.586559	0.51596	1.13683	0.255609	0.820671	66.7422	86.2278	47.2567	0.867634	63.6896	115.339	79.655	16.6206	105.55	19.5998
XXbac-BPG252P9.9	6.12203	0.586465	0.550583	1.06517	0.286799	0.842344	6.12203	8.4393	3.80476	1.14932	3.41194	13.1527	8.75329	1.03879	4.1392	6.23629
RAC3	129.786	0.586387	0.335807	1.7462	0.0807755	0.599019	129.786	158.82	100.753	0.656568	163.773	150.75	161.936	62.3273	104.515	135.417
AC000078.5	4.10976	0.586346	0.414633	1.41413	0.157323		4.10976	8.21952	0	#N/A	3.41194	21.2466	0	0	0	0
TLN2	3002.83	0.585896	0.339235	1.72711	0.0841477	0.609404	3002.83	3673.48	2332.18	0.655467	3313	4656.05	3051.4	2885.75	1365.94	2744.86
RP3-402G11.26	18.0095	0.585876	0.518051	1.13092	0.258087	0.822792	18.0095	23.317	12.7021	0.876317	9.09852	29.3406	31.5119	6.23273	11.3828	20.4907
AC012065.5	4.2947	0.585786	0.550816	1.06349	0.287561		4.2947	5.9232	2.66619	1.1516	3.41194	9.10569	5.25198	2.07758	4.1392	1.7818
RP13-395E19.3	1.4309	0.58573	0.417885	1.40166	0.161018		1.4309	2.8618	0	#N/A	5.68657	2.02349	0.875329	0	0	0
SMCR8	1174.65	0.585627	0.270086	2.16829	0.0301363	0.396068	1174.65	1425.45	923.863	0.625663	1045.19	1852.5	1378.64	952.568	882.685	936.335
OAS3	692.26	0.585245	0.541004	1.08177	0.279353	0.835468	692.26	920.237	464.283	0.987001	403.747	1932.43	424.535	1085.53	211.099	96.2171
RP11-680G10.1	17.8656	0.585238	0.51548	1.13533	0.256238	0.82076	17.8656	23.0783	12.6529	0.867064	9.09852	43.505	16.6313	12.4655	10.348	15.1453
CTD-2196E14.9	679.809	0.584867	0.273717	2.13676	0.0326176	0.410852	679.809	825.113	534.505	0.626388	667.604	1040.07	767.664	430.058	571.21	602.248
DDX26B	341.216	0.584673	0.421175	1.38819	0.165078	0.742056	341.216	423.754	258.678	0.712068	370.765	459.332	441.166	179.71	130.385	465.94
RAI1	1863.32	0.584639	0.192078	3.04376	0.00233643	0.0987869	1863.32	2247.36	1479.28	0.603337	1952.77	2281.48	2507.82	1418.98	1534.61	1484.24
ORAI2	2758.04	0.584476	0.26038	2.24471	0.0247868	0.365421	2758.04	3342.98	2173.11	0.621377	2895.6	4098.57	3034.77	1731.66	2555.96	2231.7
CHST2	597.34	0.584133	0.382422	1.52746	0.126647	0.68285	597.34	735.435	459.245	0.679334	709.684	1095.72	400.901	454.989	587.767	334.978
GKAP1	32.4983	0.584097	0.430844	1.3557	0.175193	0.753174	32.4983	40.5248	24.4719	0.727677	37.5314	45.5285	38.5145	17.6594	16.5568	39.1995
KDM2B	938.778	0.583591	0.265094	2.20145	0.0277045	0.381873	938.778	1138.17	739.384	0.622324	1004.25	1334.49	1075.78	700.143	588.802	929.207
RP11-571I18.4	1.45144	0.583537	0.469192	1.24371	0.213607		1.45144	2.55795	0.344934	2.8906	1.13731	3.03523	3.50132	0	1.0348	0
TUBB4B	12113.9	0.58353	0.274383	2.1267	0.0334452	0.416262	12113.9	14697.7	9530.06	0.625037	14953.4	17328.1	11811.7	11359.1	10123.5	7107.59
RP11-108O10.2	1.45211	0.583201	0.469233	1.24288	0.213912		1.45211	2.55795	0.346263	2.88505	1.13731	3.03523	3.50132	1.03879	0	0
TNFRSF14	666.43	0.58283	0.419795	1.38837	0.165025	0.742011	666.43	826.667	506.193	0.707619	374.177	1394.18	711.643	395.778	476.008	646.792
HRH2	29.8987	0.582773	0.527013	1.1058	0.268812	0.829785	29.8987	45.7073	14.0902	1.69773	78.4747	0	58.6471	34.28	6.20881	1.7818
PARVB	1460.81	0.582602	0.304263	1.9148	0.0555178	0.521609	1460.81	1777.48	1144.14	0.635563	1527.41	2434.26	1370.77	909.978	1302.81	1219.64
HDAC1	2570.09	0.582601	0.359494	1.62061	0.105101	0.642002	2570.09	3150.41	1989.77	0.66294	2635.16	4141.07	2675.01	1115.66	2710.14	2143.5
RP1-64K7.4	22.4761	0.582552	0.456929	1.27493	0.202335	0.774884	22.4761	28.156	16.7962	0.745302	34.1194	29.3406	21.0079	22.8533	18.6264	8.90899
RNF133	1.66429	0.58223	0.456348	1.27585	0.202009		1.66429	3.03162	0.296966	3.35172	1.13731	7.08221	0.875329	0	0	0.890899
5S_rRNA	1.81469	0.58171	0.499211	1.16526	0.243914		1.81469	2.98615	0.643229	2.21488	1.13731	6.07046	1.75066	1.03879	0	0.890899
HS3ST3A1	542.366	0.581645	0.525051	1.10779	0.267953	0.829544	542.366	705.346	379.386	0.894666	849.574	466.414	800.051	105.956	112.793	919.407
IDI1	5032.41	0.581158	0.342853	1.69506	0.0900633	0.617946	5032.41	6150.47	3914.34	0.651927	3454.03	8669.63	6327.75	4333.82	4013.99	3395.22
TGFBRAP1	2091.21	0.581081	0.210475	2.76081	0.00576587	0.172918	2091.21	2522.62	1659.81	0.603904	2333.77	2503.05	2731.03	1398.21	1888.51	1692.71
RPL39P5	3.84504	0.581049	0.533079	1.08999	0.275719		3.84504	5.8097	1.88039	1.62743	4.54926	11.1292	1.75066	2.07758	0	3.56359
SPC25	121.678	0.580621	0.428233	1.35585	0.175146	0.753174	121.678	151.135	92.2208	0.712673	163.773	213.478	76.1536	114.267	110.724	51.6721
BHMT2	1241.86	0.580477	0.384628	1.50919	0.131251	0.692548	1241.86	1527.67	956.041	0.676192	946.246	1238.37	2398.4	1302.64	866.128	699.355
AC015815.2	2.78817	0.580468	0.528899	1.0975	0.272421		2.78817	4.24058	1.33575	1.66661	2.27463	6.07046	4.37665	3.11636	0	0.890899
ERCC6L	147.479	0.580211	0.434512	1.33532	0.181773	0.760212	147.479	183.443	111.516	0.718081	213.815	223.595	112.917	142.314	145.907	46.3267
DTNB	151.671	0.58013	0.292269	1.98492	0.0471536	0.48898	151.671	184.064	119.277	0.625893	164.911	145.691	241.591	116.344	122.107	119.38
RP11-90C1.1	5.24396	0.580002	0.508274	1.14112	0.253819		5.24396	8.40916	2.07876	2.01624	4.54926	4.04698	16.6313	0	0	6.23629
GGT7	926.135	0.579864	0.291814	1.9871	0.0469115	0.488111	926.135	1124.59	727.677	0.628033	1107.74	1173.62	1092.41	616.001	550.514	1016.52
ZBED1	1959.89	0.578886	0.239828	2.41376	0.0157891	0.296139	1959.89	2367.75	1552.03	0.609355	1997.12	2754.98	2351.13	1507.28	1322.48	1826.34
RP11-380M21.2	35.3933	0.578884	0.391611	1.47821	0.139351	0.702216	35.3933	43.6136	27.1729	0.682608	40.9433	43.505	46.3924	16.6206	31.044	33.8542
TNK2	1064.58	0.578692	0.310145	1.86587	0.062059	0.540104	1064.58	1294.73	834.427	0.633793	1017.9	1866.67	999.626	747.927	841.293	914.062
ILDR2	3.49938	0.578612	0.528105	1.09564	0.273238		3.49938	5.31674	1.68202	1.66035	2.27463	4.04698	9.62862	4.15515	0	0.890899
MTMR4	1489.13	0.57844	0.220577	2.62239	0.00873149	0.216945	1489.13	1796.22	1182.04	0.60368	1593.38	2134.78	1660.5	1287.06	1061.71	1197.37
B4GALNT3	7.26123	0.578386	0.547186	1.05702	0.290503	0.845024	7.26123	9.82414	4.69832	1.06419	14.7851	5.05872	9.62862	3.11636	2.0696	8.90899
IQCE	1416.41	0.578202	0.320614	1.80342	0.0713221	0.57406	1416.41	1724.54	1108.28	0.637891	1361.37	2130.73	1681.51	1186.3	720.221	1418.31
RP1-273G13.1	1.42565	0.578094	0.462896	1.24886	0.211715		1.42565	2.55434	0.296966	3.10458	2.27463	1.01174	4.37665	0	0	0.890899
AKAP5	37.2767	0.57802	0.43777	1.32037	0.186711	0.764246	37.2767	46.4336	28.1199	0.723577	70.5135	23.2701	45.5171	30.1248	24.8352	29.3997
PCSK1N	8.9488	0.577212	0.493101	1.17058	0.241769	0.812525	8.9488	14.8293	3.06825	2.27296	36.3941	8.09395	0	2.07758	0	7.12719
RP11-215N21.1	6.14132	0.577037	0.485688	1.18808	0.234801	0.806036	6.14132	10.353	1.92969	2.4236	28.4329	0	2.62599	3.11636	0	2.6727
BMS1P4	19.3116	0.576995	0.474325	1.21646	0.223812	0.79817	19.3116	24.3375	14.2856	0.768617	17.0597	38.4463	17.5066	15.5818	10.348	16.9271
PBX4	13.5078	0.576282	0.530598	1.0861	0.277435	0.835201	13.5078	17.6682	9.34748	0.918504	15.9224	28.3288	8.75329	12.4655	3.1044	12.4726
MFSD5	1530.62	0.576067	0.232569	2.47697	0.0132504	0.27117	1530.62	1846.47	1214.77	0.604083	1442.12	2193.46	1903.84	1234.08	1226.24	1184
RNF182	136.861	0.576052	0.458337	1.25683	0.208815	0.778911	136.861	171.191	102.53	0.739568	62.5523	287.335	163.687	99.7236	136.594	71.2719
PGAM4	9.41438	0.576012	0.498901	1.15456	0.248269	0.816066	9.41438	12.0102	6.81854	0.816727	12.5105	12.1409	11.3793	5.19394	7.24361	8.01809
RP11-508P1.2	4.23752	0.575963	0.459445	1.25361	0.209985		4.23752	7.58414	0.890899	3.08965	11.3731	0	11.3793	0	0	2.6727
ZNF316	388.342	0.575898	0.290704	1.98104	0.0475864	0.489044	388.342	470.874	305.809	0.622708	369.627	587.823	455.171	352.149	233.865	331.414
GPR37	347.174	0.575874	0.416016	1.38426	0.166279	0.743791	347.174	684.846	9.50292	6.17126	453.789	1504.46	96.2862	0	0	28.5088
FTH1P11	204.116	0.575688	0.49238	1.1692	0.242325	0.812525	204.116	258.981	149.251	0.795105	79.612	250.912	446.418	88.2969	105.55	253.906
SLC2A8	61.7301	0.575555	0.526585	1.09299	0.274396	0.833698	61.7301	80.2318	43.2284	0.892195	30.7075	181.102	28.8859	22.8533	50.7052	56.1266
P2RX6	159.501	0.575152	0.487288	1.18031	0.237876	0.809444	159.501	201.824	117.177	0.784405	259.308	236.748	109.416	223.339	88.9929	39.1995
HSD17B7P2	80.873	0.574964	0.502795	1.14354	0.252816	0.820098	80.873	103.196	58.55	0.817644	36.3941	208.419	64.7744	32.2024	64.1577	79.29
PITPNM3	117.061	0.574925	0.542819	1.05915	0.289533	0.84419	117.061	155.518	78.6035	0.984415	31.8448	393.568	41.1405	112.189	81.7493	41.8722
CCR5	2.43801	0.574791	0.439686	1.30728	0.191119		2.43801	4.57905	0.296966	3.94668	10.2358	0	3.50132	0	0	0.890899
KIFC3	2449.83	0.574641	0.207303	2.77198	0.00557166	0.170474	2449.83	2949.42	1950.24	0.59678	3261.82	2824.79	2761.66	1652.71	2057.18	2140.83
UNC5C	24.9118	0.574489	0.499249	1.15071	0.249853	0.818122	24.9118	40.5251	9.29846	2.12375	14.7851	0	106.79	25.9697	1.0348	0.890899
CTSS	145.156	0.574115	0.450961	1.27309	0.202985	0.774884	145.156	181.21	109.102	0.731985	259.308	141.644	142.679	112.189	41.392	173.725
RP11-173M1.8	50.3208	0.574002	0.418165	1.37267	0.169855	0.746612	50.3208	62.273	38.3686	0.698679	46.6299	78.916	61.273	36.3576	21.7308	57.0175
C15orf38-AP3S2	3.05351	0.573978	0.535163	1.07253	0.283482		3.05351	4.57421	1.5328	1.57736	3.41194	5.05872	5.25198	0	1.0348	3.56359
RPL12P38	7.02792	0.573515	0.523991	1.09451	0.27373	0.833502	7.02792	9.11502	4.94081	0.883498	11.3731	8.09395	7.87796	5.19394	5.174	4.45449
RP11-594N15.3	7.71093	0.573437	0.545578	1.05106	0.29323	0.846559	7.71093	11.1204	4.30143	1.37033	17.0597	4.04698	12.2546	0	3.1044	9.79989
HOXB9	46.6656	0.573416	0.550623	1.0414	0.297692	0.850488	46.6656	63.8724	29.4587	1.1165	23.8836	159.856	7.87796	57.1333	19.6612	11.5817
RRP1	888.374	0.572881	0.251488	2.27796	0.0227287	0.349998	888.374	1072.4	704.348	0.606483	892.792	1327.41	997	688.716	619.846	804.482
FTH1P5	10.3449	0.572855	0.545106	1.05091	0.293302	0.846559	10.3449	13.8168	6.87302	1.00741	6.82389	10.1174	24.5092	3.11636	4.1392	13.3635
CENPA	103.192	0.572711	0.413309	1.38567	0.165846	0.74322	103.192	127.332	79.0524	0.687715	98.9464	184.137	98.9122	73.7539	117.967	45.4358
MC4R	2.91231	0.572403	0.437155	1.30938	0.190405		2.91231	5.47968	0.344934	3.9897	2.27463	14.1644	0	0	1.0348	0
AC006978.6	32.6015	0.572327	0.456235	1.25446	0.209676	0.780609	32.6015	40.6973	24.5057	0.731818	26.1582	68.7986	27.1352	28.0473	25.87	19.5998
RP11-803P9.1	1.49758	0.572224	0.46492	1.2308	0.218397		1.49758	2.6489	0.346263	2.93545	1.13731	5.05872	1.75066	1.03879	0	0
AGPAT4	636.805	0.571921	0.372504	1.53534	0.124699	0.679228	636.805	779.77	493.839	0.659009	591.404	901.464	846.443	421.748	291.814	767.955
PILRA	14.9766	0.57178	0.531521	1.07574	0.282042	0.83809	14.9766	19.5657	10.3875	0.913488	10.2358	28.3288	20.1326	9.34909	3.1044	18.7089
SLC39A2	1.3025	0.571775	0.467008	1.22434	0.220826		1.3025	2.30803	0.296966	2.95829	2.27463	2.02349	2.62599	0	0	0.890899
NTAN1	1681.79	0.571565	0.35665	1.60259	0.109024	0.648409	1681.79	2053.68	1309.91	0.648742	1233.99	3166.76	1760.29	1193.57	1193.13	1543.04
AC108448.2	6.55785	0.57154	0.549765	1.03961	0.298522	0.850713	6.55785	9.20836	3.90734	1.23676	2.27463	19.2231	6.1273	6.23273	1.0348	4.45449
NBL1	1043.47	0.571447	0.437411	1.30643	0.191406	0.767146	1043.47	1295.54	791.399	0.71108	838.201	2373.55	674.879	684.561	592.941	1096.7
CYP51A1	492.99	0.571087	0.329701	1.73214	0.0832494	0.607851	492.99	599.557	386.424	0.633712	406.021	779.043	613.606	493.424	290.779	375.068
CTD-2228K2.1	4.78051	0.571049	0.550767	1.03683	0.299817		4.78051	6.64317	2.91785	1.18697	3.41194	12.1409	4.37665	4.15515	1.0348	3.56359
OPLAH	467.916	0.570688	0.363394	1.57044	0.116313	0.662734	467.916	571.802	364.029	0.651462	421.944	699.115	594.349	499.657	204.891	387.541
PLEKHA5	962.883	0.570673	0.282374	2.02098	0.0432815	0.467208	962.883	1164.76	761.01	0.614041	865.497	1572.25	1056.52	754.16	718.152	810.718
SIPA1L2	659.855	0.570273	0.540668	1.05476	0.291537	0.845248	659.855	871.488	448.223	0.959266	110.32	2199.53	304.615	473.687	273.187	597.793
ACKR4	490.507	0.570185	0.520403	1.09566			490.507	757.485	223.529	1.76076	70.5135	2113.53	88.4082	487.191	63.1229	120.271
PLK4	249.331	0.570177	0.381368	1.49508	0.134893	0.695947	249.331	305.591	193.071	0.662473	363.941	367.263	185.57	279.434	169.707	130.071
FUS	7510.88	0.570126	0.261119	2.1834	0.0290065	0.389324	7510.88	9066.45	5955.31	0.606361	9605.76	10948.1	6645.5	6340.76	6326.77	5198.39
H2AFY2	491.816	0.56987	0.39572	1.44008	0.149843	0.714628	491.816	604.367	379.265	0.672219	691.487	339.946	781.669	488.23	212.134	437.431
ASL	1017.91	0.569809	0.253455	2.24816	0.0245658	0.364024	1017.91	1227.81	808.023	0.603614	1136.18	1538.86	1008.38	920.366	767.822	735.882
MATN4	3.05924	0.569603	0.541832	1.05125	0.293143		3.05924	4.4378	1.68069	1.40079	3.41194	2.02349	7.87796	3.11636	1.0348	0.890899
MIR3605	4.37648	0.569529	0.548428	1.03848	0.299049		4.37648	6.23066	2.52229	1.30465	6.82389	10.1174	1.75066	2.07758	1.0348	4.45449
EIF4A1P7	2.08385	0.569427	0.52148	1.09194	0.274858		2.08385	3.22884	0.938866	1.78202	2.27463	3.03523	4.37665	0	1.0348	1.7818
PYCARD	223.324	0.56916	0.44006	1.29337	0.195883	0.771489	223.324	277.255	169.394	0.710834	143.302	263.053	425.41	136.081	100.376	271.724
GREB1	121.576	0.569124	0.549751	1.03524	0.300557	0.852173	121.576	164.885	78.267	1.07498	278.642	5.05872	210.954	48.823	49.6704	136.308
PDSS1	146.773	0.569119	0.297223	1.91479	0.0555197	0.521609	146.773	177.764	115.781	0.618559	224.051	144.679	164.562	139.198	106.584	101.562
RP11-385F5.5	21.5021	0.56878	0.515115	1.10418	0.269515	0.829785	21.5021	27.5784	15.4258	0.838194	23.8836	40.4698	18.3819	30.1248	7.24361	8.90899
DISC1	206.59	0.568766	0.330775	1.7195	0.0855241	0.610827	206.59	251.147	162.032	0.632253	268.406	253.948	231.087	104.918	229.726	151.453
ACVR2B	80.579	0.568614	0.395675	1.43707	0.150697	0.715344	80.579	99.0255	62.1325	0.672452	71.6508	152.773	72.6523	61.2885	47.6008	77.5082
NPTX2	126.203	0.568549	0.478171	1.18901			126.203	214.651	37.7562	2.50721	37.5314	595.917	10.504	2.07758	5.174	106.017
AP000295.10	3.9835	0.568297	0.536492	1.05928	0.289471		3.9835	5.89341	2.07359	1.50697	6.82389	9.10569	1.75066	3.11636	3.1044	0
RP11-171I2.5	27.2973	0.56819	0.440446	1.29003	0.197039	0.772119	27.2973	33.8551	20.7395	0.706995	34.1194	26.3053	41.1405	12.4655	31.044	18.7089
RP11-1H8.3	1.72308	0.567487	0.499442	1.13624	0.255856		1.72308	2.80426	0.6419	2.1272	1.13731	2.02349	5.25198	0	1.0348	0.890899
LTK	11.029	0.567332	0.550807	1.03	0.303009	0.854393	11.029	15.0969	6.96112	1.11686	2.27463	33.3875	9.62862	4.15515	11.3828	5.34539
TM4SF20	11.0628	0.567316	0.533259	1.06387	0.28739	0.842344	11.0628	16.5378	5.58789	1.56539	32.9821	0	16.6313	2.07758	3.1044	11.5817
CCDC159	233.878	0.567248	0.250012	2.26888	0.0232754	0.352648	233.878	281.822	185.933	0.600001	247.935	283.288	314.243	186.982	155.22	215.597
RP11-221N13.3	93.3778	0.56717	0.483984	1.17188	0.241246	0.812355	93.3778	117.651	69.1044	0.767665	153.538	141.644	57.7717	63.366	119.002	24.9452
SATB1	770.73	0.567132	0.529281	1.07151	0.283938	0.841498	770.73	1001.06	540.399	0.889434	885.968	582.764	1534.45	320.985	79.6797	1220.53
KCNE3	30.9729	0.567117	0.544676	1.0412	0.297782	0.850488	30.9729	41.2151	20.7308	0.991397	17.0597	37.4345	69.151	14.543	3.1044	44.5449
MACROD2	58.0135	0.566382	0.538596	1.05159	0.292988	0.846559	58.0135	76.2953	39.7317	0.941303	59.1404	116.351	53.3951	32.2024	4.1392	82.8536
FRMD4B	37.7464	0.566369	0.497398	1.13866	0.254844	0.820671	37.7464	47.9604	27.5325	0.800708	93.2598	31.3641	19.2572	28.0473	20.696	33.8542
RPL15P18	9.49998	0.566139	0.506327	1.11813	0.263512	0.827179	9.49998	12.0855	6.91448	0.805583	9.09852	13.1527	14.0053	5.19394	9.31321	6.23629
TMEM200B	605.22	0.565716	0.376778	1.50145	0.133238	0.694762	605.22	740.209	470.231	0.654562	583.443	963.18	674.003	499.657	247.317	663.72
CDCA5	508.531	0.565604	0.396343	1.42706	0.153563	0.72123	508.531	624.121	392.941	0.667513	715.371	784.101	372.89	592.109	355.972	230.743
DOK6	419.611	0.565481	0.529709	1.06753	0.285732	0.842344	419.611	544.932	294.291	0.888835	296.839	496.766	841.191	166.206	47.6008	669.065
TCN2	555.906	0.565325	0.271255	2.08411	0.0371503	0.434375	555.906	670.617	441.196	0.604071	478.81	820.524	712.518	456.028	408.746	458.813
MCM10	220.066	0.565224	0.502769	1.12422	0.260919	0.8252	220.066	279.761	160.371	0.802785	375.314	337.922	126.047	313.714	121.072	46.3267
RP11-366M4.3	5.79174	0.565152	0.509583	1.10905	0.26741	0.829544	5.79174	9.16894	2.41454	1.92501	17.0597	6.07046	4.37665	0	7.24361	0
DPY19L2P2	77.4572	0.564819	0.476947	1.18424	0.236318	0.807579	77.4572	97.2902	57.6242	0.755621	97.8091	121.409	72.6523	72.7151	15.522	84.6354
RP11-320M16.1	3.70369	0.564416	0.550879	1.02457	0.305564		3.70369	5.08612	2.32126	1.13166	5.68657	6.07046	3.50132	2.07758	3.1044	1.7818
LEPREL2	4562.55	0.564352	0.232019	2.43236	0.015001	0.288556	4562.55	5485.66	3639.43	0.591952	5794.62	4739.01	5923.35	2995.86	3630.08	4292.35
RP11-171I2.2	43.0478	0.564315	0.38488	1.46621	0.142591	0.708394	43.0478	52.6461	33.4496	0.654335	32.9821	69.8103	55.1457	32.2024	35.1832	32.9633
ZNF281	2617.69	0.564272	0.197903	2.85126	0.00435463	0.147311	2617.69	3139.98	2095.4	0.583528	2717.05	3126.29	3576.6	2214.7	2057.18	2014.32
RP11-283C24.1	4.23765	0.564052	0.542518	1.03969	0.298483		4.23765	6.10474	2.37055	1.36471	1.13731	4.04698	13.1299	3.11636	3.1044	0.890899
MRPL23	654.684	0.563971	0.345627	1.63173	0.102736	0.639	654.684	796.345	513.023	0.63437	617.562	939.91	831.563	299.171	555.688	684.21
TNFRSF12A	7105.14	0.563877	0.241797	2.33203	0.0196993	0.32914	7105.14	8547.77	5662.5	0.594109	10017.5	7721.63	7904.22	4821.01	5281.62	6884.87
PKIG	1717.28	0.563792	0.440552	1.27974	0.200636	0.774492	1717.28	2128.55	1306.01	0.704707	1204.42	4097.56	1083.66	1074.11	1372.15	1471.76
C16orf46	27.7	0.563607	0.413946	1.36155	0.173341	0.749986	27.7	34.0933	21.3067	0.678182	30.7075	37.4345	34.1378	29.0861	13.4524	21.3816
FZD6	2792.75	0.563344	0.339534	1.65917	0.0970821	0.629487	2792.75	3393.42	2192.08	0.63044	4637.97	2399.86	3142.43	1458.46	2681.17	2436.61
ARID5A	506.109	0.563203	0.454629	1.23882	0.215413	0.788614	506.109	629.92	382.298	0.720473	407.159	1128.09	354.508	313.714	225.587	607.593
KIF23	1382.23	0.562872	0.290077	1.94042	0.0523285	0.507485	1382.23	1669.44	1095.02	0.608402	1849.27	1856.55	1302.49	1136.43	1356.62	792.009
RASA3-IT1	3.39792	0.562797	0.430652	1.30685			3.39792	6.44957	0.346263	4.21926	1.13731	18.2114	0	1.03879	0	0
FBXO6	236.003	0.56271	0.352103	1.59814	0.110012	0.648409	236.003	287.267	184.739	0.636903	293.427	203.361	365.012	169.322	128.315	256.579
GHRLOS	16.0932	0.5625	0.502573	1.11924	0.263038	0.826404	16.0932	20.3896	11.7968	0.789434	20.4717	16.1879	24.5092	9.34909	20.696	5.34539
IER2	1767.13	0.562264	0.293105	1.9183	0.0550727	0.520363	1767.13	2134.63	1399.64	0.608933	1885.67	2750.93	1767.29	1764.9	1089.65	1344.37
IGSF3	33.5754	0.562216	0.547365	1.02713	0.304359	0.855155	33.5754	44.9482	22.2026	1.01754	21.609	106.233	7.00263	18.6982	11.3828	36.5268
TMEM98	3663.5	0.56217	0.277238	2.02776	0.0425853	0.465798	3663.5	4418.46	2908.55	0.603243	3907.81	5679.93	3667.63	2556.46	2579.76	3589.43
GOLGA8O	13.5206	0.562153	0.519924	1.08122	0.279599	0.83548	13.5206	17.4541	9.58718	0.864389	28.4329	15.1762	8.75329	5.19394	9.31321	14.2544
RP11-1143G9.2	1.73092	0.561934	0.500163	1.1235	0.261225		1.73092	2.81994	0.6419	2.13524	4.54926	3.03523	0.875329	0	1.0348	0.890899
SLC25A25	1324.89	0.56189	0.247641	2.26897	0.0232701	0.352648	1324.89	1593.68	1056.1	0.593617	1622.95	1661.28	1496.81	1305.76	811.284	1051.26
KIF2C	504.261	0.561678	0.328983	1.70732	0.0877633	0.614541	504.261	611.478	397.044	0.623004	557.284	805.348	471.802	393.7	519.47	277.96
RASA3	3697.67	0.561662	0.344648	1.62967	0.103172	0.639412	3697.67	4493.72	2901.61	0.631058	4378.66	6485.28	2617.23	3167.26	3143.73	2393.84
FZD9	11.5682	0.561575	0.499876	1.12343	0.261256	0.825338	11.5682	14.6865	8.44994	0.79748	19.3344	8.09395	16.6313	7.27151	8.27841	9.79989
RP11-175P13.3	1.42937	0.561499	0.464232	1.20952	0.226462		1.42937	2.51248	0.346263	2.85918	1.13731	2.02349	4.37665	1.03879	0	0
CTD-2323K18.1	11.4273	0.561323	0.484659	1.15818	0.24679	0.815143	11.4273	14.402	8.45259	0.7688	17.0597	12.1409	14.0053	9.34909	6.20881	9.79989
RP11-539L10.2	1.96068	0.561069	0.491571	1.14138	0.253713		1.96068	3.22884	0.692525	2.22108	2.27463	3.03523	4.37665	2.07758	0	0
RPL23AP53	146.411	0.561065	0.308538	1.81846	0.0689936	0.566527	146.411	177.177	115.646	0.615479	176.284	154.797	200.45	88.2969	104.515	154.125
PCDHGA11	512.655	0.560685	0.421101	1.33148	0.183032	0.760212	512.655	631.7	393.61	0.682473	647.132	790.172	457.797	430.058	158.325	592.448
KCNJ1	2.54723	0.560533	0.49388	1.13496	0.256393		2.54723	4.20356	0.890899	2.23828	7.9612	2.02349	2.62599	0	0	2.6727
RP11-297M9.2	6.99348	0.560402	0.532504	1.05239	0.292621	0.846559	6.99348	10.4245	3.56241	1.54906	1.13731	22.2584	7.87796	6.23273	0	4.45449
TMEM144	172.006	0.560251	0.350888	1.59667	0.11034	0.649239	172.006	209.078	134.934	0.63178	216.09	121.409	289.734	125.693	142.803	136.308
RHOBTB2	1096	0.560232	0.346137	1.61853	0.105549	0.642637	1096	1331.59	860.399	0.630076	1081.59	1967.84	945.356	1060.6	876.476	644.12
ARMC9	4709.48	0.560084	0.474487	1.1804	0.237842	0.809444	4709.48	5896.04	3522.92	0.742976	2555.55	4342.4	10790.2	1701.53	3095.09	5772.13
RP11-41O4.2	4.12549	0.559642	0.550767	1.01611	0.309575		4.12549	5.63143	2.61955	1.10418	3.41194	9.10569	4.37665	3.11636	2.0696	2.6727
RP4-668J24.2	5.45569	0.559619	0.547504	1.02213	0.30672	0.855359	5.45569	7.74586	3.16552	1.29098	3.41194	17.1996	2.62599	3.11636	1.0348	5.34539
PLEKHN1	62.6427	0.5596	0.460224	1.21593	0.224011	0.79817	62.6427	78.1045	47.1809	0.727203	119.418	53.6224	61.273	19.737	55.8792	65.9265
AQP9	14.9348	0.559563	0.486745	1.1496	0.250308	0.818734	14.9348	24.8212	5.04843	2.29766	7.9612	64.7516	1.75066	0	0	15.1453
ZNF93	179.741	0.559496	0.434765	1.28689	0.198131	0.773603	179.741	222.141	137.341	0.693712	346.881	182.114	137.427	221.262	109.689	81.0718
GFAP	3.49051	0.559199	0.544707	1.02661	0.304606		3.49051	5.00602	1.975	1.34181	2.27463	10.1174	2.62599	1.03879	3.1044	1.7818
KIT	870.047	0.558959	0.486874	1.14805			870.047	1442.96	297.13	2.27987	51.1792	4193.68	84.0316	277.356	590.871	23.1634
C9orf147	2.99393	0.558901	0.478244	1.16865	0.242543		2.99393	5.09696	0.890899	2.5163	2.27463	12.1409	0.875329	0	0	2.6727
GS1-166A23.2	5.75267	0.55875	0.548833	1.01807	0.308645	0.856389	5.75267	8.04935	3.45598	1.21978	5.68657	7.08221	11.3793	5.19394	5.174	0
DPY19L2	78.8398	0.558557	0.51658	1.08126	0.279582	0.83548	78.8398	100.986	56.6936	0.832896	80.7494	122.421	99.7875	29.0861	14.4872	126.508
RP11-270C12.3	3.27211	0.558159	0.547061	1.02029	0.307593		3.27211	4.66516	1.87906	1.31191	3.41194	7.08221	3.50132	1.03879	1.0348	3.56359
CLMN	77.7882	0.558156	0.550447	1.014	0.310581	0.857282	77.7882	105.645	49.9309	1.08123	195.618	68.7986	52.5198	22.8533	3.1044	123.835
CYP4V2	1076.74	0.557767	0.190758	2.92395	0.00345618	0.129753	1076.74	1288.83	864.638	0.575895	1397.76	1151.36	1317.37	809.216	853.711	930.989
HNRNPA3P6	20.5478	0.557661	0.415537	1.34203	0.179587	0.758275	20.5478	25.233	15.8626	0.669688	25.0209	25.2936	25.3845	19.737	14.4872	13.3635
FAM107B	1062.97	0.557627	0.502906	1.10881	0.267512	0.829544	1062.97	1347.72	778.214	0.792281	1481.92	792.195	1769.04	326.179	1726.05	282.415
FAM46C	202.559	0.557606	0.543819	1.02535	0.305197	0.855359	202.559	267.887	137.23	0.965034	90.9852	559.494	153.183	42.5903	40.3572	328.742
RP11-332H14.1	7.35359	0.557565	0.539656	1.03319	0.301517	0.853376	7.35359	9.61847	5.0887	0.918511	7.9612	12.1409	8.75329	8.3103	5.174	1.7818
RP3-511B24.5	5.3692	0.557524	0.547953	1.01747	0.308932		5.3692	7.22795	3.51045	1.04193	11.3731	5.05872	5.25198	3.11636	2.0696	5.34539
CYB5R4	794.16	0.557267	0.334148	1.66772	0.0953707	0.625759	794.16	962.393	625.928	0.62063	672.153	1386.09	828.937	572.372	783.344	522.067
DRP2	136.974	0.556777	0.541346	1.02851	0.303712	0.854972	136.974	180.208	93.74	0.942929	373.039	35.411	132.175	17.6594	133.489	130.071
ITGA3	5099.57	0.556631	0.418103	1.33132	0.183082	0.760212	5099.57	6270.11	3929.02	0.674322	10117.6	4731.93	3960.86	2595.93	6199.49	2991.64
ICOSLG	51.7259	0.556587	0.524765	1.06064	0.288853	0.843916	51.7259	66.5938	36.8579	0.853413	28.4329	147.715	23.6339	51.9394	37.2528	21.3816
BOP1	152.197	0.556448	0.234352	2.37441	0.0175771	0.313362	152.197	182.581	121.813	0.58387	178.558	193.243	175.941	136.081	111.758	117.599
CASZ1	18.2531	0.556423	0.453073	1.22811	0.219406	0.792602	18.2531	22.7133	13.7928	0.719622	26.1582	19.2231	22.7586	12.4655	9.31321	19.5998
FAM86B1	74.8988	0.556271	0.421111	1.32096	0.186514	0.764246	74.8988	92.0165	57.7811	0.671293	54.5911	77.9043	143.554	50.9006	79.6797	42.7631
AC079922.2	8.52488	0.555982	0.507635	1.09524	0.273412	0.833502	8.52488	10.8238	6.22594	0.797846	10.2358	9.10569	13.1299	6.23273	6.20881	6.23629
RPS20P14	7.43908	0.555731	0.545816	1.01817	0.308599	0.856389	7.43908	9.88407	4.99409	0.984883	10.2358	14.1644	5.25198	9.34909	2.0696	3.56359
AC005822.1	9.39773	0.555712	0.510104	1.08941	0.275973	0.835029	9.39773	11.9756	6.81987	0.812281	9.09852	17.1996	9.62862	6.23273	6.20881	8.01809
NR3C2	540.42	0.555352	0.524661	1.0585	0.289828	0.844446	540.42	695.541	385.299	0.852156	634.622	96.1157	1355.88	279.434	242.143	634.32
RIN1	922.094	0.555326	0.285061	1.94809	0.051404	0.504931	922.094	1110.62	733.565	0.598373	1092.96	1374.96	863.95	880.892	752.3	567.502
AC132186.1	2.13009	0.555034	0.520655	1.06603	0.28641		2.13009	3.27069	0.989491	1.72484	3.41194	2.02349	4.37665	2.07758	0	0.890899
GBA	7199.27	0.55489	0.29063	1.90927	0.0562278	0.523612	7199.27	8675.22	5723.32	0.600049	7212.85	8980.24	9832.57	3915.19	6111.53	7143.23
EEF1A1P16	2.76364	0.554868	0.54619	1.01589	0.309683		2.76364	3.94519	1.58209	1.31826	3.41194	4.04698	4.37665	1.03879	1.0348	2.6727
TCOF1	1469.71	0.554561	0.186666	2.97087	0.00296953	0.116709	1469.71	1757.11	1182.31	0.571595	1751.46	1650.15	1869.7	1065.8	1178.64	1302.49
PPAPDC1A	501.111	0.55439	0.539168	1.02823	0.30384	0.855135	501.111	656.049	346.173	0.922311	1056.57	132.538	779.043	96.6072	149.011	792.9
ARMCX4	866.477	0.554364	0.216682	2.55842	0.0105149	0.238941	866.477	1037.47	695.488	0.576965	884.831	1122.02	1105.54	763.509	710.908	612.047
GALC	1198.42	0.554054	0.266275	2.08076	0.0374559	0.436837	1198.42	1440.59	956.26	0.591185	1865.2	1203.98	1252.6	827.914	1081.37	959.498
NBEAL2	195.878	0.553964	0.212349	2.60875	0.00908739	0.219956	195.878	234.478	157.277	0.576145	222.914	252.936	227.586	155.818	158.325	157.689
HOXC11	4.99257	0.553919	0.536458	1.03255	0.301815		4.99257	7.36558	2.61955	1.49148	19.3344	1.01174	1.75066	3.11636	2.0696	2.6727
DOPEY2	930.482	0.553916	0.288391	1.92071	0.0547682	0.519247	930.482	1120.76	740.206	0.598477	1330.66	843.794	1187.82	807.138	554.653	858.826
C22orf29	971.222	0.553763	0.301481	1.83681	0.0662379	0.555236	971.222	1171.23	771.212	0.602826	1104.33	1509.52	899.838	705.337	988.235	620.066
RP11-645C24.2	13.08	0.553446	0.533922	1.03657	0.299937	0.851828	13.08	19.3067	6.85336	1.49422	1.13731	12.1409	44.6418	2.07758	17.5916	0.890899
FGD5	29.5522	0.553124	0.547208	1.01081	0.312107	0.85909	29.5522	41.7945	17.3099	1.27172	113.731	2.02349	9.62862	20.7758	6.20881	24.9452
MLK4	17.9213	0.55283	0.530404	1.04228	0.297282	0.850488	17.9213	23.1806	12.6621	0.872402	9.09852	26.3053	34.1378	12.4655	4.1392	21.3816
AR	759.958	0.552659	0.514493	1.07418	0.282742	0.83907	759.958	969.135	550.781	0.81522	998.562	556.459	1352.38	222.301	167.638	1262.4
FAM184B	3.7227	0.552653	0.550445	1.00401	0.315373		3.7227	5.17345	2.27196	1.18719	6.82389	6.07046	2.62599	1.03879	3.1044	2.6727
RP11-542K23.9	8.13816	0.55237	0.484249	1.14067	0.254006	0.820575	8.13816	13.5543	2.72199	2.31602	0	35.411	5.25198	1.03879	0	7.12719
ANKRD9	124.769	0.552058	0.383097	1.44104	0.149573	0.714569	124.769	151.979	97.5578	0.639545	85.2986	178.067	192.572	130.887	80.7145	81.0718
GAS6-AS1	8.8868	0.551788	0.503277	1.09639	0.272908	0.833502	8.8868	11.252	6.52158	0.78689	10.2358	12.1409	11.3793	5.19394	7.24361	7.12719
HEXB	8987.62	0.551502	0.314749	1.7522	0.0797395	0.59552	8987.62	10847.5	7127.77	0.605835	9501.13	11750.4	11290.9	4350.44	7698.92	9333.95
MYO16	19.5142	0.551498	0.549511	1.00361	0.315564	0.859734	19.5142	27.2043	11.8242	1.20209	5.68657	24.2819	51.6444	2.07758	3.1044	30.2906
RP4-706A16.3	52.5412	0.551419	0.32448	1.69939	0.0892449	0.617003	52.5412	63.4293	41.6532	0.60672	50.0419	72.8456	67.4003	41.5515	42.4268	40.9813
LINC00460	11.4829	0.551254	0.550853	1.00073	0.316958	0.860638	11.4829	15.7944	7.17145	1.13908	28.4329	17.1996	1.75066	11.4267	2.0696	8.01809
DLL4	4.70871	0.551208	0.52172	1.05652	0.290731		4.70871	7.1921	2.22532	1.6924	0	17.1996	4.37665	2.07758	1.0348	3.56359
PCNPP5	5.73608	0.551083	0.541892	1.01696	0.309172	0.857087	5.73608	7.56881	3.90335	0.955352	10.2358	8.09395	4.37665	3.11636	4.1392	4.45449
AC084809.3	3.40123	0.55091	0.451097	1.22127	0.221985		3.40123	6.10993	0.692525	3.14122	10.2358	8.09395	0	2.07758	0	0
ELMO3	28.2999	0.550845	0.450313	1.22325	0.221236	0.796039	28.2999	34.9988	21.6011	0.696197	29.5702	46.5402	28.8859	34.28	14.4872	16.0362
RP11-112J1.3	14.95	0.550536	0.524775	1.04909	0.294137	0.847094	14.95	19.2768	10.6233	0.85963	28.4329	23.2701	6.1273	6.23273	11.3828	14.2544
LIN7A	238.472	0.549408	0.442309	1.24214	0.214186	0.787116	238.472	294.299	182.644	0.688249	142.164	429.991	310.742	87.2582	250.422	210.252
PDP2	592.303	0.549395	0.237249	2.31569	0.0205754	0.335987	592.303	709.315	475.291	0.577615	608.463	726.432	793.048	449.795	413.92	562.157
TTK	291.811	0.549374	0.329111	1.66927	0.0950642	0.625759	291.811	352.538	231.085	0.609357	345.744	443.144	268.726	217.107	310.44	165.707
ACTR5	240.98	0.548971	0.260083	2.11075	0.0347937	0.422595	240.98	289.065	192.896	0.583571	304.8	327.805	234.588	219.184	195.577	163.925
SCDP1	8.58873	0.548847	0.549414	0.998968	0.31781	0.861137	8.58873	11.539	5.63851	1.03313	3.41194	17.1996	14.0053	4.15515	2.0696	10.6908
FZD5	57.9125	0.548787	0.497625	1.10281	0.270109	0.830423	57.9125	72.9312	42.8937	0.76577	39.806	126.468	52.5198	36.3576	74.5057	17.818
RP11-473I1.10	1182.07	0.548735	0.213576	2.56927	0.0101912	0.233425	1182.07	1412.89	951.256	0.570739	1197.59	1617.78	1423.29	927.637	1037.91	888.226
IL17RB	58.5934	0.548468	0.434045	1.26362			58.5934	108.924	8.26324	3.72046	0	313.641	13.1299	4.15515	1.0348	19.5998
PVRL3	2142.75	0.548342	0.314975	1.74091	0.0816999	0.602208	2142.75	2583.63	1701.87	0.602276	2485.03	2972.5	2293.36	2167.95	1892.65	1045.02
TBL1X	1672.42	0.548072	0.306193	1.78995	0.0734613	0.577964	1672.42	2014.57	1330.28	0.59874	1742.37	2512.16	1789.17	1352.5	918.903	1719.43
SWAP70	6268	0.547976	0.38877	1.40951	0.158683	0.734846	6268	7638.97	4897.02	0.641472	5050.82	12865.3	5000.76	5711.25	5230.92	3748.9
EXTL3	3313.76	0.547893	0.256743	2.13401	0.0328419	0.411322	3313.76	3972.52	2655	0.581342	3237.94	5140.67	3538.96	2541.91	2941.94	2481.15
RP11-111F5.5	10.9975	0.547751	0.546236	1.00277	0.315971	0.860063	10.9975	14.5344	7.46058	0.962113	15.9224	4.04698	23.6339	12.4655	7.24361	2.6727
SYNE1-AS1	1.90958	0.547734	0.479884	1.14139	0.253708		1.90958	3.22522	0.593932	2.44103	3.41194	1.01174	5.25198	0	0	1.7818
ARHGAP11A	896.063	0.547706	0.309866	1.76756	0.0771348	0.590857	896.063	1079.59	712.541	0.599431	1144.14	1220.16	874.454	732.345	931.321	473.958
ZNF618	1810.5	0.547653	0.207462	2.63978	0.00829606	0.212401	1810.5	2162.7	1458.31	0.568542	1845.86	2515.2	2127.05	1385.74	1462.17	1527
NEDD4L	585.432	0.547639	0.411439	1.33103	0.183179	0.760212	585.432	716.675	454.188	0.658028	543.636	637.399	968.989	206.719	457.382	698.465
EIF4E3	501.08	0.547245	0.344574	1.58818	0.112246	0.653169	501.08	606.368	395.793	0.615447	490.183	838.736	490.184	336.567	301.127	549.685
LGALS1	49844.7	0.547027	0.255056	2.14473	0.0319741	0.406042	49844.7	59731	39958.3	0.579984	53232	75977.9	49983	35258.5	38731.6	45884.8
DNAH2	30.6925	0.546951	0.54243	1.00833	0.313294	0.85909	30.6925	44.0737	17.3112	1.34821	76.2001	0	56.0211	21.8145	5.174	24.9452
APP	43084	0.5468	0.198257	2.75804	0.00581491	0.173717	43084	51425	34742.9	0.565752	46741.4	59749.5	47784.2	32429.9	37058.3	34740.6
RP11-346I3.4	7.02144	0.546787	0.550825	0.99267	0.320871	0.861779	7.02144	9.5456	4.49729	1.08578	2.27463	20.2349	6.1273	3.11636	4.1392	6.23629
CSF1R	29.2711	0.546488	0.409687	1.33392	0.182232	0.760212	29.2711	35.8612	22.6811	0.660933	44.3553	40.4698	22.7586	24.9309	21.7308	21.3816
RP11-175O19.4	114.735	0.546278	0.268412	2.03522	0.0418288	0.461317	114.735	137.472	91.9977	0.579463	119.418	134.562	158.435	98.6848	96.2365	81.0718
OXCT2P1	34.715	0.546191	0.550779	0.991671	0.321358	0.86199	34.715	47.0387	22.3912	1.07092	13.6478	81.9512	45.5171	51.9394	13.4524	1.7818
AC012360.4	1.36709	0.546181	0.457547	1.19372	0.232588		1.36709	2.43722	0.296966	3.03687	4.54926	1.01174	1.75066	0	0	0.890899
TMEM176A	1.36709	0.546181	0.457547	1.19372	0.232588		1.36709	2.43722	0.296966	3.03687	4.54926	1.01174	1.75066	0	0	0.890899
TRABD2A	103.27	0.546085	0.525078	1.04001	0.298336	0.850713	103.27	132.508	74.0322	0.839852	71.6508	300.488	25.3845	90.3745	63.1229	68.5992
DRAM1	9955.77	0.545967	0.494031	1.10513	0.269104	0.829785	9955.77	12510.5	7401.03	0.757343	5431.82	24699.7	7400.03	6394.78	3172.7	12635.6
CTC-378H22.1	13.3964	0.545789	0.548772	0.994565	0.319948	0.861779	13.3964	17.8979	8.89479	1.00876	6.82389	42.4932	4.37665	10.3879	8.27841	8.01809
E2F3	1805.11	0.545236	0.236712	2.30338	0.0212577	0.342113	1805.11	2159.05	1451.17	0.573177	2475.93	2311.83	1689.39	1447.03	1591.52	1314.97
EIF5AL1	54.5557	0.545183	0.420576	1.29628	0.194879	0.770548	54.5557	66.8429	42.2684	0.661195	71.6508	40.4698	88.4082	58.1721	25.87	42.7631
SUMO2P1	8.25202	0.544498	0.521493	1.04411	0.296433	0.849836	8.25202	10.5284	5.97561	0.817132	11.3731	7.08221	13.1299	5.19394	8.27841	4.45449
P2RX7	50.4081	0.544187	0.540954	1.00598	0.314427	0.859469	50.4081	65.9096	34.9066	0.91699	14.7851	155.809	27.1352	55.0557	17.5916	32.0724
BIRC3	76.5752	0.544177	0.421998	1.28953	0.197216	0.772119	76.5752	93.92	59.2303	0.665097	112.594	53.6224	115.543	55.0557	36.218	86.4172
HOXA2	30.3066	0.544172	0.513285	1.06017	0.289065	0.844162	30.3066	38.5103	22.1028	0.801012	46.6299	11.1292	57.7717	22.8533	11.3828	32.0724
RP11-678B3.2	1.24135	0.54411	0.407685	1.33463	0.181996		1.24135	2.48269	0	#N/A	4.54926	2.02349	0.875329	0	0	0
SNORD91B	1.24135	0.54411	0.407685	1.33463	0.181996		1.24135	2.48269	0	#N/A	4.54926	2.02349	0.875329	0	0	0
PTTG1IP	29739	0.543889	0.263643	2.06297	0.0391152	0.448554	29739	35630	23848	0.57922	46415	28430	32044.9	20830.8	26034.6	24678.8
RP11-148B3.2	1.39288	0.543868	0.462117	1.17691	0.239233		1.39288	2.44084	0.344934	2.82298	3.41194	3.03523	0.875329	0	1.0348	0
WDR76	321.132	0.543472	0.402627	1.34982	0.177075	0.755586	321.132	391.848	250.416	0.645964	392.374	556.459	226.71	379.157	202.821	169.271
RP11-429D19.1	2.44936	0.543369	0.501107	1.08434	0.278215		2.44936	3.91056	0.988162	1.98456	0	9.10569	2.62599	1.03879	1.0348	0.890899
RP11-304F15.7	2.44936	0.543369	0.501107	1.08434	0.278215		2.44936	3.91056	0.988162	1.98456	0	9.10569	2.62599	1.03879	1.0348	0.890899
RP5-1028K7.2	5.02553	0.543283	0.550777	0.986393	0.32394		5.02553	6.93617	3.11489	1.15496	11.3731	5.05872	4.37665	1.03879	2.0696	6.23629
PRNP	20410.4	0.54297	0.389248	1.39492	0.16304	0.739817	20410.4	24837.5	15983.3	0.635955	37779.3	15088.1	21645.1	23355.1	13183.4	11411.5
AC023115.2	2.18578	0.542806	0.438896	1.23675	0.216179		2.18578	4.02529	0.346263	3.53915	6.82389	0	5.25198	1.03879	0	0
C12orf75	6165.92	0.542711	0.404379	1.34209	0.179568	0.758275	6165.92	7524.68	4807.17	0.646441	4593.61	12200.6	5779.8	3410.34	7051.13	3960.04
TDRP	168.256	0.542651	0.319976	1.69591	0.0899027	0.617429	168.256	202.795	133.717	0.600832	238.836	169.973	199.575	127.771	95.2017	178.18
CLCN7	3857.13	0.542539	0.358648	1.51274	0.130347	0.691087	3857.13	4669.41	3044.85	0.616868	2808.03	5462.4	5737.78	2522.18	2320.02	4292.35
STAP2	48.0421	0.542412	0.535297	1.01329	0.310921	0.85737	48.0421	62.3067	33.7775	0.883325	44.3553	90.0452	52.5198	6.23273	17.5916	77.5082
GINS4	330.209	0.542213	0.296329	1.82977	0.0672846	0.561015	330.209	396.651	263.767	0.588609	433.317	476.531	280.105	286.705	290.779	213.816
COL6A1	109441	0.542113	0.444888	1.21854	0.223019	0.79817	109441	134842	84041.4	0.682094	101006	234058	69460.9	133387	68186.1	50551.4
TMSB4XP2	17.3518	0.541999	0.453629	1.19481	0.232163	0.802861	17.3518	21.454	13.2495	0.695311	18.197	24.2819	21.8832	14.543	8.27841	16.9271
ACTBP2	12.3662	0.541994	0.483712	1.12049	0.262505	0.826404	12.3662	15.398	9.33433	0.722128	13.6478	14.1644	18.3819	9.34909	12.4176	6.23629
SRF	3015.65	0.541955	0.240272	2.25559	0.024096	0.359111	3015.65	3604.15	2427.15	0.570395	3656.47	3519.86	3636.12	3065.46	2256.9	1959.09
PSRC1	211.712	0.541599	0.293683	1.84417	0.0651591	0.549901	211.712	254.148	169.275	0.586304	269.544	286.323	206.578	170.361	210.065	127.399
DUSP26	2.48895	0.541391	0.5287	1.024	0.305834		2.48895	3.74074	1.23716	1.59629	4.54926	4.04698	2.62599	1.03879	0	2.6727
RP11-38P22.2	5.26235	0.541305	0.547959	0.987856	0.323223		5.26235	7.35918	3.16552	1.2171	2.27463	4.04698	15.7559	3.11636	1.0348	5.34539
TMEM120A	1181.59	0.540787	0.216128	2.50216	0.0123436	0.259682	1181.59	1409.32	953.869	0.563134	1210.1	1588.44	1429.41	1069.95	858.885	932.771
SLC25A32	1901.22	0.540484	0.26308	2.05445	0.0399323	0.452542	1901.22	2275.43	1527.01	0.575428	2429.3	2643.69	1753.28	1494.82	1814.01	1272.2
SCN1B	197.917	0.53998	0.446549	1.20923	0.226574	0.801094	197.917	243.853	151.98	0.682131	224.051	362.204	145.305	61.2885	204.891	189.761
AC009093.1	3.2075	0.539703	0.528205	1.02177	0.306891		3.2075	4.78228	1.63272	1.55042	1.13731	7.08221	6.1273	3.11636	0	1.7818
TTC40	10.5254	0.539596	0.550914	0.979456	0.327355	0.864739	10.5254	14.371	6.67982	1.10528	12.5105	19.2231	11.3793	2.07758	1.0348	16.9271
ZNF695	11.8641	0.539425	0.519597	1.03816	0.299195	0.850791	11.8641	15.0825	8.64579	0.802803	6.82389	25.2936	13.1299	10.3879	9.31321	6.23629
CTD-2130O13.1	4.10845	0.539354	0.509889	1.05779	0.290153		4.10845	6.43511	1.7818	1.85263	5.68657	10.1174	3.50132	0	0	5.34539
L1CAM	42.2318	0.539075	0.548252	0.983261			42.2318	56.1144	28.3493	0.985061	15.9224	143.668	8.75329	29.0861	37.2528	18.7089
GAS2L3	220.743	0.538691	0.391809	1.37488	0.169168	0.746002	220.743	268.312	173.174	0.631689	166.048	369.286	269.601	118.422	257.665	143.435
CMTM3	2160.2	0.538689	0.263252	2.04629	0.0407282	0.455694	2160.2	2584.12	1736.28	0.573673	2287.14	3353.93	2111.29	1714	1542.89	1951.96
PRR22	19.8615	0.538455	0.485029	1.11015	0.266934	0.828881	19.8615	24.7955	14.9275	0.732103	13.6478	41.4815	19.2572	15.5818	11.3828	17.818
LRRC8E	303.759	0.538317	0.310839	1.73182	0.0833058	0.607851	303.759	365.039	242.479	0.590191	468.574	238.772	387.771	215.029	270.083	242.324
RP1-202O8.3	1.19949	0.538109	0.406177	1.32481	0.185233		1.19949	2.39898	0	#N/A	2.27463	4.04698	0.875329	0	0	0
TYRP1	6.38935	0.537763	0.493029	1.09073	0.275391	0.834326	6.38935	10.355	2.4237	2.09505	17.0597	0	14.0053	0	1.0348	6.23629
RPL17P43	1.13309	0.537755	0.406319	1.32348	0.185676		1.13309	2.26618	0	#N/A	1.13731	3.03523	2.62599	0	0	0
PI4KA	4173.86	0.536952	0.244952	2.19207	0.0283745	0.387278	4173.86	4982.91	3364.8	0.566467	3949.89	5293.44	5705.4	3263.87	2915.03	3915.5
ZBTB38	6966.78	0.536947	0.239851	2.23867	0.0251773	0.369289	6966.78	8314.15	5619.41	0.565151	8760.74	9494.2	6687.52	5187.71	6596.86	5073.67
RP11-61A14.2	112.348	0.536767	0.28847	1.86074	0.0627813	0.542592	112.348	134.595	90.1007	0.579018	118.281	124.444	161.061	92.4521	74.5057	103.344
SKA1	212.919	0.536503	0.380651	1.40943	0.158707	0.734846	212.919	258.163	167.675	0.622616	328.684	268.112	177.692	228.533	180.055	94.4353
FTH1P4	16.8782	0.536243	0.535852	1.00073	0.316957	0.860638	16.8782	21.8388	11.9176	0.873801	6.82389	26.3053	32.3872	7.27151	6.20881	22.2725
RNF175	4.14902	0.536243	0.490141	1.09406	0.273929		4.14902	6.76391	1.53413	2.14044	0	14.1644	6.1273	1.03879	0	3.56359
CDC42P5	1.34741	0.536149	0.461632	1.16142	0.245471		1.34741	2.34989	0.344934	2.7682	3.41194	1.01174	2.62599	0	1.0348	0
CDK20	367.024	0.53609	0.392596	1.3655	0.172097	0.748553	367.024	445.966	288.081	0.630462	342.332	417.85	577.717	273.201	150.046	440.995
RP11-318M2.2	110.881	0.53593	0.429647	1.24737	0.21226	0.783639	110.881	135.806	85.9559	0.659876	153.538	58.6811	195.198	73.7539	68.2969	115.817
ASIC1	287.677	0.5358	0.436483	1.22754	0.219619	0.793207	287.677	352.949	222.404	0.666276	484.496	156.82	417.532	247.231	117.967	302.015
FSCN1	8676.31	0.535276	0.278456	1.9223	0.0545678	0.5189	8676.31	10381.9	6970.69	0.574701	10201.7	12939.2	8004.89	5645.81	8493.65	6772.61
ZNF833P	6.20272	0.534939	0.542401	0.986243	0.324014	0.862927	6.20272	8.11051	4.29493	0.917159	9.09852	9.10569	6.1273	2.07758	7.24361	3.56359
RP11-512M8.3	20.6795	0.534644	0.438984	1.21791	0.223257	0.79817	20.6795	25.3047	16.0544	0.656433	22.7463	24.2819	28.8859	19.737	18.6264	9.79989
TFAP4	158.648	0.534492	0.432594	1.23555	0.216625	0.789247	158.648	194.351	122.944	0.660664	109.182	339.946	133.925	138.159	82.7841	147.889
CYP24A1	5.81868	0.534474	0.434141	1.23111			5.81868	10.7465	0.890899	3.59246	0	31.3641	0.875329	0	0	2.6727
RP11-304F15.3	3.82033	0.534298	0.547653	0.975614	0.329256		3.82033	5.31674	2.32392	1.19398	2.27463	4.04698	9.62862	4.15515	1.0348	1.7818
ZBTB2	1080.69	0.534286	0.370059	1.44379	0.148799	0.713793	1080.69	1307.11	854.264	0.61363	862.085	2012.36	1046.89	1055.41	909.59	597.793
TAS1R1	7.43165	0.534151	0.430436	1.24095			7.43165	13.8272	1.03613	3.73823	0	41.4815	0	1.03879	2.0696	0
SQSTM1	45974.3	0.534045	0.444622	1.20112	0.229703	0.802054	45974.3	56487	35461.6	0.671662	33867	44907.3	90686.7	22352.6	21768.1	62264
EPB41L4A	74.1484	0.533933	0.507746	1.05158	0.292995	0.846559	74.1484	93.4232	54.8736	0.767668	85.2986	24.2819	170.689	85.1806	33.1136	46.3267
AEN	2605.11	0.533898	0.23803	2.24298	0.0248979	0.366231	2605.11	3105.87	2104.36	0.561615	2958.16	3533.01	2826.44	1694.26	2123.41	2495.41
ZC3H12D	5.53744	0.533817	0.540689	0.98729	0.3235	0.862784	5.53744	7.2195	3.85539	0.905023	5.68657	8.09395	7.87796	3.11636	3.1044	5.34539
PLK1	493.782	0.53368	0.387016	1.37896	0.167906	0.746002	493.782	598.833	388.731	0.623384	482.221	859.982	454.296	270.085	601.219	294.887
FHL3	991.083	0.533583	0.204135	2.61387	0.00895231	0.219904	991.083	1178.92	803.249	0.553542	1085	1298.07	1153.68	725.074	775.066	909.608
BLVRA	1174.85	0.533484	0.32011	1.66656	0.0956012	0.625895	1174.85	1411.24	938.468	0.588581	1271.52	1565.17	1397.03	724.035	707.804	1383.57
TAS2R31	6.10096	0.533303	0.544939	0.978647	0.327755	0.864739	6.10096	8.00027	4.20165	0.929093	6.82389	4.04698	13.1299	4.15515	3.1044	5.34539
VIM-AS1	117.616	0.532784	0.324232	1.64322	0.100338	0.634947	117.616	141.277	93.9542	0.588499	127.379	186.161	110.291	92.4521	112.793	76.6173
CTD-2541J13.2	1.51965	0.532699	0.453127	1.17561	0.239753		1.51965	2.69437	0.344934	2.96556	1.13731	6.07046	0.875329	0	1.0348	0
BRINP2	4.88878	0.53268	0.540373	0.985764	0.324249		4.88878	7.05691	2.72066	1.37508	7.9612	7.08221	6.1273	0	1.0348	7.12719
RP11-169F17.1	8.61	0.532194	0.407187	1.307			8.61	16.923	0.296966	5.83255	0	0	50.7691	0	0	0.890899
AP000783.1	18.5875	0.531966	0.550795	0.965815			18.5875	25.321	11.854	1.09496	5.68657	66.7751	3.50132	9.34909	15.522	10.6908
CNTF	28.2633	0.531873	0.489641	1.08625	0.277367	0.835201	28.2633	35.2357	21.2909	0.726804	18.197	64.7516	22.7586	23.8921	24.8352	15.1453
TXK	1.34718	0.531702	0.403841	1.31661	0.187969		1.34718	2.69437	0	#N/A	1.13731	6.07046	0.875329	0	0	0
PALM2	208.134	0.531362	0.2602	2.04212	0.0411392	0.458545	208.134	248.28	167.988	0.563615	205.854	303.523	235.464	176.594	175.916	151.453
RP11-77E14.2	3.52873	0.531291	0.534795	0.993448	0.320492		3.52873	5.17706	1.88039	1.4611	5.68657	8.09395	1.75066	2.07758	0	3.56359
CTD-2324F15.2	1.27976	0.531055	0.456289	1.16386	0.244483		1.27976	2.26256	0.296966	2.92959	2.27463	1.01174	3.50132	0	0	0.890899
RBM12	2278.8	0.531045	0.286697	1.85229	0.0639845	0.545603	2278.8	2725.34	1832.27	0.572807	2295.1	3457.13	2423.79	1556.1	2359.35	1581.35
ST6GAL2	18.7289	0.530937	0.534904	0.992583	0.320913	0.861779	18.7289	27.3274	10.1305	1.43164	67.1016	0	14.8806	3.11636	10.348	16.9271
WDR4	475.751	0.530772	0.199377	2.66215	0.00776439	0.203	475.751	565.374	386.129	0.550123	606.189	513.966	575.967	362.537	373.563	422.286
SLC38A7	2296.15	0.530588	0.229371	2.31323	0.0207099	0.336911	2296.15	2733.02	1859.28	0.555755	2207.53	2907.75	3083.78	1674.53	1815.04	2088.27
ARHGAP23	7059.29	0.530097	0.336497	1.57534	0.115178	0.658812	7059.29	8486.86	5631.72	0.591656	5589.9	11827.3	8043.4	5574.13	7094.6	4226.42
SLAMF8	11.506	0.529918	0.479627	1.10486	0.269222	0.829785	11.506	19.1022	3.90986	2.28855	51.1792	0	6.1273	1.03879	0	10.6908
RP11-339B21.15	34.4443	0.529773	0.391604	1.35283	0.176111	0.754392	34.4443	41.7554	27.1331	0.621911	31.8448	56.6577	36.7638	30.1248	22.7656	28.5088
CTC-367J11.1	6.36376	0.529654	0.548953	0.964844	0.334623	0.868395	6.36376	8.7762	3.95132	1.15126	1.13731	5.05872	20.1326	3.11636	5.174	3.56359
RP11-387D10.2	2.90828	0.529537	0.533211	0.993111	0.320656		2.90828	4.28244	1.53413	1.48101	3.41194	5.05872	4.37665	1.03879	0	3.56359
ADRBK2	236.413	0.529443	0.380538	1.3913	0.164135	0.741258	236.413	286.024	186.802	0.614626	221.776	272.159	364.137	96.6072	215.239	248.561
CDK17	2372.13	0.529284	0.310143	1.70658	0.0879001	0.614541	2372.13	2842.46	1901.8	0.579772	3898.72	2797.47	1831.19	1726.46	2070.64	1908.31
ADCY9	3641.68	0.529249	0.348167	1.5201	0.128485	0.68588	3641.68	4383.73	2899.64	0.596287	3086.67	6420.53	3644	3815.47	2687.38	2196.07
TONSL	238.823	0.529173	0.376747	1.40458	0.160145	0.735643	238.823	288.731	188.916	0.611984	354.842	325.782	185.57	274.24	168.673	123.835
SLIT2-IT1	2.98777	0.529161	0.528648	1.00097	0.316842		2.98777	4.44141	1.53413	1.5336	2.27463	4.04698	7.00263	1.03879	0	3.56359
DNAJB13	8.7815	0.529035	0.519257	1.01883			8.7815	13.3082	4.25479	1.64516	1.13731	2.02349	36.7638	1.03879	1.0348	10.6908
TATDN1P1	2.02596	0.528806	0.517423	1.022	0.306781		2.02596	3.11172	0.940195	1.72668	4.54926	3.03523	1.75066	1.03879	0	1.7818
RP11-15H20.5	38.0174	0.528706	0.490481	1.07793	0.281063	0.837283	38.0174	47.508	28.5269	0.735849	59.1404	53.6224	29.7612	12.4655	19.6612	53.4539
LINC00610	16.1248	0.528458	0.478755	1.10382	0.269673	0.829785	16.1248	20.0442	12.2054	0.715668	17.0597	27.3171	15.7559	7.27151	12.4176	16.9271
GTF2F2	1202.28	0.528041	0.323462	1.63247	0.102581	0.639	1202.28	1442.19	962.359	0.583617	1178.26	2082.17	1066.15	849.728	1171.39	865.954
ALDH1B1	2442.95	0.527979	0.362855	1.45507	0.145649	0.711894	2442.95	2945.91	1940	0.60266	3464.26	1654.2	3719.27	1512.47	1672.24	2635.28
CLDN11	19276	0.527855	0.426141	1.23869	0.215461	0.788614	19276	23522.5	15029.5	0.646245	13405.5	31307.4	25854.6	17884.8	6381.62	20822.1
ARMC6	1228.17	0.527842	0.160954	3.27947	0.00104004	0.0615364	1228.17	1455.19	1001.16	0.539538	1430.74	1511.55	1423.29	1046.06	980.991	976.425
FAM19A5	390.261	0.527536	0.550781	0.957796			390.261	530.55	249.972	1.08572	64.8269	1469.05	57.7717	97.646	507.052	145.216
RP11-61A14.3	218.051	0.527448	0.248358	2.12374	0.033692	0.417361	218.051	259.729	176.374	0.558371	237.699	270.136	271.352	151.663	164.533	212.925
MT1DP	1.13128	0.527418	0.40344	1.3073	0.19111		1.13128	2.26256	0	#N/A	2.27463	1.01174	3.50132	0	0	0
RP11-809N8.5	1.25884	0.527262	0.455929	1.15646	0.247494		1.25884	2.22071	0.296966	2.90265	1.13731	2.02349	3.50132	0	0	0.890899
AC009961.3	20.2002	0.527203	0.49238	1.07072	0.284294	0.84183	20.2002	25.1903	15.21	0.727846	18.197	42.4932	14.8806	11.4267	21.7308	12.4726
E2F2	45.9226	0.52711	0.537755	0.980205	0.326985	0.864739	45.9226	59.3168	32.5285	0.866738	43.218	116.351	18.3819	67.5212	17.5916	12.4726
GALNS	2257.58	0.527056	0.249108	2.11578	0.0343639	0.420162	2257.58	2688.27	1826.88	0.557294	2556.68	2542.51	2965.62	1477.16	1689.83	2313.66
TSPAN5	3418.75	0.526774	0.308535	1.70734	0.0877594	0.614541	3418.75	4092.67	2744.84	0.576322	3690.59	5281.3	3306.12	2131.59	2423.5	3679.41
ZNF235	132.098	0.526668	0.25818	2.03993	0.0413576	0.458991	132.098	157.474	106.722	0.561248	159.224	174.02	139.177	91.4133	113.828	114.926
KAT2B	843.626	0.526526	0.281176	1.87259	0.0611256	0.538759	843.626	1007.17	680.084	0.56652	900.753	1186.78	933.976	703.259	491.53	845.463
IGSF5	7.44768	0.52652	0.506922	1.03866	0.298963	0.850713	7.44768	11.6287	3.26663	1.83182	20.4717	3.03523	11.3793	0	0	9.79989
MICA	2251.8	0.526451	0.369489	1.42481	0.154213	0.722107	2251.8	2716.81	1786.8	0.604537	2519.15	1995.16	3636.12	2071.34	972.713	2316.34
VDAC1P2	6.79791	0.526259	0.550915	0.955245	0.339454	0.869012	6.79791	9.15565	4.44016	1.04405	4.54926	14.1644	8.75329	3.11636	9.31321	0.890899
MAL2	14.6623	0.526257	0.550768	0.955497	0.339326	0.869012	14.6623	19.9811	9.34349	1.0966	50.0419	2.02349	7.87796	9.34909	6.20881	12.4726
AC098820.3	19.4088	0.526138	0.52243	1.0071	0.313888	0.859127	19.4088	24.6531	14.1646	0.799479	23.8836	27.3171	22.7586	3.11636	26.9048	12.4726
ADAMTS9	220.341	0.526072	0.415733	1.26541	0.205725	0.777907	220.341	268.203	172.479	0.636906	371.902	248.889	183.819	216.068	78.6449	222.725
PRR7-AS1	2.2594	0.526039	0.433007	1.21485	0.224422		2.2594	4.17255	0.346263	3.59099	3.41194	9.10569	0	1.03879	0	0
ABCD2	13.9937	0.525752	0.509459	1.03198			13.9937	21.6526	6.33488	1.77315	3.41194	2.02349	59.5224	2.07758	0	16.9271
FAM118A	629.675	0.525728	0.193755	2.71337	0.00666036	0.188588	629.675	746.766	512.584	0.542867	718.783	696.08	825.435	472.648	528.783	536.321
PLK2	2981.67	0.525661	0.311168	1.68932	0.0911586	0.619691	2981.67	3568.92	2394.41	0.575821	3182.21	2747.9	4776.67	2395.44	2998.85	1788.92
ADAT3	24.489	0.525607	0.51902	1.01269	0.311208	0.85737	24.489	30.99	17.988	0.78477	6.82389	54.6342	31.5119	18.6982	16.5568	18.7089
SEPT7P6	1.64731	0.52546	0.500016	1.05089	0.29331		1.64731	2.60343	0.691196	1.91324	1.13731	4.04698	2.62599	1.03879	1.0348	0
DEK	4694.39	0.525385	0.305287	1.72095	0.0852592	0.610827	4694.39	5615.16	3773.63	0.573376	4011.31	7265.33	5568.84	4803.35	3117.86	3399.67
LINC00704	16.52	0.525316	0.527914	0.995079	0.319698	0.861779	16.52	21.1276	11.9123	0.826682	14.7851	29.3406	19.2572	3.11636	10.348	22.2725
WSCD2	3.41434	0.524893	0.399339	1.3144	0.18871		3.41434	6.82867	0	#N/A	2.27463	18.2114	0	0	0	0
ABHD17C	602.898	0.524145	0.353245	1.4838	0.137862	0.70109	602.898	725.073	480.722	0.592923	453.789	1127.08	594.349	479.92	519.47	442.777
PODNL1	1061.14	0.524045	0.490389	1.06863	0.285236	0.842344	1061.14	1320.78	801.51	0.720594	1799.23	637.399	1525.7	400.972	351.832	1651.73
ANO7	24.9171	0.524003	0.443288	1.18208	0.237172	0.807967	24.9171	30.4757	19.3585	0.654691	38.6687	21.2466	31.5119	18.6982	26.9048	12.4726
SYNC	5554.06	0.523883	0.247438	2.11723	0.0342404	0.419976	5554.06	6606.22	4501.9	0.553293	4955.28	7338.18	7525.21	4033.61	4888.4	4583.67
AC005339.2	4.76327	0.523855	0.550754	0.95116	0.341523		4.76327	6.46612	3.06042	1.07917	10.2358	3.03523	6.1273	3.11636	5.174	0.890899
RP11-73K9.3	1.88119	0.523709	0.486393	1.07672	0.281605		1.88119	3.06986	0.692525	2.14823	3.41194	4.04698	1.75066	2.07758	0	0
NARF-IT1	4.34264	0.523655	0.548183	0.955256	0.339448		4.34264	6.01776	2.66752	1.17373	2.27463	13.1527	2.62599	3.11636	3.1044	1.7818
RP4-798P15.3	12.0748	0.523626	0.505949	1.03494	0.300697	0.852173	12.0748	15.2057	8.94395	0.765624	19.3344	13.1527	13.1299	4.15515	9.31321	13.3635
SLC9A7	1417.05	0.523491	0.387997	1.34922	0.177268	0.755586	1417.05	1713.47	1120.62	0.612627	2876.27	1094.71	1169.44	1232	869.233	1260.62
LRRC37B	303.993	0.523348	0.345593	1.51435	0.129938	0.690751	303.993	365.142	242.844	0.588428	228.6	534.201	332.625	225.417	222.482	280.633
POMT2	1337.92	0.523014	0.168343	3.10684	0.00189097	0.0886192	1337.92	1583.66	1092.17	0.536069	1575.18	1623.85	1551.96	1090.73	1015.14	1170.64
FOXD4	18.4411	0.522863	0.499539	1.04669	0.295242	0.848432	18.4411	23.0412	13.8409	0.735278	14.7851	39.458	14.8806	19.737	9.31321	12.4726
PPAP2C	362.292	0.522819	0.51937	1.00664			362.292	546.61	177.974	1.61884	65.9643	91.0569	1482.81	66.4824	30.0092	437.431
RP11-162J8.3	1.59878	0.522525	0.496272	1.0529	0.292387		1.59878	2.55434	0.643229	1.98955	2.27463	1.01174	4.37665	1.03879	0	0.890899
SLC10A4	1.96116	0.522444	0.480807	1.0866	0.277214		1.96116	3.23245	0.689867	2.22824	1.13731	5.05872	3.50132	0	2.0696	0
AC026150.6	1.32896	0.522338	0.458396	1.13949	0.254499		1.32896	2.31165	0.346263	2.73898	1.13731	4.04698	1.75066	1.03879	0	0
RP11-500C11.3	37.0821	0.522265	0.394177	1.32495	0.185187	0.76291	37.0821	44.8978	29.2663	0.617404	38.6687	43.505	52.5198	28.0473	19.6612	40.0904
Z83851.4	11.9243	0.522167	0.489583	1.06655	0.286174	0.842344	11.9243	14.8527	8.9959	0.723388	15.9224	11.1292	17.5066	7.27151	7.24361	12.4726
CYP2B7P1	14.8499	0.522118	0.550331	0.948735	0.342755	0.871345	14.8499	19.8076	9.89225	1.00168	5.68657	41.4815	12.2546	18.6982	2.0696	8.90899
SAMD4A	3062.41	0.521818	0.350929	1.48696	0.137026	0.700371	3062.41	3679.35	2445.48	0.589332	3145.81	5565.6	2326.63	2801.61	2614.94	1919.89
SATB2	504.476	0.521754	0.389545	1.33939	0.180443	0.75996	504.476	609.817	399.135	0.611498	693.762	846.83	288.859	464.338	434.616	298.451
ETS2	899.441	0.521689	0.454404	1.14807	0.250938	0.819291	899.441	1103.6	695.285	0.666537	671.016	2095.32	544.455	782.207	879.581	424.068
RGS10	647.838	0.521641	0.34498	1.51209	0.130511	0.69143	647.838	777.745	517.931	0.586535	774.511	991.509	567.213	324.102	680.899	548.794
EVC	6388.54	0.521626	0.31506	1.65564	0.0977949	0.630716	6388.54	7641.11	5135.97	0.573145	7418.7	10042.6	5462.05	6363.61	3779.09	5265.21
PALM3	24.651	0.521603	0.535626	0.973818	0.330147	0.865297	24.651	31.7407	17.5613	0.853934	34.1194	18.2114	42.8911	8.3103	5.174	39.1995
HAVCR2	9.57244	0.521425	0.549297	0.949259	0.342489	0.87109	9.57244	12.7206	6.42431	0.985549	23.8836	2.02349	12.2546	4.15515	6.20881	8.90899
RP11-532M24.1	1.62458	0.521326	0.500092	1.04246	0.297199		1.62458	2.55795	0.691196	1.88782	1.13731	3.03523	3.50132	1.03879	1.0348	0
RP11-522M21.3	4.75056	0.521048	0.549677	0.947916	0.343172		4.75056	6.33694	3.16419	1.00195	7.9612	4.04698	7.00263	2.07758	2.0696	5.34539
LIF	645.363	0.52093	0.524411	0.993361	0.320534	0.861779	645.363	819.539	471.186	0.798517	1334.07	89.0335	1035.51	263.852	502.913	646.792
FAM86A	465.327	0.520828	0.184502	2.82289	0.00475934	0.157067	465.327	550.759	379.896	0.535818	509.517	574.67	568.089	393.7	367.354	378.632
KIFC2	329.68	0.520652	0.387247	1.3445	0.178788	0.757576	329.68	398.275	261.084	0.609252	276.368	566.577	351.882	176.594	211.099	395.559
TICRR	180.401	0.520613	0.400131	1.30111	0.193222	0.76957	180.401	218.409	142.393	0.617154	255.896	261.03	138.302	224.378	106.584	96.2171
RP11-24C3.2	3.25445	0.520374	0.548192	0.949255	0.342491		3.25445	4.48327	2.02562	1.14619	3.41194	3.03523	7.00263	3.11636	2.0696	0.890899
PCED1B	130.386	0.520139	0.420469	1.23705	0.21607	0.789031	130.386	158.584	102.188	0.634023	259.308	99.1509	117.294	66.4824	137.629	102.453
RP11-134G8.8	366.564	0.520021	0.347975	1.49442	0.135066	0.695947	366.564	440.009	293.12	0.586045	291.153	599.964	428.911	208.796	299.057	371.505
FGF1	1216.13	0.519514	0.431348	1.2044	0.228437	0.80176	1216.13	1481.71	950.551	0.640424	1472.82	750.714	2221.59	620.156	1555.31	676.192
FAM89A	127.991	0.519514	0.503227	1.03237	0.301901	0.853491	127.991	160.108	95.8735	0.739844	139.89	116.351	224.084	92.4521	19.6612	175.507
RPL7AP66	21.9609	0.51942	0.444923	1.16744	0.243033	0.812952	21.9609	26.869	17.0529	0.65592	18.197	34.3993	28.0105	14.543	13.4524	23.1634
SMARCE1P6	1.57719	0.519218	0.496276	1.04623	0.295455		1.57719	2.51248	0.6419	1.96869	1.13731	2.02349	4.37665	0	1.0348	0.890899
RCN3	9233.98	0.519021	0.234209	2.21606	0.0266875	0.377666	9233.98	10957.5	7510.48	0.54494	13092.8	10905.6	8874.09	6664.86	7589.23	8277.34
TFAP2E	18.4411	0.51894	0.47189	1.09971	0.27146	0.831892	18.4411	22.7419	14.1404	0.685528	14.7851	26.3053	27.1352	14.543	8.27841	19.5998
RP11-4C20.4	6.34015	0.518829	0.513888	1.00961	0.31268	0.85909	6.34015	9.71064	2.96966	1.70927	15.9224	7.08221	6.1273	0	0	8.90899
KCNQ5	1258.7	0.51858	0.525099	0.987585	0.323356	0.862568	1258.7	1597.86	919.541	0.797153	2808.03	482.602	1502.94	1909.29	232.83	616.502
STYK1	39.1189	0.518556	0.537728	0.964346	0.334872	0.868395	39.1189	50.3677	27.8701	0.853781	76.2001	55.6459	19.2572	13.5042	62.0881	8.01809
TRIP6	4223.51	0.518451	0.336341	1.54145	0.123208	0.677981	4223.51	5059.32	3387.71	0.578632	3240.21	7634.62	4303.12	3321	3113.72	3728.41
RP11-390P2.4	181.937	0.518411	0.474224	1.09318	0.274316	0.833698	181.937	224.502	139.372	0.687788	302.526	63.7399	307.241	151.663	83.8189	182.634
DSE	9414.94	0.518374	0.285239	1.81733	0.069166	0.567135	9414.94	11215.6	7614.25	0.558738	9836.64	9455.76	14354.5	6101.84	7137.02	9603.89
SLC35E4	412.847	0.518253	0.376885	1.3751	0.169101	0.746002	412.847	497.352	328.342	0.599066	457.201	709.232	325.622	433.174	348.728	203.125
FTLP3	229.32	0.518252	0.44797	1.15689	0.247317	0.815143	229.32	280.5	178.139	0.654994	127.379	265.077	449.044	149.585	108.654	276.179
PROSC	1428.32	0.518221	0.190484	2.72054	0.00651746	0.187532	1428.32	1689.99	1166.64	0.534656	1642.28	1895	1532.7	1202.92	1212.79	1084.22
ITPA	1360.96	0.517937	0.234963	2.20434	0.0275006	0.381076	1360.96	1614.6	1107.33	0.54409	1427.33	1941.54	1474.93	1090.73	970.643	1260.62
RAB17	9.92811	0.517907	0.548783	0.943738	0.345303	0.872663	9.92811	13.0855	6.77072	0.95059	6.82389	26.3053	6.1273	12.4655	5.174	2.6727
AC005391.2	4.53423	0.517447	0.550662	0.939681	0.347381		4.53423	6.056	3.01245	1.00743	4.54926	10.1174	3.50132	3.11636	4.1392	1.7818
CD27	2.69826	0.517205	0.514491	1.00528	0.314764		2.69826	4.11139	1.28513	1.67771	0	7.08221	5.25198	1.03879	1.0348	1.7818
PCDHGA3	97.935	0.517202	0.410709	1.25929	0.207926	0.77856	97.935	118.602	77.2684	0.618172	75.0628	134.562	146.18	118.422	46.566	66.8174
REC8	79.0972	0.517073	0.457272	1.13078	0.258149	0.822792	79.0972	96.9779	61.2165	0.663735	62.5523	148.726	79.655	93.4909	26.9048	63.2538
MIR197	2.00561	0.516968	0.519994	0.994181	0.320135		2.00561	3.02439	0.986834	1.61576	3.41194	3.03523	2.62599	0	2.0696	0.890899
EBLN2	41.5831	0.516888	0.424349	1.21807	0.223196	0.79817	41.5831	50.501	32.6653	0.628552	30.7075	77.9043	42.8911	40.5127	28.9744	28.5088
TAF1C	815.242	0.516849	0.267279	1.93374	0.0531448	0.510695	815.242	969.285	661.199	0.551835	863.222	1167.55	877.08	671.057	514.296	798.245
TRDMT1	286.192	0.516799	0.262363	1.96979	0.0488629	0.493567	286.192	340.006	232.378	0.549084	316.174	396.604	307.241	278.395	230.761	187.98
MT1M	38.1214	0.516539	0.452826	1.1407	0.253994	0.820575	38.1214	46.6938	29.5489	0.660124	37.5314	78.916	23.6339	31.1636	28.9744	28.5088
Z97634.3	5.71905	0.51638	0.550567	0.937907	0.348292	0.873772	5.71905	7.63201	3.80609	1.00375	2.27463	10.1174	10.504	2.07758	3.1044	6.23629
LINC00683	4.80979	0.515966	0.550827	0.936711	0.348907		4.80979	6.45406	3.16552	1.02776	5.68657	4.04698	9.62862	3.11636	1.0348	5.34539
SACS	4521.94	0.515941	0.419532	1.2298	0.218771	0.791797	4521.94	5488.06	3555.81	0.626119	4121.63	9397.08	2945.48	4028.42	4420.67	2218.34
CRMP1	18.8952	0.515804	0.468962	1.09988			18.8952	31.803	5.98743	2.40915	94.3971	1.01174	0	7.27151	0	10.6908
AADAT	429.746	0.515401	0.193477	2.66389	0.00772437	0.20239	429.746	508.201	351.291	0.53273	531.126	532.177	461.298	343.839	371.494	338.542
HSPA1A	1379.28	0.515196	0.298914	1.72356	0.0847872	0.609404	1379.28	1643.61	1114.95	0.559889	1197.59	2310.82	1422.41	1087.61	1208.65	1048.59
CTC-487M23.7	5.99448	0.515086	0.550869	0.935042	0.349766	0.874694	5.99448	8.03764	3.95132	1.02444	3.41194	17.1996	3.50132	3.11636	5.174	3.56359
ELAVL2	6.41783	0.515051	0.511102	1.00773	0.313586	0.859127	6.41783	9.866	2.96966	1.73217	15.9224	4.04698	9.62862	0	0	8.90899
RENBP	126.331	0.51505	0.548294	0.939369	0.347541	0.873631	126.331	166.137	86.5252	0.941183	18.197	425.944	54.2704	110.111	113.828	35.6359
SNX10	22.3579	0.514934	0.550913	0.934692	0.349947	0.874893	22.3579	30.0762	14.6396	1.03875	52.3165	2.02349	35.8885	8.3103	6.20881	29.3997
C2CD4C	3.33197	0.514784	0.481754	1.06856	0.285266		3.33197	5.47607	1.18786	2.20477	3.41194	12.1409	0.875329	0	0	3.56359
LEF1	22.4626	0.514594	0.549334	0.936759	0.348882	0.873772	22.4626	29.7344	15.1909	0.96893	47.7672	15.1762	26.2599	12.4655	1.0348	32.0724
AC003986.7	6.1777	0.514546	0.489029	1.05218	0.292718	0.846559	6.1777	9.93555	2.41985	2.03768	0	26.3053	3.50132	4.15515	3.1044	0
LAIR1	4.10591	0.514387	0.485825	1.05879	0.289695		4.10591	6.67902	1.5328	2.12347	14.7851	0	5.25198	0	1.0348	3.56359
KIAA1147	535.34	0.514346	0.26347	1.9522	0.0509143	0.502897	535.34	635.906	434.774	0.548548	619.837	703.162	584.72	414.476	338.38	551.466
CHKA	438.708	0.51433	0.370342	1.3888	0.164895	0.742011	438.708	527.295	350.121	0.590757	355.98	840.759	385.145	384.351	388.05	277.96
ENTPD6	2483	0.514276	0.269216	1.91027	0.0560982	0.522968	2483	2950.14	2015.86	0.549389	3657.6	2969.47	2223.34	2304.03	2049.94	1693.6
ESYT3	41.3814	0.514064	0.535488	0.959991	0.33706	0.868395	41.3814	53.0193	29.7435	0.833944	20.4717	125.456	13.1299	33.2412	31.044	24.9452
MIAT	163.235	0.513938	0.435746	1.17944	0.238222	0.809823	163.235	198.801	127.668	0.638926	192.206	193.243	210.954	43.6291	146.942	192.434
SGCE	2496.94	0.513813	0.259375	1.98097	0.047595	0.489044	2496.94	2963.86	2030.01	0.545988	2498.68	3294.24	3098.67	2187.69	1526.33	2376.03
RP4-796I17.5	3.01423	0.513794	0.527562	0.973901	0.330106		3.01423	4.44503	1.58342	1.48914	1.13731	6.07046	6.1273	2.07758	0	2.6727
MX2	348.036	0.513774	0.50976	1.00788	0.313514	0.85909	348.036	435.977	260.095	0.745213	264.994	671.798	371.14	545.363	62.0881	172.834
RIPK3	44.7115	0.513755	0.534974	0.960337			44.7115	64.5363	24.8868	1.37473	4.54926	188.184	0.875329	25.9697	36.218	12.4726
RP11-252A24.3	8.1843	0.513685	0.536892	0.956775	0.338681	0.868447	8.1843	10.5369	5.83171	0.853457	17.0597	4.04698	10.504	5.19394	5.174	7.12719
RP13-582O9.7	6.39505	0.513502	0.533366	0.962758	0.335669	0.868395	6.39505	8.19422	4.59588	0.834266	11.3731	7.08221	6.1273	5.19394	4.1392	4.45449
ATP8B1	5824.71	0.5134	0.428988	1.19677	0.231396	0.802861	5824.71	7078.52	4570.89	0.630973	5305.57	11386.2	4543.83	4710.9	6778.98	2222.79
AC007750.5	2.05738	0.512982	0.468525	1.09489	0.273566		2.05738	3.47153	0.643229	2.43217	3.41194	0	7.00263	1.03879	0	0.890899
VCAM1	168.435	0.512955	0.469819	1.09181	0.274915	0.833698	168.435	282.173	54.6976	2.36703	781.335	3.03523	62.1484	1.03879	96.2365	66.8174
HNRNPA1P10	21.8669	0.512888	0.40566	1.26433	0.206112	0.777907	21.8669	26.4384	17.2954	0.612242	27.2956	22.2584	29.7612	16.6206	16.5568	18.7089
CHPF2	6270.46	0.512883	0.240423	2.13325	0.0329042	0.411322	6270.46	7430.28	5110.64	0.539913	6929.66	8271.01	7090.17	4405.5	6409.56	4516.86
HSPA7	2.15435	0.512734	0.466197	1.09982	0.271409		2.15435	3.66548	0.643229	2.5106	7.9612	3.03523	0	1.03879	0	0.890899
CAHM	6.66869	0.512636	0.547908	0.935624	0.349467	0.874324	6.66869	8.79345	4.54392	0.952491	14.7851	8.09395	3.50132	2.07758	6.20881	5.34539
SUV39H1	210.847	0.51207	0.241491	2.12045	0.0339681	0.41827	210.847	249.868	171.827	0.540212	254.759	281.265	213.58	190.098	155.22	170.162
AC073410.1	3.25971	0.511999	0.546776	0.936396	0.349069		3.25971	4.54442	1.975	1.20225	6.82389	5.05872	1.75066	1.03879	3.1044	1.7818
NT5C3A	891.129	0.511983	0.266939	1.91798	0.0551135	0.520363	891.129	1057.83	724.424	0.546209	849.574	1362.82	961.111	771.819	621.915	779.536
TMEM106A	396.755	0.511874	0.397495	1.28775	0.197833	0.773502	396.755	478.786	314.723	0.605297	740.392	240.795	455.171	254.503	410.816	278.851
AACS	1829.31	0.511823	0.183888	2.78334	0.00538018	0.167037	1829.31	2159.67	1498.95	0.52686	1952.77	2284.52	2241.72	1565.45	1366.97	1564.42
PARD6G	396.621	0.511801	0.529067	0.967365	0.333362	0.868395	396.621	504.07	289.171	0.801701	283.191	383.451	845.568	119.461	68.2969	679.756
MCM2	960.232	0.511766	0.395526	1.29389	0.195705	0.771489	960.232	1158.14	762.327	0.603323	1113.43	1488.28	872.703	1254.86	599.15	432.977
CTC-786C10.1	96.5318	0.511623	0.454482	1.12573	0.260281	0.825133	96.5318	118.086	74.9771	0.65532	76.2001	218.537	59.5224	66.4824	63.1229	95.3262
GREB1L	569.009	0.511454	0.523196	0.977558	0.328293	0.864739	569.009	719.117	418.902	0.779614	258.17	497.778	1401.4	88.2969	470.834	697.574
ABCA5	536.313	0.51134	0.387389	1.31996	0.186847	0.764586	536.313	645.869	426.758	0.597823	375.314	1030.97	531.325	310.597	451.173	518.503
TMEM155	142.52	0.511206	0.533709	0.957837	0.338145	0.868395	142.52	182.006	103.035	0.820855	110.32	69.8103	365.888	45.7067	36.218	227.179
MICAL1	2720.52	0.510978	0.269464	1.89628	0.0579234	0.52762	2720.52	3229.17	2211.88	0.545893	2859.21	4316.1	2512.19	2338.31	2098.58	2198.74
CTD-2541J13.1	51.3599	0.510828	0.424563	1.20319	0.228905	0.80176	51.3599	62.2747	40.4452	0.62268	58.0031	46.5402	82.2809	56.0945	20.696	44.5449
RP11-286H14.4	5.0732	0.510774	0.546021	0.935448	0.349557		5.0732	6.63594	3.51045	0.918645	5.68657	8.09395	6.1273	3.11636	2.0696	5.34539
TRIM16L	466.856	0.510554	0.44034	1.15945	0.246271	0.815143	466.856	568.335	365.376	0.637358	199.03	548.365	957.61	341.761	318.719	435.649
POR	2145.58	0.510455	0.327789	1.55727	0.119407	0.669959	2145.58	2561.15	1730.01	0.566017	1665.03	3665.55	2352.88	1621.55	1514.95	2053.52
RP11-61L23.2	12.1073	0.510331	0.508618	1.00337	0.315683	0.859734	12.1073	15.1746	9.03988	0.747287	14.7851	20.2349	10.504	4.15515	11.3828	11.5817
CTC-471J1.10	4.42162	0.510314	0.550693	0.926677	0.354094		4.42162	5.92804	2.91519	1.02397	10.2358	4.04698	3.50132	2.07758	3.1044	3.56359
KCNN4	147.97	0.510251	0.528799	0.964924	0.334583	0.868395	147.97	187.928	108.013	0.79898	379.863	20.2349	163.687	89.3357	111.758	122.944
AC009133.12	20.7166	0.510218	0.532793	0.957629	0.33825	0.868395	20.7166	26.4125	15.0208	0.814258	6.82389	56.6577	15.7559	13.5042	15.522	16.0362
IL7	54.9715	0.51002	0.520647	0.97959	0.327289	0.864739	54.9715	69.2887	40.6543	0.769212	32.9821	128.491	46.3924	69.5988	11.3828	40.9813
AC007743.1	187.859	0.509964	0.470813	1.08316	0.278739	0.835201	187.859	230.836	144.883	0.671976	387.824	195.267	109.416	117.383	244.213	73.0537
PLGLB2	22.7798	0.509877	0.440666	1.15706	0.247248	0.815143	22.7798	27.8115	17.7481	0.648015	36.3941	24.2819	22.7586	18.6982	11.3828	23.1634
DUSP3	4061.28	0.509876	0.367221	1.38847	0.164994	0.742011	4061.28	4872.62	3249.94	0.584284	3821.38	7350.32	3446.17	2113.93	3991.23	3644.67
XXbac-B461K10.4	10.5484	0.509815	0.540118	0.943895	0.345223	0.872663	10.5484	13.5817	7.51506	0.853812	5.68657	26.3053	8.75329	10.3879	4.1392	8.01809
SERPINA1	3.56664	0.509783	0.451226	1.12977	0.258572		3.56664	6.24238	0.890899	2.80876	9.09852	0	9.62862	0	0	2.6727
PCYT2	2673.02	0.509647	0.298177	1.70921	0.0874122	0.613951	2673.02	3179.6	2166.44	0.55352	2019.87	3426.78	4092.16	2191.84	2216.54	2090.94
MPHOSPH6	605.734	0.509615	0.256289	1.98844	0.0467632	0.487328	605.734	717.962	493.506	0.54084	732.431	849.865	571.59	444.601	581.558	454.358
MAPK12	998.971	0.509478	0.282417	1.80399	0.0712324	0.573864	998.971	1186.63	811.309	0.54855	1442.12	833.677	1284.11	743.772	744.022	946.134
GPR75	68.5985	0.509415	0.33234	1.53281	0.125323	0.680013	68.5985	81.8014	55.3957	0.562351	60.2777	94.0922	91.0342	66.4824	50.7052	48.9994
LINC00271	10.5719	0.509152	0.512947	0.992601	0.320905	0.861779	10.5719	13.2373	7.90663	0.74347	7.9612	21.2466	10.504	9.34909	7.24361	7.12719
C5orf49	2.43164	0.50897	0.530232	0.9599	0.337106		2.43164	3.57815	1.28513	1.4773	6.82389	3.03523	0.875329	1.03879	1.0348	1.7818
RP11-498E2.8	4.80946	0.508768	0.5493	0.926212	0.354336		4.80946	6.55584	3.06308	1.0978	2.27463	12.1409	5.25198	5.19394	3.1044	0.890899
RUNDC3B	8.64876	0.508697	0.54957	0.925627	0.35464	0.87665	8.64876	11.8549	5.44266	1.1231	12.5105	15.1762	7.87796	1.03879	1.0348	14.2544
IFITM4P	4.22142	0.508579	0.544304	0.934365	0.350116		4.22142	5.9232	2.51963	1.23316	3.41194	9.10569	5.25198	0	3.1044	4.45449
RPL30P4	3.98841	0.508489	0.550778	0.92322	0.355893		3.98841	5.3586	2.61822	1.03327	3.41194	3.03523	9.62862	2.07758	3.1044	2.6727
LMNB2	3282.26	0.508439	0.280413	1.81318	0.0698043	0.569399	3282.26	3896.56	2667.97	0.546458	3598.46	5067.82	3023.39	2673.84	3125.1	2204.97
HAPLN1	8609.93	0.508277	0.531154	0.95693	0.338602	0.868395	8609.93	12517.2	4702.65	1.41237	28981.1	287.335	8283.24	1331.73	6706.54	6069.69
GLCE	1127.61	0.508246	0.208372	2.43913	0.0147229	0.285429	1127.61	1331.42	923.81	0.527296	1244.22	1257.6	1492.44	949.452	1019.28	802.7
SREBF2	10181.9	0.508015	0.325569	1.56039	0.118667	0.668441	10181.9	12141.6	8222.21	0.562357	7954.38	14570.1	13900.2	9717.86	5781.43	9167.35
SLC8A1	1585.14	0.507429	0.384642	1.31922	0.187095	0.764695	1585.14	1905.53	1264.74	0.591352	2495.27	1156.42	2064.9	1350.42	1730.19	713.61
RP11-53B2.2	1.99882	0.507371	0.470105	1.07927	0.280467		1.99882	3.35441	0.643229	2.38265	5.68657	0	4.37665	1.03879	0	0.890899
RP1-178F10.3	620.051	0.507255	0.28013	1.81079	0.0701741	0.570532	620.051	735.789	504.314	0.544968	547.048	985.438	674.879	500.696	494.635	517.612
MANBA	3431.9	0.507024	0.404697	1.25285	0.21026	0.781587	3431.9	4140.26	2723.55	0.604235	6034.59	1705.8	4680.39	2548.15	2274.49	3348
GRM8	1.4977	0.506957	0.500846	1.0122	0.311441		1.4977	2.35351	0.6419	1.87439	2.27463	3.03523	1.75066	0	1.0348	0.890899
RASGRF2	498.442	0.506941	0.550703	0.920535	0.357293	0.877151	498.442	663.24	333.644	0.991223	804.082	61.7164	1123.92	130.887	48.6356	821.409
CTD-2085J24.4	66.6726	0.506839	0.320016	1.58379	0.113241	0.654226	66.6726	79.3597	53.9855	0.555834	76.2001	83.9747	77.9043	49.8618	69.3317	42.7631
AGPAT6	4275.04	0.506782	0.196887	2.57397	0.010054	0.232918	4275.04	5043.15	3506.93	0.524115	4992.81	5760.87	4375.77	3451.89	3706.66	3362.25
RP11-599B13.8	2.8098	0.506704	0.542836	0.933439	0.350594		2.8098	3.94157	1.67803	1.232	4.54926	2.02349	5.25198	1.03879	3.1044	0.890899
AP000254.8	14.487	0.506643	0.495696	1.02208	0.306741	0.855359	14.487	17.9563	11.0177	0.704673	17.0597	26.3053	10.504	14.543	11.3828	7.12719
EPHB3	546.403	0.506445	0.47146	1.07421	0.28273	0.83907	546.403	670.737	422.068	0.668271	518.616	1060.31	433.288	291.899	176.951	797.354
GRIA3	963.645	0.506393	0.513392	0.986367	0.323953	0.862927	963.645	1206.74	720.552	0.743937	763.138	2570.84	286.233	410.321	575.349	1175.99
MT-TL1	188.163	0.506312	0.46541	1.08788	0.276646	0.835201	188.163	230.425	145.9	0.659321	159.224	342.981	189.071	60.2497	266.979	110.471
FNDC1	8816.17	0.506211	0.526894	0.960745	0.336681	0.868395	8816.17	12940.8	4691.53	1.4638	26862.2	361.193	11599	4529.11	681.934	8863.55
FAM155A	496.921	0.506174	0.550861	0.918877	0.35816	0.877151	496.921	667.539	326.303	1.03264	1087.27	11.1292	904.215	483.036	80.7145	415.159
HABP4	1400.18	0.505774	0.379612	1.33234	0.182747	0.760212	1400.18	1680.91	1119.45	0.586445	843.888	2537.45	1661.37	888.163	1234.52	1235.68
KALRN	327.736	0.505599	0.493535	1.02444	0.305626	0.855359	327.736	405.801	249.67	0.700747	202.442	418.862	596.099	136.081	102.445	510.485
TNFSF9	229.161	0.505534	0.516507	0.978755	0.327701	0.864739	229.161	287.413	170.91	0.74989	84.1613	492.719	285.357	344.877	85.8885	81.9627
FAM134A	4457.63	0.50549	0.309435	1.63359	0.102345	0.638935	4457.63	5302.03	3613.22	0.553257	3625.76	7318.95	4961.37	3134.02	3461.41	4244.24
RHEBL1	26.6702	0.505483	0.478303	1.05683	0.290591	0.845027	26.6702	32.7768	20.5637	0.672579	20.4717	51.5989	26.2599	32.2024	13.4524	16.0362
MCM3AP-AS1	57.7852	0.505188	0.433738	1.16473	0.244128	0.813317	57.7852	70.1034	45.467	0.624664	32.9821	101.174	76.1536	35.3188	41.392	59.6902
CNOT3	1397.14	0.50515	0.367467	1.37468	0.16923	0.746002	1397.14	1673.79	1120.48	0.579	1140.73	2754.98	1125.67	1120.85	1076.19	1164.4
FRMD6	21591	0.505036	0.404929	1.24722	0.212317	0.783639	21591	26031.2	17150.8	0.601961	23514	38518.1	16061.4	15951.6	25884.5	9616.36
FAM64A	293.447	0.504959	0.397396	1.27067	0.203846	0.775603	293.447	353.233	233.662	0.596198	258.17	543.306	258.222	194.253	344.589	162.144
RTKN	323.795	0.504822	0.267437	1.88763	0.0590751	0.532128	323.795	383.706	263.885	0.540094	378.726	398.627	373.766	228.533	218.343	344.778
DIAPH2	803.388	0.504773	0.311221	1.62191	0.104822	0.641435	803.388	955.53	651.247	0.553097	717.646	1369.9	779.043	725.074	577.419	651.247
LRCH1	877.463	0.504676	0.182768	2.76129	0.00575733	0.172918	877.463	1033.66	721.264	0.519166	1020.17	1104.82	975.992	752.082	753.335	658.374
RN7SL861P	4.57075	0.504648	0.550697	0.916381	0.359467		4.57075	6.17435	2.96714	1.05721	10.2358	3.03523	5.25198	5.19394	1.0348	2.6727
PHLDB3	255.93	0.504555	0.39824	1.26696	0.205169	0.777422	255.93	308.172	203.687	0.59738	193.344	391.545	339.628	154.779	135.559	320.724
ORAI1	591.332	0.504466	0.228639	2.20639	0.0273571	0.381076	591.332	698.315	484.35	0.527828	709.684	633.352	751.908	581.721	429.442	441.886
PTMA	10341.1	0.504456	0.266635	1.89194	0.0584994	0.530482	10341.1	12247.4	8434.71	0.53807	10216.5	16423.6	10102.2	7913.48	8887.9	8502.74
PLOD3	8976.66	0.50436	0.260305	1.93757	0.0526757	0.50861	8976.66	10626	7327.35	0.536229	12176.1	9204.85	10496.9	5560.63	7459.88	8961.55
CTD-2196E14.4	104.463	0.504356	0.271218	1.8596	0.0629422	0.543144	104.463	123.795	85.1308	0.540201	113.731	138.609	119.045	71.6763	91.0625	92.6535
ACTN1	36817.7	0.50423	0.292682	1.72279	0.084926	0.610147	36817.7	43702	29933.4	0.545946	49688.1	31928.6	49489.4	21945.4	33616.5	34238.1
PRKG2	71.1246	0.504223	0.550886	0.915294	0.360037	0.8781	71.1246	95.4347	46.8144	1.02756	130.791	62.7281	92.7849	6.23273	4.1392	130.071
[truncated: 28,237 more rows]

## Sheet: adj PValue<0.05
Table S6. List of differential expression genes between high and low-NRG1 CAFs
Gene	baseMean	log2FoldChange	lfcSE	stat	pvalue	padj	baseMean	treatMean	contrMean	logFC	CAF_H3/ CAF#2	CAF_H4/CAF#3	CAF_H7 / CAF#6	CAF_H2/CAF#1	CAF_H5/CAF#4	CAF_H6/ CAF#5
ABCA8	1241.28	-4.96059	0.366054	-13.5515	7.75877e-42	1.34172e-37	1241.28	46.7696	2435.79	-5.70267	62.5523	31.3641	46.3924	3298.15	2512.5	1496.71
PTGIS	13900.4	-3.29255	0.308939	-10.6576	1.60677e-26	9.26196e-23	13900.4	2113.01	25687.8	-3.60372	2367.89	1458.93	2512.19	31929.2	19120	26014.2
MEDAG	4723.46	-2.83835	0.383756	-7.39623	1.40103e-13	3.46114e-10	4723.46	865.405	8581.52	-3.30979	791.571	731.491	1073.15	12993.2	8526.76	4224.64
ERBB3	258.031	-2.77603	0.53309	-5.20744	1.91468e-07	0.000118252	258.031	19.2294	496.832	-4.69138	15.9224	11.1292	30.6365	499.657	936.495	54.3448
CRLF1	2669.72	-2.76697	0.481898	-5.74182	9.36633e-09	8.99845e-06	2669.72	365.521	4973.92	-3.76636	575.481	112.304	408.779	6957.8	5889.05	2074.9
INMT	249.034	-2.75777	0.491667	-5.60902	2.03479e-08	1.6756e-05	249.034	31.9411	466.126	-3.86723	6.82389	30.3523	58.6471	616.001	263.874	518.503
PCDH1	292.925	-2.74857	0.526438	-5.22107	1.77892e-07	0.000113936	292.925	26.0798	559.77	-4.42383	36.3941	18.2114	23.6339	490.308	1118.62	70.381
PEAR1	3675.09	-2.73289	0.471011	-5.80217	6.54603e-09	7.22533e-06	3675.09	550.377	6799.8	-3.627	784.747	316.676	549.707	11057.9	7351.23	1990.27
TMC3	14.0891	-2.72369	0.545819	-4.9901	6.03472e-07	0.000276903	14.0891	0.291776	27.8864	-6.57856	0	0	0.875329	20.7758	16.5568	46.3267
ABCA9	2203.13	-2.63354	0.488961	-5.38598	7.20492e-08	5.6634e-05	2203.13	325.857	4080.41	-3.6464	171.735	581.753	224.084	7940.49	2366.59	1934.14
PALM	2313.05	-2.59931	0.516059	-5.03684	4.73272e-07	0.000248009	2313.05	282.757	4343.35	-3.94118	189.932	52.6107	605.728	6743.81	3472.79	2813.46
MYH11	252.787	-2.56538	0.546526	-4.69398	2.67944e-06	0.000908541	252.787	14.866	490.708	-5.04477	28.4329	3.03523	13.1299	1128.12	276.292	67.7083
KRT8	399.197	-2.46104	0.480897	-5.1176	3.09443e-07	0.000167225	399.197	71.8912	726.502	-3.33708	102.358	35.411	77.9043	616.001	1313.16	250.343
ALPL	156.382	-2.43926	0.544918	-4.47638	7.59205e-06	0.00193072	156.382	12.3728	300.391	-4.60159	29.5702	4.04698	3.50132	236.844	600.185	64.1447
RP11-893F2.5	48.4825	-2.43626	0.454558	-5.35962	8.33961e-08	6.2703e-05	48.4825	9.77022	87.1948	-3.15778	9.09852	7.08221	13.1299	79.9866	133.489	48.1085
TSPAN8	19.7727	-2.42326	0.548447	-4.4184	9.94357e-06	0.00235554	19.7727	0.962658	38.5827	-5.32479	1.13731	0	1.75066	14.543	80.7145	20.4907
DCLK1	968.324	-2.42228	0.421585	-5.74564	9.15749e-09	8.99845e-06	968.324	221.186	1715.46	-2.95527	76.2001	279.241	308.116	1976.81	1631.88	1537.69
PRG4	116.921	-2.39879	0.549671	-4.36405	1.27678e-05	0.00286746	116.921	6.50437	227.338	-5.12729	12.5105	0	7.00263	442.523	203.856	35.6359
CTA-992D9.7	12.0842	-2.38287	0.550039	-4.33218	1.47641e-05	0.00310109	12.0842	0.379105	23.7894	-5.97158	1.13731	0	0	14.543	43.4616	13.3635
RP1-140K8.5	155.126	-2.38004	0.474933	-5.01132	5.40593e-07	0.000274955	155.126	30.7965	279.456	-3.18178	54.5911	14.1644	23.6339	135.042	444.964	258.361
TRH	77.4952	-2.37431	0.550752	-4.31103	1.62494e-05	0.0033059	77.4952	1.8082	153.182	-6.40455	4.54926	0	0.875329	385.39	52.7748	21.3816
SNHG5	3550.1	-2.35272	0.214755	-10.9554	6.26102e-28	5.41359e-24	3550.1	1098.35	6001.86	-2.45007	962.168	1124.05	1208.83	6424.9	6501.65	5079.01
ADAMTS15	461.022	-2.34825	0.533248	-4.40367	1.06432e-05	0.00248721	461.022	58.2624	863.781	-3.89003	86.4359	6.07046	82.2809	1167.6	1153.8	269.942
PTGDR	15.6369	-2.34767	0.53604	-4.37964	1.18874e-05	0.00274091	15.6369	1.63715	29.6366	-4.17812	1.13731	2.02349	1.75066	10.3879	39.3224	39.1995
ZFP42	28.4433	-2.31144	0.53268	-4.33927	1.42958e-05	0.00305206	28.4433	3.55885	53.3278	-3.9054	4.54926	0	6.1273	89.3357	40.3572	30.2906
AF131217.1	101.939	-2.30111	0.531384	-4.3304	1.48841e-05	0.00310109	101.939	13.9034	189.975	-3.77231	27.2956	3.03523	11.3793	266.968	256.631	46.3267
PROSER2	202.423	-2.28815	0.486381	-4.70445	2.54552e-06	0.000884828	202.423	41.1993	363.647	-3.14185	62.5523	24.2819	36.7638	454.989	537.062	98.8898
IGF2	111.815	-2.27644	0.464597	-4.89982	9.59243e-07	0.000384503	111.815	24.9538	198.676	-2.99308	7.9612	22.2584	44.6418	273.201	162.464	160.362
NEB	80.1682	-2.27037	0.494781	-4.58863	4.46156e-06	0.0012859	80.1682	15.6741	144.662	-3.20623	10.2358	13.1527	23.6339	273.201	105.55	55.2357
PLAT	9445.76	-2.26314	0.481168	-4.70342	2.55834e-06	0.000884828	9445.76	2017.85	16873.7	-3.06389	3235.66	1163.51	1654.37	26998.1	18949.3	4673.65
KRT18	6222.75	-2.25505	0.544418	-4.14213	3.44094e-05	0.0057771	6222.75	667.563	11777.9	-4.14104	823.416	40.4698	1138.8	8820.35	22034	4479.44
PGM5	108.875	-2.23265	0.550498	-4.05568	4.9988e-05	0.00739813	108.875	7.14062	210.61	-4.88238	10.2358	5.05872	6.1273	144.391	7.24361	480.194
ZNF704	498.033	-2.23063	0.375771	-5.93613	2.91828e-09	4.20548e-06	498.033	142.785	853.282	-2.57918	97.8091	237.76	92.7849	896.474	890.964	772.409
WNT2	1492.16	-2.22445	0.526483	-4.22511	2.38825e-05	0.00430208	1492.16	239.645	2744.67	-3.51766	483.359	65.7633	169.814	1972.66	5439.95	821.409
AC007255.8	48.9045	-2.21442	0.495976	-4.46477	8.01538e-06	0.00198014	48.9045	9.92197	87.8871	-3.14695	10.2358	2.02349	17.5066	112.189	96.2365	55.2357
ZNF423	326.617	-2.20905	0.534234	-4.13499	3.54976e-05	0.0059025	326.617	47.5472	605.686	-3.67114	18.197	46.5402	77.9043	716.763	1031.7	68.5992
TTC9	69.9434	-2.20833	0.518235	-4.26126	2.03279e-05	0.00394977	69.9434	12.3105	127.576	-3.37341	18.197	9.10569	9.62862	165.167	193.508	24.0543
JAG1	3934.97	-2.16872	0.51282	-4.229	2.34734e-05	0.0042729	3934.97	762.151	7107.79	-3.22125	1143	469.449	674.003	8397.56	11895	1030.77
ELN	17534.5	-2.16297	0.481892	-4.48851	7.17234e-06	0.00189524	17534.5	4064.03	31005	-2.93152	4826.76	1339.55	6025.77	36119.7	11754.3	45140.9
SULT1A1	117.107	-2.15458	0.53207	-4.04943	5.13427e-05	0.00746108	117.107	18.6591	215.555	-3.5301	28.4329	3.03523	24.5092	339.684	253.526	53.4539
IL18	26.84	-2.14794	0.5507	-3.90038	9.6043e-05	0.0119238	26.84	1.13731	52.5427	-5.52979	3.41194	0	0	36.3576	109.689	11.5817
ZG16B	21.6381	-2.13928	0.547173	-3.90969	9.24143e-05	0.0117801	21.6381	0	43.2763	#N/A	0	0	0	42.5903	82.7841	4.45449
KLHL13	165.861	-2.13435	0.529664	-4.02964	5.58628e-05	0.00797715	165.861	28.0675	303.654	-3.43546	50.0419	13.1527	21.0079	45.7067	526.714	338.542
FANK1	216.796	-2.12922	0.371432	-5.73245	9.89887e-09	9.00954e-06	216.796	67.0586	366.534	-2.45045	94.3971	32.3758	74.403	382.274	334.241	383.086
KIAA1671	716.433	-2.11113	0.531824	-3.96961	7.19912e-05	0.0100399	716.433	121.202	1311.66	-3.43591	180.833	96.1157	86.6576	1942.53	1886.44	106.017
CACNG8	30.0638	-2.10509	0.53782	-3.91411	9.0738e-05	0.0117099	30.0638	4.49172	55.6358	-3.63067	9.09852	0	4.37665	36.3576	93.1321	37.4177
FGL2	562.643	-2.10483	0.55074	-3.82183	0.000132467	0.0150707	562.643	45.1916	1080.09	-4.57896	101.221	8.09395	26.2599	932.831	2242.41	65.0356
G0S2	280.316	-2.09402	0.5196	-4.03005	5.57646e-05	0.00797715	280.316	55.0453	505.586	-3.19927	61.415	16.1879	87.5329	1058.52	264.909	193.325
PTPRH	299.736	-2.08528	0.512221	-4.07107	4.67986e-05	0.00714365	299.736	63.0148	536.457	-3.0897	89.8479	47.552	51.6444	1159.29	328.032	122.053
PPP1R14A	385.067	-2.0783	0.541955	-3.83482	0.000125656	0.0144865	385.067	56.0156	714.118	-3.67226	87.5732	6.07046	74.403	533.937	1431.13	177.289
PLCL1	287.299	-2.05495	0.495615	-4.14626	3.37949e-05	0.00572956	287.299	68.3996	506.198	-2.88764	42.0806	60.7046	102.414	454.989	934.425	129.18
CYGB	1280.43	-2.04748	0.528894	-3.87125	0.000108279	0.0130032	1280.43	240.715	2320.15	-3.26882	95.5344	200.325	426.285	2037.06	4563.47	359.923
SESN3	1842.69	-2.03254	0.470382	-4.32103	1.55299e-05	0.00319713	1842.69	496.073	3189.31	-2.68462	246.797	975.321	266.1	3949.47	3923.97	1694.49
PLCB1	483.685	-2.03112	0.258518	-7.85677	3.94151e-15	1.13601e-11	483.685	177.318	790.052	-2.15561	203.579	189.196	139.177	821.681	884.755	663.72
GRIP2	42.3379	-2.02026	0.475327	-4.25025	2.13535e-05	0.00405787	42.3379	11.1957	73.4801	-2.71441	13.6478	5.05872	14.8806	114.267	65.1925	40.9813
MALL	130.345	-2.01755	0.520702	-3.87467	0.000106768	0.0130024	130.345	27.2924	233.399	-3.09623	36.3941	19.2231	26.2599	162.051	493.6	44.5449
LMO3	16.6514	-2.014	0.539247	-3.73484	0.000187837	0.0195762	16.6514	2.5962	30.7065	-3.56407	3.41194	0	4.37665	21.8145	50.7052	19.5998
MYH15	303.893	-2.01211	0.546736	-3.68021	0.000233039	0.0230962	303.893	41.1745	566.612	-3.78254	48.9045	8.09395	66.525	1353.54	260.77	85.5263
RP11-138I17.1	137.961	-1.9997	0.546656	-3.65805	0.000254137	0.0244155	137.961	3.69888	272.224	-6.20156	3.41194	5.05872	2.62599	744.811	68.2969	3.56359
PTGES	561.996	-1.99871	0.473817	-4.21832	2.46131e-05	0.00438798	561.996	153.564	970.428	-2.65978	92.1225	227.642	140.928	1645.44	966.504	299.342
FOXS1	184.267	-1.97657	0.550462	-3.59074	0.000329738	0.0292418	184.267	13.0562	355.478	-4.76695	13.6478	1.01174	24.5092	162.051	878.546	25.8361
ACADL	35.8678	-1.97019	0.540676	-3.64394	0.000268492	0.0253718	35.8678	5.94215	65.7934	-3.46889	3.41194	3.03523	11.3793	42.5903	17.5916	137.198
PCDHAC1	9.59691	-1.96547	0.548744	-3.58176	0.000341292	0.0295098	9.59691	1.09546	18.0984	-4.04625	2.27463	1.01174	0	22.8533	8.27841	23.1634
CD34	368.683	-1.95713	0.550789	-3.55331	0.000380411	0.031853	368.683	30.8705	706.496	-4.51638	43.218	22.2584	27.1352	311.636	1795.38	12.4726
CACNB4	1108.59	-1.95676	0.54734	-3.57504	0.000350174	0.0299074	1108.59	158.363	2058.82	-3.70051	222.914	7.08221	245.092	3550.58	2020.97	604.92
MISP	32.4834	-1.95676	0.509738	-3.83876	0.000123658	0.0143518	32.4834	7.72056	57.2462	-2.8904	11.3731	3.03523	8.75329	81.0254	69.3317	21.3816
F2R	7335.4	-1.94742	0.477789	-4.07589	4.58378e-05	0.0071412	7335.4	2062.56	12608.2	-2.61186	2710.22	1192.85	2284.61	22773.3	11484.2	3567.16
OCLN	44.544	-1.94167	0.548628	-3.53913	0.000401446	0.0327462	44.544	5.87412	83.2139	-3.82438	4.54926	6.07046	7.00263	59.2109	184.195	6.23629
KAZALD1	557.613	-1.94112	0.493486	-3.93348	8.37255e-05	0.0111374	557.613	148.236	966.991	-2.70561	212.678	117.362	114.668	641.971	1983.71	275.288
PRCD	34.7616	-1.94105	0.545864	-3.55593	0.00037665	0.0317727	34.7616	5.13847	64.3847	-3.64731	1.13731	2.02349	12.2546	81.0254	95.2017	16.9271
GPR133	2517.11	-1.92726	0.529315	-3.64104	0.000271538	0.0253741	2517.11	534.062	4500.16	-3.0749	875.732	583.776	142.679	9971.32	1302.81	2226.36
TRABD2B	61.6128	-1.92024	0.549032	-3.4975	0.000469644	0.0367491	61.6128	8.27793	114.948	-3.79556	13.6478	5.05872	6.1273	96.6072	241.109	7.12719
C12orf39	109.072	-1.91931	0.543663	-3.53033	0.000415034	0.0333822	109.072	18.3589	199.785	-3.4439	22.7463	6.07046	26.2599	92.4521	473.939	32.9633
LYVE1	14.4222	-1.9157	0.550915	-3.47731	0.000506478	0.0380805	14.4222	1.21258	27.6318	-4.51018	0	1.01174	2.62599	21.8145	54.8444	6.23629
IGSF9	5.90372	-1.91537	0.550736	-3.47783	0.000505485	0.0380805	5.90372	0.291776	11.5157	-5.30259	0	0	0.875329	14.543	9.31321	10.6908
RP11-536C5.2	29.1361	-1.91502	0.530019	-3.61312	0.00030254	0.0272491	29.1361	6.02587	52.2464	-3.11609	5.68657	1.01174	11.3793	90.3745	35.1832	31.1815
LRRC71	39.8798	-1.90854	0.55091	-3.46434	0.000531528	0.0392808	39.8798	4.00273	75.7568	-4.24232	7.9612	4.04698	0	154.779	60.0185	12.4726
FAM90A1	12.3372	-1.90486	0.51239	-3.71759	0.000201129	0.0207031	12.3372	2.93344	21.7409	-2.88974	3.41194	1.01174	4.37665	23.8921	21.7308	19.5998
IL1RL1	321.439	-1.90329	0.530806	-3.58565	0.000336235	0.0295098	321.439	68.7001	574.177	-3.06311	98.9464	54.6342	52.5198	234.766	108.654	1379.11
CYP3A5	39.1982	-1.90064	0.525797	-3.61477	0.000300612	0.0272172	39.1982	8.74314	69.6532	-2.99397	7.9612	12.1409	6.1273	70.6376	14.4872	123.835
IQGAP2	16.8403	-1.89898	0.544348	-3.48854	0.000485663	0.0376617	16.8403	2.729	30.9515	-3.50357	4.54926	1.01174	2.62599	63.366	13.4524	16.0362
RP11-96H19.1	63.2407	-1.89567	0.406249	-4.66627	3.06724e-06	0.000982255	63.2407	21.7434	104.738	-2.26813	27.2956	15.1762	22.7586	95.5685	150.046	68.5992
SH3BGR	256.939	-1.89407	0.411248	-4.60567	4.11139e-06	0.00122583	256.939	87.8213	426.056	-2.2784	101.221	60.7046	101.538	714.686	304.231	259.252
CYP11A1	60.2002	-1.87745	0.488489	-3.84338	0.000121349	0.014179	60.2002	17.2159	103.185	-2.58341	31.8448	4.04698	15.7559	132.965	91.0625	85.5263
PCOLCE2	1786.99	-1.87399	0.522858	-3.58414	0.000338196	0.0295098	1786.99	424.729	3149.26	-2.8904	771.099	102.186	400.901	5339.37	3315.5	792.9
SMCO3	29.2374	-1.8648	0.538566	-3.46252	0.000535144	0.0393797	29.2374	5.74616	52.7286	-3.19792	10.2358	0	7.00263	40.5127	83.8189	33.8542
NPR1	86.2182	-1.85353	0.534918	-3.46507	0.000530086	0.0392808	86.2182	18.2881	154.148	-3.07535	5.68657	14.1644	35.0132	333.451	75.5405	53.4539
PRPH2	125.375	-1.85058	0.45629	-4.0557	4.99845e-05	0.00739813	125.375	40.3678	210.382	-2.38173	27.2956	46.5402	47.2678	111.15	132.455	387.541
CCND2	248.413	-1.84124	0.518525	-3.55092	0.000383892	0.0319166	248.413	62.8315	433.995	-2.78812	80.7494	7.08221	100.663	280.473	413.92	607.593
GPX3	1359.85	-1.83883	0.543345	-3.38427	0.000713671	0.0493661	1359.85	256.748	2462.95	-3.26196	493.595	104.21	172.44	2175.22	5010.51	203.125
RP11-47I22.3	33.1972	-1.82729	0.537169	-3.40171	0.000669659	0.0466952	33.1972	7.01627	59.3781	-3.08115	14.7851	1.01174	5.25198	33.2412	106.584	38.3086
CCDC81	58.1102	-1.80441	0.487054	-3.70475	0.000211601	0.0212166	58.1102	17.5922	98.6283	-2.48706	14.7851	9.10569	28.8859	82.0642	166.603	47.2176
ABCA6	1026.71	-1.80431	0.495716	-3.63981	0.000272837	0.0253741	1026.71	303.468	1749.96	-2.5277	155.812	617.164	137.427	3082.08	1122.76	1045.02
KIAA1324L	1194.54	-1.79536	0.466869	-3.84553	0.000120293	0.0141512	1194.54	391.261	1997.81	-2.35222	693.762	197.29	282.731	1951.88	3155.11	886.444
NKAPL	80.5461	-1.79248	0.366116	-4.89595	9.78322e-07	0.000384503	80.5461	31.1523	129.94	-2.06044	27.2956	23.2701	42.8911	94.5297	143.837	151.453
C10orf10	1119.78	-1.79184	0.382858	-4.68016	2.86654e-06	0.00095329	1119.78	426.801	1812.76	-2.08655	300.251	303.523	676.629	1608.04	1347.31	2482.93
PENK	50.8374	-1.78018	0.420521	-4.23326	2.30326e-05	0.00423726	50.8374	18.4441	83.2307	-2.17396	10.2358	29.3406	15.7559	68.56	104.515	76.6173
SGCG	303.456	-1.77777	0.438533	-4.0539	5.03715e-05	0.00739813	303.456	107.286	499.627	-2.21939	118.281	55.6459	147.931	432.136	258.7	808.045
RP4-773A18.4	73.0259	-1.77644	0.525784	-3.37864	0.000728445	0.0497968	73.0259	18.5218	127.53	-2.78354	22.7463	16.1879	16.6313	136.081	228.691	17.818
ARHGAP44	127.486	-1.77627	0.357399	-4.97	6.69527e-07	0.000294989	127.486	50.5401	204.432	-2.01612	63.6896	35.411	52.5198	142.314	202.821	268.161
THBD	261.921	-1.7711	0.344536	-5.14054	2.73954e-07	0.000152822	261.921	105.238	418.603	-1.99192	85.2986	118.374	112.042	595.225	272.153	388.432
RP5-855F14.1	47.5713	-1.7599	0.377691	-4.65963	3.16777e-06	0.000996005	47.5713	18.6353	76.5073	-2.03756	21.609	14.1644	20.1326	64.4048	66.2273	98.8898
RP11-893F2.6	40.8473	-1.74735	0.483178	-3.61637	0.000298763	0.0271921	40.8473	13.1282	68.5663	-2.38483	13.6478	9.10569	16.6313	62.3273	114.863	28.5088
MEX3B	1021.55	-1.74532	0.425238	-4.10435	4.05454e-05	0.00657615	1021.55	378.427	1664.67	-2.13715	247.935	368.275	519.07	977.499	2910.89	1105.61
FZD4	4198.72	-1.72855	0.511616	-3.37861	0.000728537	0.0497968	4198.72	1229.99	7167.45	-2.54281	1787.86	292.394	1609.73	6945.33	12272.7	2284.26
SAMD12	436.092	-1.71374	0.489827	-3.49866	0.000467604	0.0367491	436.092	141.963	730.221	-2.36281	203.579	64.7516	157.559	616.001	1342.14	232.525
WNT2B	350.615	-1.69586	0.452896	-3.74448	0.00018077	0.0190614	350.615	127.693	573.536	-2.1672	106.908	61.7164	214.456	290.861	569.14	860.608
SYN1	73.3022	-1.69271	0.460138	-3.6787	0.000234422	0.0230962	73.3022	26.3764	120.228	-2.18845	43.218	13.1527	22.7586	108.034	183.16	69.4901
FAM198A	25.2705	-1.69175	0.432774	-3.90909	9.2644e-05	0.0117801	25.2705	9.5203	41.0206	-2.10727	10.2358	6.07046	12.2546	48.823	34.1484	40.0904
PRSS30P	17.8602	-1.68968	0.471599	-3.58287	0.000339843	0.0295098	17.8602	6.16228	29.5581	-2.26202	5.68657	4.04698	8.75329	31.1636	22.7656	34.7451
FAM212B	1794.82	-1.683	0.490087	-3.43408	0.000594579	0.0428419	1794.82	598.536	2991.11	-2.32117	420.806	659.657	715.144	3774.95	4631.77	566.612
ADAMTS1	17535.2	-1.68288	0.375102	-4.48647	7.24135e-06	0.00189524	17535.2	7236.27	27834.1	-1.94353	9804.79	4644.92	7259.11	27825	39121.7	16555.6
RP4-756G23.5	330.166	-1.67976	0.476001	-3.5289	0.000417297	0.0334088	330.166	115.288	545.044	-2.24113	211.541	35.411	98.9122	802.983	391.155	440.995
GPRC5A	1148.79	-1.62003	0.480044	-3.37476	0.000738799	0.0502847	1148.79	415.181	1882.4	-2.18076	605.052	166.938	473.553	1946.69	3047.49	653.029
SEMA3C	24400.8	-1.58767	0.415692	-3.81934	0.000133811	0.0151242	24400.8	10208.1	38593.4	-1.91864	12992.7	6861.65	10770.1	66762.9	28023.4	20994
COL4A5	277.801	-1.54621	0.345695	-4.47276	7.72156e-06	0.0019352	277.801	127.906	427.696	-1.7415	87.5732	125.456	170.689	296.054	454.278	532.757
HAPLN3	1150.53	-1.54519	0.420632	-3.6735	0.000239249	0.0231136	1150.53	491.815	1809.25	-1.8792	721.058	187.173	567.213	1425.22	2310.71	1691.82
SLC2A12	202.827	-1.48526	0.428634	-3.46511	0.000530011	0.0392808	202.827	89.0384	316.616	-1.83023	56.8657	59.6929	150.557	248.27	470.834	230.743
COBLL1	2127.85	-1.48443	0.422876	-3.51032	0.000447561	0.035341	2127.85	943.933	3311.77	-1.81085	1024.72	502.837	1304.24	4429.39	3953.97	1551.95
ABCA7	289.955	-1.47319	0.320385	-4.59819	4.26181e-06	0.00124914	289.955	141.924	437.985	-1.62576	145.576	130.515	149.681	402.011	612.602	299.342
NFIA	622.526	-1.46858	0.422286	-3.47769	0.000505756	0.0380805	622.526	279.199	965.854	-1.79051	241.111	301.5	294.986	1292.25	1261.42	343.887
JAK3	78.1235	-1.4447	0.358674	-4.0279	5.62778e-05	0.00797715	78.1235	37.919	118.328	-1.6418	45.4926	32.3758	35.8885	92.4521	164.533	97.9989
ABLIM1	1327.36	-1.42674	0.38792	-3.67793	0.000235136	0.0230962	1327.36	634.87	2019.85	-1.66972	560.696	359.169	984.745	2726.82	1466.31	1866.43
HSPB6	6812.15	-1.42232	0.408861	-3.47872	0.000503809	0.0380805	6812.15	3199.46	10424.8	-1.70413	2686.34	1463.99	5448.05	11431.9	8588.85	11253.8
ATP6AP1L	114.63	-1.39363	0.336041	-4.1472	3.36565e-05	0.00572956	114.63	58.2595	171	-1.55343	67.1016	45.5285	62.1484	130.887	153.151	228.961
PIP5KL1	145.501	-1.38453	0.400853	-3.45397	0.000552404	0.0403068	145.501	70.5618	220.441	-1.64343	81.8867	66.7751	63.0237	350.071	194.543	116.708
ADD3	10442.3	-1.37301	0.397507	-3.45404	0.000552259	0.0403068	10442.3	5118.03	15766.6	-1.62321	5502.33	5602.03	4249.72	21331.5	19497.7	6470.6
USP53	4514.29	-1.34492	0.27672	-4.8602	1.17265e-06	0.000440841	4514.29	2428.29	6600.29	-1.44259	2106.31	3026.13	2152.43	8044.37	6696.2	5060.3
HES1	190.17	-1.32372	0.352871	-3.75127	0.000175938	0.0188906	190.17	99.532	280.807	-1.49635	137.615	70.8221	90.1589	341.761	307.336	193.325
TMCC1-AS1	75.2722	-1.28623	0.328417	-3.91645	8.9863e-05	0.0117099	75.2722	40.8452	109.699	-1.42532	51.1792	29.3406	42.0158	125.693	104.515	98.8898
APOLD1	226.218	-1.2797	0.351159	-3.64421	0.000268215	0.0253718	226.218	121.6	330.837	-1.44397	159.224	122.421	83.1563	398.894	373.563	220.052
DFNB59	71.8039	-1.24991	0.324716	-3.84924	0.000118486	0.0140341	71.8039	39.8048	103.803	-1.38283	37.5314	42.4932	39.3898	116.344	76.5753	118.49
ATF3	254.637	-1.13995	0.284719	-4.00376	6.23441e-05	0.00876518	254.637	152.272	357.001	-1.22928	164.911	126.468	165.437	384.351	421.164	265.488
NREP	9984.2	-1.11945	0.285905	-3.91545	9.02351e-05	0.0117099	9984.2	6035.14	13933.2	-1.20707	7529.02	4211.89	6364.52	11783	13848.7	16168
PSMG3-AS1	651.996	-1.10483	0.23815	-4.6392	3.49766e-06	0.00108009	651.996	402.806	901.186	-1.16174	365.078	502.837	340.503	936.986	889.929	876.644
ADAMTS13	143.346	-1.10432	0.298146	-3.70397	0.000212252	0.0212166	143.346	87.0544	199.639	-1.1974	92.1225	98.1391	70.9017	234.766	152.116	212.034
MBNL2	4307.03	-1.09763	0.268471	-4.08843	4.34296e-05	0.00689017	4307.03	2647.94	5966.12	-1.17192	3111.69	1820.13	3012.01	5748.65	6121.88	6027.82
AP1G2	253.7	-1.09237	0.265295	-4.11757	3.82894e-05	0.00630608	253.7	156.634	350.766	-1.16312	191.069	120.398	158.435	383.313	319.753	349.232
MUC1	219.992	-1.07257	0.284832	-3.76564	0.000166121	0.0180675	219.992	136.238	303.747	-1.15675	128.517	130.515	149.681	222.301	373.563	315.378
BCL3	443.413	-1.01832	0.26748	-3.8071	0.000140606	0.0157889	443.413	283.75	603.077	-1.08772	264.994	225.619	360.636	528.743	610.533	669.956
ZNF441	285.251	-1.01697	0.258274	-3.93758	8.23074e-05	0.0111374	285.251	183.226	387.275	-1.07974	208.129	137.597	203.952	382.274	365.285	414.268
ZFC3H1	2116.94	-1.0005	0.279781	-3.57601	0.000348872	0.0299074	2116.94	1362.9	2870.97	-1.07486	1740.09	955.086	1393.52	3204.66	2771.2	2637.06
SMIM14	4902.36	-0.916654	0.269335	-3.4034	0.000665527	0.046595	4902.36	3299.68	6505.05	-0.979237	3178.8	3345.84	3374.39	7176.98	7855.17	4483
AKAP9	1967.91	-0.890528	0.252472	-3.52723	0.000419931	0.0334649	1967.91	1346.89	2588.92	-0.942721	1701.42	1067.39	1271.85	2879.52	2464.9	2422.35
DGKA	2214.2	-0.887301	0.259199	-3.42325	0.000618778	0.0440351	2214.2	1515.49	2912.9	-0.942673	1823.12	1131.13	1592.22	2749.67	3327.92	2661.11
HENMT1	244.648	-0.868963	0.236421	-3.67549	0.000237397	0.0230962	244.648	169.73	319.567	-0.912878	192.206	143.668	173.315	333.451	338.38	286.869
HIF1A	22819.7	-0.846044	0.217216	-3.89495	9.82205e-05	0.0120463	22819.7	16055.5	29583.9	-0.881749	18468.9	14427.5	15270.1	28724.6	34039.8	25987.5
SLC22A23	2052.41	-0.781368	0.197432	-3.95765	7.56897e-05	0.0104712	2052.41	1492.27	2612.56	-0.807959	1717.35	1295.03	1464.43	2602.16	2547.68	2687.84
LINC00339	276.824	-0.780325	0.215161	-3.6267	0.000287064	0.0262656	276.824	200.95	352.699	-0.811602	217.227	198.302	187.32	328.257	392.19	337.651
GCC2	1841.31	-0.775511	0.197096	-3.93469	8.3304e-05	0.0111374	1841.31	1342.12	2340.51	-0.802303	1290.85	1312.23	1423.29	2700.85	2189.64	2131.03
MARCH2	766.513	-0.733747	0.179829	-4.08025	4.49863e-05	0.00707226	766.513	570.572	962.455	-0.754309	578.893	591.87	540.953	1038.79	947.878	900.699
BRWD1	2071.56	-0.685397	0.198763	-3.44832	0.000564079	0.0409858	2071.56	1572.46	2570.65	-0.709108	1693.46	1562.13	1461.8	2910.68	2263.11	2538.17
EDEM1	4009.22	0.495132	0.14676	3.37376	0.00074149	0.0502847	4009.22	4702.81	3315.62	0.504245	4801.74	4669.2	4637.49	3296.07	3403.46	3247.33
JMJD6	1478.44	0.666801	0.182566	3.65239	0.000259814	0.024823	1478.44	1823.56	1133.33	0.686196	1966.42	1787.75	1716.52	1238.23	1111.38	1050.37
RBM14	1026.74	0.705425	0.161778	4.36044	1.298e-05	0.00287772	1026.74	1278.15	775.321	0.721191	1255.6	1325.38	1253.47	800.905	774.031	751.028
SLC35D1	1670.14	0.765732	0.211001	3.62904	0.000284477	0.0261673	1670.14	2119.74	1220.53	0.796383	2200.7	2011.35	2147.18	1027.36	1209.68	1424.55
TMEM62	505.914	0.769677	0.177136	4.34512	1.39202e-05	0.00300903	505.914	641.168	370.66	0.790605	659.643	635.375	628.486	363.576	391.155	357.25
PRDX6	18456.1	0.848394	0.170829	4.96633	6.82332e-07	0.000294989	18456.1	23857.5	13054.8	0.869862	24828.7	25152	21591.7	12493.5	12870.9	13800
DDX39A	1586.25	0.859204	0.246204	3.48981	0.000483368	0.0376526	1586.25	2069.05	1103.46	0.906934	1644.56	2625.48	1937.1	1095.92	1112.41	1102.04
CLN6	651.302	0.868226	0.232947	3.72714	0.000193668	0.0200545	651.302	850.272	452.331	0.910547	754.04	1010.73	786.046	439.407	512.226	405.359
FLVCR1	237.542	0.876191	0.242807	3.6086	0.000307858	0.0275844	237.542	310.99	164.093	0.922352	308.212	257.995	366.763	166.206	166.603	159.471
PANX1	1684.62	0.87867	0.225218	3.90141	9.5633e-05	0.0119238	1684.62	2203.79	1165.44	0.919117	2068.78	2405.93	2136.68	1035.67	1044.11	1416.53
ETS1	4883.6	0.892815	0.239057	3.73473	0.000187917	0.0195762	4883.6	6419.54	3347.66	0.939316	5702.5	8049.43	5506.7	3672.11	3274.11	3096.76
MYADM	10982.7	0.90029	0.207043	4.34831	1.37188e-05	0.00300302	10982.7	14420.5	7544.86	0.93455	15110.4	16096.8	12054.2	7975.81	7764.11	6894.67
TMTC4	341.017	0.949767	0.256068	3.70904	0.000208046	0.0210394	341.017	455.539	226.494	1.0081	396.923	563.541	406.153	228.533	199.717	251.233
ABRACL	571.899	0.979829	0.277014	3.5371	0.000404539	0.0328436	571.899	771.436	372.362	1.05084	628.935	833.677	851.695	279.434	456.347	381.305
SLC38A5	1299.49	0.984084	0.285926	3.44175	0.000577965	0.041819	1299.49	1757.01	841.961	1.0613	2024.42	1447.81	1798.8	1033.59	596.045	896.244
PCOLCE	12524.8	1.01421	0.273349	3.71031	0.000207004	0.0210394	12524.8	17027.3	8022.36	1.08575	16311.4	21525.9	13244.6	9091.47	8543.32	6432.29
BVES	1610.21	1.01594	0.24168	4.20365	2.62647e-05	0.00463464	1610.21	2181.45	1038.96	1.07015	2097.21	1756.39	2690.76	983.732	995.478	1137.68
EHD4	1788.93	1.01914	0.274767	3.7091	0.000207995	0.0210394	1788.93	2435.33	1142.52	1.0919	2545.31	2906.74	1853.95	1411.71	1029.63	986.225
MFSD2A	246.641	1.02363	0.299447	3.41839	0.00062992	0.0442813	246.641	337.447	155.834	1.11465	433.317	249.901	329.124	159.973	129.35	178.18
PDGFC	4199.34	1.02974	0.287453	3.58229	0.00034059	0.0295098	4199.34	5741.33	2657.35	1.1114	6198.37	5875.2	5150.44	3627.45	1945.43	2399.19
TUBA1A	27979.6	1.03554	0.291478	3.55271	0.000381286	0.031853	27979.6	38329.2	17630	1.12041	47830.9	36463.2	30693.4	18920.5	12733.2	21236.4
ZBTB42	124.062	1.05182	0.236781	4.44215	8.90636e-06	0.00216926	124.062	169.361	78.7625	1.10452	162.636	173.008	172.44	81.0254	78.6449	76.6173
TYRO3	804.936	1.08362	0.287361	3.77094	0.000162631	0.0179101	804.936	1114.53	495.342	1.16994	1070.21	1215.1	1058.27	554.713	329.067	602.248
HIVEP3	372.297	1.11804	0.298048	3.75123	0.000175972	0.0188906	372.297	520.517	224.076	1.21596	713.096	423.921	424.535	195.292	232.83	244.106
COL6A3	160777	1.22503	0.267951	4.57185	4.83432e-06	0.00134839	160777	229028	92526.2	1.30759	287596	219504	179985	104954	97652.1	74972.7
APCDD1L	1758.28	1.24743	0.29997	4.1585	3.20341e-05	0.00558957	1758.28	2529.14	987.425	1.3569	2930.86	1985.04	2671.5	1276.67	698.491	987.116
SRPX2	1622.39	1.24998	0.365553	3.41943	0.000627522	0.0442813	1622.39	2366.81	877.963	1.43071	2298.51	2959.35	1842.57	582.76	674.69	1376.44
CLIP2	3021.33	1.26313	0.326162	3.87272	0.000107627	0.0130032	3021.33	4381.29	1661.37	1.39899	2835.33	6457.96	3850.57	1703.61	1532.54	1747.94
CD82	595.468	1.30507	0.248403	5.25385	1.48954e-07	9.90718e-05	595.468	860.318	330.617	1.37971	804.082	986.45	790.422	362.537	258.7	370.614
DSEL	7443.22	1.33412	0.271793	4.90861	9.17243e-07	0.000377664	7443.22	10851	4035.43	1.42703	7725.78	13648.4	11178.8	3716.78	3907.41	4482.11
TOX2	375.111	1.35668	0.344765	3.93508	8.31688e-05	0.0111374	375.111	556.737	193.484	1.52478	527.714	384.463	758.035	218.145	132.455	229.852
IL16	174.429	1.38273	0.368746	3.74981	0.000176966	0.0188906	174.429	261.842	87.0158	1.58935	203.579	342.981	238.965	86.2194	52.7748	122.053
NETO2	427.23	1.38723	0.404293	3.43125	0.000600797	0.0431103	427.23	648.479	205.982	1.65455	694.899	796.242	454.296	114.267	162.464	341.214
ARHGAP22	1640.34	1.41508	0.398803	3.54831	0.000387706	0.0320794	1640.34	2498.55	782.12	1.67563	3538.19	2948.22	1009.25	819.603	792.657	734.101
PDCD1LG2	1337.99	1.41634	0.359975	3.93454	8.33561e-05	0.0111374	1337.99	2016.65	659.324	1.6129	3240.21	1408.35	1401.4	594.186	655.029	728.755
IRX2	333.073	1.41929	0.286763	4.94933	7.44675e-07	0.00031409	333.073	494.84	171.307	1.53038	461.75	613.117	409.654	208.796	169.707	135.417
TG	78.7677	1.42063	0.415296	3.42076	0.000624463	0.0442575	78.7677	120.763	36.7725	1.71548	158.087	66.7751	137.427	52.9782	27.9396	29.3997
TLE4	1928.12	1.42777	0.322558	4.4264	9.58207e-06	0.00230143	1928.12	2888.3	967.938	1.57723	2748.89	1938.5	3977.5	753.121	1025.49	1125.21
CAMK4	209.859	1.46587	0.257062	5.70239	1.18136e-08	1.02147e-05	209.859	313.19	106.528	1.5558	370.765	297.453	271.352	118.422	107.619	93.5444
TRIM7	85.3099	1.48253	0.414767	3.57437	0.000351079	0.0299074	85.3099	132.293	38.327	1.7873	128.517	179.079	89.2836	46.7454	48.6356	19.5998
RP11-1002K11.1	324.207	1.49432	0.257701	5.79865	6.68509e-09	7.22533e-06	324.207	486.531	161.883	1.58758	464.024	495.754	499.813	177.633	120.037	187.98
GPR68	364.151	1.49497	0.419878	3.56049	0.000370162	0.0313785	364.151	567.235	161.067	1.81629	809.768	610.082	281.856	193.214	201.786	88.199
CORO7	63.3314	1.52587	0.358074	4.26133	2.03217e-05	0.00394977	63.3314	97.4536	29.2092	1.73829	76.2001	129.503	86.6576	28.0473	24.8352	34.7451
NRN1	2008.83	1.54381	0.443168	3.48358	0.000494749	0.0378883	2008.83	3186.83	830.834	1.93949	1387.52	6135.21	2037.77	901.668	740.917	849.917
IGDCC4	452.959	1.5463	0.401267	3.85355	0.000116416	0.013884	452.959	707.724	198.194	1.83627	343.469	1182.73	596.975	191.137	197.647	205.798
AK5	2197.68	1.59331	0.307157	5.18729	2.13378e-07	0.00012724	2197.68	3383.32	1012.04	1.74117	2162.04	4476.97	3510.95	987.887	1127.93	920.298
CHN1	1248.25	1.61257	0.3426	4.70685	2.51575e-06	0.000884828	1248.25	1942.39	554.109	1.80959	1865.2	2624.46	1337.5	468.493	429.442	764.391
GAS6	39306.6	1.63348	0.401386	4.06961	4.70928e-05	0.00714365	39306.6	62361.6	16251.7	1.94007	53570.9	97054.6	36459.2	12872.7	11561.8	24320.6
COL7A1	1529.86	1.63778	0.432361	3.788	0.000151863	0.016943	1529.86	2456.17	603.547	2.02487	1878.84	4359.6	1130.05	413.437	642.611	754.591
LFNG	364.865	1.6418	0.451238	3.63843	0.000274302	0.0253741	364.865	591.005	138.726	2.09094	338.92	1151.36	282.731	146.469	120.037	149.671
SH2D5	1014.46	1.64997	0.448956	3.67512	0.000237733	0.0230962	1014.46	1643.73	385.196	2.09331	1047.47	2238.99	1644.74	210.874	220.413	724.301
MYBL1	927.182	1.67581	0.349335	4.79713	1.60952e-06	0.000592202	927.182	1460.53	393.833	1.89084	1829.94	1597.54	954.109	526.665	262.839	391.995
MTSS1L	3948.69	1.69339	0.500765	3.38161	0.000720635	0.0496492	3948.69	6642.73	1254.65	2.40449	1853.82	14942.4	3131.93	1265.24	1099.99	1398.71
EPS8L1	32.7199	1.70198	0.467788	3.63835	0.000274386	0.0253741	32.7199	54.072	11.3678	2.24993	89.8479	30.3523	42.0158	11.4267	9.31321	13.3635
FAM180A	3127.49	1.7028	0.379794	4.4835	7.34293e-06	0.00189524	3127.49	4987.08	1267.9	1.97575	3799.77	8116.21	3045.27	1543.64	1273.84	986.225
NRG1	896.458	1.71731	0.282209	6.08523	1.16322e-09	2.01156e-06	896.458	1403.23	389.682	1.84839	1223.75	1598.56	1387.4	416.554	273.187	479.304
RP11-214O1.2	56.4289	1.73349	0.453455	3.82285	0.000131919	0.0150707	56.4289	92.9855	19.8722	2.22626	72.7882	152.773	53.3951	16.6206	14.4872	28.5088
GPR3	42.8422	1.79005	0.456667	3.91981	8.86176e-05	0.0116982	42.8422	71.3134	14.3709	2.31102	65.9643	104.21	43.7665	7.27151	20.696	15.1453
LINC00452	22.9832	1.79784	0.498838	3.60406	0.000313282	0.0279257	22.9832	39.389	6.57738	2.58221	44.3553	47.552	26.2599	4.15515	3.1044	12.4726
SYT14	65.8356	1.80612	0.34373	5.25447	1.48448e-07	9.90718e-05	65.8356	105.726	25.9452	2.02679	78.4747	121.409	117.294	30.1248	22.7656	24.9452
KIAA1644	772.445	1.80967	0.520896	3.47414	0.000512487	0.0383656	772.445	1346.77	198.124	2.76502	433.317	2815.68	791.298	116.344	86.9233	391.105
CGNL1	358.603	1.82709	0.404716	4.51451	6.3464e-06	0.00174204	358.603	587.621	129.586	2.18098	703.998	341.969	716.895	104.918	80.7145	203.125
SIRPB1	74.7644	1.8362	0.54147	3.39114	0.000696019	0.0483384	74.7644	134.981	14.5475	3.21392	89.8479	142.656	172.44	4.15515	2.0696	37.4177
GBP5	24.4916	1.85292	0.5319	3.48359	0.000494728	0.0378883	24.4916	43.6936	5.28959	3.04619	19.3344	62.7281	49.0184	1.03879	4.1392	10.6908
WNT7B	7.29745	1.87684	0.547438	3.42841	0.000607117	0.0433838	7.29745	13.6067	0.988162	3.78343	20.4717	8.09395	12.2546	1.03879	1.0348	0.890899
PLCB4	1424.91	1.88203	0.355703	5.29103	1.21631e-07	8.764e-05	1424.91	2321.19	528.628	2.13454	1636.6	2724.63	2602.35	510.045	753.335	322.505
WNT5A	7153.2	1.88283	0.386629	4.86986	1.11677e-06	0.000429161	7153.2	11749.9	2556.48	2.20042	9141.74	11260.7	14847.3	3038.45	1185.88	3445.11
RP11-676J12.7	84.1351	1.89496	0.462778	4.09475	4.22625e-05	0.00676709	84.1351	142.568	25.7026	2.47166	67.1016	252.936	107.665	20.7758	20.696	35.6359
EFNB2	1363.34	1.90174	0.54595	3.48336	0.000495157	0.0378883	1363.34	2505.41	221.282	3.50109	1369.33	5838.77	308.116	47.7842	233.865	382.196
S1PR1	496.63	1.90336	0.463835	4.10353	4.06897e-05	0.00657615	496.63	842.513	150.747	2.48257	1059.98	802.313	665.25	84.1418	65.1925	302.906
KSR2	5.73607	1.93288	0.547253	3.53197	0.000412475	0.0333315	5.73607	11.4721	0	#N/A	12.5105	13.1527	8.75329	0	0	0
PTPRE	291.419	1.93943	0.51452	3.7694	0.000163638	0.0179101	291.419	513.728	69.1105	2.89403	449.239	782.078	309.867	101.801	9.31321	96.2171
HOXB-AS3	193.126	1.94143	0.55067	3.52557	0.000422573	0.0335209	193.126	370.423	15.8288	4.54855	23.8836	988.474	98.9122	9.34909	5.174	32.9633
PNPLA3	404.486	1.94551	0.468071	4.15645	3.23227e-05	0.00558957	404.486	691.573	117.399	2.55846	286.603	1297.06	491.06	82.0642	91.0625	179.071
PSG1	60.0721	1.94704	0.549679	3.54215	0.000396878	0.0326819	60.0721	116.491	3.65303	4.99499	3.41194	294.417	51.6444	2.07758	6.20881	2.6727
SIRPAP1	6.14575	1.94967	0.550801	3.5397	0.000400577	0.0327462	6.14575	11.9945	0.296966	5.33594	9.09852	11.1292	15.7559	0	0	0.890899
TRIM14	616.499	1.96468	0.463909	4.23506	2.28491e-05	0.00423726	616.499	1054.54	178.461	2.56293	1238.54	988.474	936.602	120.499	62.0881	352.796
FAM169A	44.8611	1.96761	0.521949	3.76974	0.000163417	0.0179101	44.8611	80.1272	9.59501	3.06194	138.752	52.6107	49.0184	4.15515	4.1392	20.4907
HAS2	6989.96	2.01468	0.470563	4.28143	1.857e-05	0.00369117	6989.96	12072.1	1907.86	2.66164	12913.1	17769.3	5533.83	1016.97	1108.27	3598.34
EPHB1	402.381	2.01538	0.285156	7.06764	1.5759e-12	3.4065e-09	402.381	658.792	145.97	2.17415	760.864	672.81	542.704	163.09	105.55	169.271
CDRT1	11.788	2.02858	0.519547	3.90453	9.44089e-05	0.0119169	11.788	21.2041	2.37188	3.16024	19.3344	23.2701	21.0079	4.15515	2.0696	0.890899
MGAT5B	78.3293	2.04407	0.504287	4.05339	5.04817e-05	0.00739813	78.3293	138.764	17.8947	2.95503	71.6508	290.37	54.2704	20.7758	12.4176	20.4907
GRIN2A	43.166	2.05297	0.504052	4.07293	4.64264e-05	0.00714365	43.166	76.5903	9.74171	2.97492	30.7075	132.538	66.525	13.5042	4.1392	11.5817
EMR2	18.6167	2.05661	0.549071	3.74561	0.000179955	0.0190614	18.6167	35.4023	1.83109	4.27307	42.0806	53.6224	10.504	1.03879	0	4.45449
TNFSF4	2633.87	2.118	0.493684	4.29019	1.78523e-05	0.00358976	2633.87	4666.78	600.954	2.9571	9620.55	1049.18	3330.63	621.195	662.273	519.394
TMEM158	886.109	2.13804	0.504076	4.2415	2.22033e-05	0.0041735	886.109	1584.89	187.332	3.08071	1443.25	2395.81	915.594	99.7236	56.914	405.359
SHISA9	47.3828	2.1426	0.549506	3.89915	9.65321e-05	0.0119238	47.3828	93.4298	1.33575	6.12816	4.54926	201.337	74.403	3.11636	0	0.890899
INTS4L1	16.6855	2.16277	0.471751	4.58456	4.54933e-06	0.0012897	16.6855	29.4664	3.90468	2.91579	29.5702	27.3171	31.5119	4.15515	3.1044	4.45449
GALNT6	404.779	2.18392	0.513553	4.25257	2.11328e-05	0.00405787	404.779	732.908	76.6496	3.25728	565.245	1468.04	165.437	93.4909	33.1136	103.344
ENPP1	1513.43	2.19988	0.316985	6.94001	3.9206e-12	7.53322e-09	1513.43	2550.56	476.289	2.42091	3683.76	2175.25	1792.67	533.937	464.626	430.304
PHACTR1	96.1624	2.21999	0.474845	4.67518	2.93695e-06	0.000958277	96.1624	170.663	21.6618	2.97792	125.105	266.089	120.795	15.5818	9.31321	40.0904
TFAP2A	45.4615	2.25482	0.435858	5.1733	2.29997e-07	0.000132578	45.4615	79.6031	11.32	2.81396	81.8867	99.1509	57.7717	18.6982	7.24361	8.01809
TSPAN18	165.227	2.27484	0.520015	4.37456	1.21679e-05	0.00276868	165.227	303.608	26.8451	3.49948	158.087	674.833	77.9043	22.8533	17.5916	40.0904
ITGB2	311.113	2.31403	0.38335	6.03635	1.57642e-09	2.47827e-06	311.113	539.163	83.0636	2.69843	508.38	740.596	368.514	103.879	45.5312	99.7807
KCNS3	192.024	2.38609	0.477204	5.00015	5.7286e-07	0.00027518	192.024	346.654	37.3949	3.21258	276.368	528.13	235.464	39.4739	10.348	62.3629
WT1	28.3175	2.464	0.549167	4.4868	7.23012e-06	0.00189524	28.3175	55.3979	1.23716	5.48472	62.5523	9.10569	94.5356	1.03879	0	2.6727
COL10A1	264.739	2.48622	0.496984	5.00262	5.65553e-07	0.00027518	264.739	487.084	42.3935	3.52226	467.436	573.659	420.158	73.7539	6.20881	47.2176
PLEKHG4B	19.9359	2.48985	0.499118	4.98851	6.08472e-07	0.000276903	19.9359	36.9087	2.96316	3.63875	30.7075	54.6342	25.3845	2.07758	4.1392	2.6727
HTR1B	20.8591	2.51473	0.543676	4.62542	3.73836e-06	0.00113417	20.8591	40.4331	1.28513	4.97555	81.8867	13.1527	26.2599	1.03879	1.0348	1.7818
SHROOM2	124.104	2.76581	0.476272	5.8072	6.3525e-09	7.22533e-06	124.104	230.862	17.3461	3.73435	386.687	236.748	69.151	18.6982	15.522	17.818
KCNJ6	73.9211	3.08475	0.382478	8.06517	7.31334e-16	3.16174e-12	73.9211	136.63	11.2121	3.60715	118.281	111.292	180.318	9.34909	14.4872	9.79989
MXRA5P1	274.035	3.17955	0.541212	5.87487	4.23171e-09	5.62915e-06	274.035	540.206	7.86279	6.10233	688.075	807.372	125.172	19.737	2.0696	1.7818
EDARADD	66.3891	4.06684	0.514872	7.89874	2.81742e-15	9.74435e-12	66.3891	131.839	0.938866	7.13365	234.287	59.6929	101.538	0	1.0348	1.7818

## Sheet: Upregulated High 
Table S6. List of differential expression genes between high and low-NRG1 CAFs
Gene	baseMean	log2FoldChange	lfcSE	stat	pvalue	padj	baseMean	treatMean	contrMean	logFC	CAF_H3/ CAF#2	CAF_H4/CAF#3	CAF_H7 / CAF#6	CAF_H2/CAF#1	CAF_H5/CAF#4	CAF_H6/ CAF#5
EDARADD	66.3891	4.06684	0.514872	7.89874	2.81742e-15	9.74435e-12	66.3891	131.839	0.938866	7.13365	234.287	59.6929	101.538	0	1.0348	1.7818
MXRA5P1	274.035	3.17955	0.541212	5.87487	4.23171e-09	5.62915e-06	274.035	540.206	7.86279	6.10233	688.075	807.372	125.172	19.737	2.0696	1.7818
KCNJ6	73.9211	3.08475	0.382478	8.06517	7.31334e-16	3.16174e-12	73.9211	136.63	11.2121	3.60715	118.281	111.292	180.318	9.34909	14.4872	9.79989
SHROOM2	124.104	2.76581	0.476272	5.8072	6.3525e-09	7.22533e-06	124.104	230.862	17.3461	3.73435	386.687	236.748	69.151	18.6982	15.522	17.818
HTR1B	20.8591	2.51473	0.543676	4.62542	3.73836e-06	0.00113417	20.8591	40.4331	1.28513	4.97555	81.8867	13.1527	26.2599	1.03879	1.0348	1.7818
PLEKHG4B	19.9359	2.48985	0.499118	4.98851	6.08472e-07	0.000276903	19.9359	36.9087	2.96316	3.63875	30.7075	54.6342	25.3845	2.07758	4.1392	2.6727
COL10A1	264.739	2.48622	0.496984	5.00262	5.65553e-07	0.00027518	264.739	487.084	42.3935	3.52226	467.436	573.659	420.158	73.7539	6.20881	47.2176
WT1	28.3175	2.464	0.549167	4.4868	7.23012e-06	0.00189524	28.3175	55.3979	1.23716	5.48472	62.5523	9.10569	94.5356	1.03879	0	2.6727
KCNS3	192.024	2.38609	0.477204	5.00015	5.7286e-07	0.00027518	192.024	346.654	37.3949	3.21258	276.368	528.13	235.464	39.4739	10.348	62.3629
ITGB2	311.113	2.31403	0.38335	6.03635	1.57642e-09	2.47827e-06	311.113	539.163	83.0636	2.69843	508.38	740.596	368.514	103.879	45.5312	99.7807
TSPAN18	165.227	2.27484	0.520015	4.37456	1.21679e-05	0.00276868	165.227	303.608	26.8451	3.49948	158.087	674.833	77.9043	22.8533	17.5916	40.0904
TFAP2A	45.4615	2.25482	0.435858	5.1733	2.29997e-07	0.000132578	45.4615	79.6031	11.32	2.81396	81.8867	99.1509	57.7717	18.6982	7.24361	8.01809
PHACTR1	96.1624	2.21999	0.474845	4.67518	2.93695e-06	0.000958277	96.1624	170.663	21.6618	2.97792	125.105	266.089	120.795	15.5818	9.31321	40.0904
ENPP1	1513.43	2.19988	0.316985	6.94001	3.9206e-12	7.53322e-09	1513.43	2550.56	476.289	2.42091	3683.76	2175.25	1792.67	533.937	464.626	430.304
GALNT6	404.779	2.18392	0.513553	4.25257	2.11328e-05	0.00405787	404.779	732.908	76.6496	3.25728	565.245	1468.04	165.437	93.4909	33.1136	103.344
INTS4L1	16.6855	2.16277	0.471751	4.58456	4.54933e-06	0.0012897	16.6855	29.4664	3.90468	2.91579	29.5702	27.3171	31.5119	4.15515	3.1044	4.45449
SHISA9	47.3828	2.1426	0.549506	3.89915	9.65321e-05	0.0119238	47.3828	93.4298	1.33575	6.12816	4.54926	201.337	74.403	3.11636	0	0.890899
TMEM158	886.109	2.13804	0.504076	4.2415	2.22033e-05	0.0041735	886.109	1584.89	187.332	3.08071	1443.25	2395.81	915.594	99.7236	56.914	405.359
TNFSF4	2633.87	2.118	0.493684	4.29019	1.78523e-05	0.00358976	2633.87	4666.78	600.954	2.9571	9620.55	1049.18	3330.63	621.195	662.273	519.394
EMR2	18.6167	2.05661	0.549071	3.74561	0.000179955	0.0190614	18.6167	35.4023	1.83109	4.27307	42.0806	53.6224	10.504	1.03879	0	4.45449
GRIN2A	43.166	2.05297	0.504052	4.07293	4.64264e-05	0.00714365	43.166	76.5903	9.74171	2.97492	30.7075	132.538	66.525	13.5042	4.1392	11.5817
MGAT5B	78.3293	2.04407	0.504287	4.05339	5.04817e-05	0.00739813	78.3293	138.764	17.8947	2.95503	71.6508	290.37	54.2704	20.7758	12.4176	20.4907
CDRT1	11.788	2.02858	0.519547	3.90453	9.44089e-05	0.0119169	11.788	21.2041	2.37188	3.16024	19.3344	23.2701	21.0079	4.15515	2.0696	0.890899
EPHB1	402.381	2.01538	0.285156	7.06764	1.5759e-12	3.4065e-09	402.381	658.792	145.97	2.17415	760.864	672.81	542.704	163.09	105.55	169.271
HAS2	6989.96	2.01468	0.470563	4.28143	1.857e-05	0.00369117	6989.96	12072.1	1907.86	2.66164	12913.1	17769.3	5533.83	1016.97	1108.27	3598.34
FAM169A	44.8611	1.96761	0.521949	3.76974	0.000163417	0.0179101	44.8611	80.1272	9.59501	3.06194	138.752	52.6107	49.0184	4.15515	4.1392	20.4907
TRIM14	616.499	1.96468	0.463909	4.23506	2.28491e-05	0.00423726	616.499	1054.54	178.461	2.56293	1238.54	988.474	936.602	120.499	62.0881	352.796
SIRPAP1	6.14575	1.94967	0.550801	3.5397	0.000400577	0.0327462	6.14575	11.9945	0.296966	5.33594	9.09852	11.1292	15.7559	0	0	0.890899
PSG1	60.0721	1.94704	0.549679	3.54215	0.000396878	0.0326819	60.0721	116.491	3.65303	4.99499	3.41194	294.417	51.6444	2.07758	6.20881	2.6727
PNPLA3	404.486	1.94551	0.468071	4.15645	3.23227e-05	0.00558957	404.486	691.573	117.399	2.55846	286.603	1297.06	491.06	82.0642	91.0625	179.071
HOXB-AS3	193.126	1.94143	0.55067	3.52557	0.000422573	0.0335209	193.126	370.423	15.8288	4.54855	23.8836	988.474	98.9122	9.34909	5.174	32.9633
PTPRE	291.419	1.93943	0.51452	3.7694	0.000163638	0.0179101	291.419	513.728	69.1105	2.89403	449.239	782.078	309.867	101.801	9.31321	96.2171
KSR2	5.73607	1.93288	0.547253	3.53197	0.000412475	0.0333315	5.73607	11.4721	0	#N/A	12.5105	13.1527	8.75329	0	0	0
S1PR1	496.63	1.90336	0.463835	4.10353	4.06897e-05	0.00657615	496.63	842.513	150.747	2.48257	1059.98	802.313	665.25	84.1418	65.1925	302.906
EFNB2	1363.34	1.90174	0.54595	3.48336	0.000495157	0.0378883	1363.34	2505.41	221.282	3.50109	1369.33	5838.77	308.116	47.7842	233.865	382.196
RP11-676J12.7	84.1351	1.89496	0.462778	4.09475	4.22625e-05	0.00676709	84.1351	142.568	25.7026	2.47166	67.1016	252.936	107.665	20.7758	20.696	35.6359
WNT5A	7153.2	1.88283	0.386629	4.86986	1.11677e-06	0.000429161	7153.2	11749.9	2556.48	2.20042	9141.74	11260.7	14847.3	3038.45	1185.88	3445.11
PLCB4	1424.91	1.88203	0.355703	5.29103	1.21631e-07	8.764e-05	1424.91	2321.19	528.628	2.13454	1636.6	2724.63	2602.35	510.045	753.335	322.505
WNT7B	7.29745	1.87684	0.547438	3.42841	0.000607117	0.0433838	7.29745	13.6067	0.988162	3.78343	20.4717	8.09395	12.2546	1.03879	1.0348	0.890899
GBP5	24.4916	1.85292	0.5319	3.48359	0.000494728	0.0378883	24.4916	43.6936	5.28959	3.04619	19.3344	62.7281	49.0184	1.03879	4.1392	10.6908
SIRPB1	74.7644	1.8362	0.54147	3.39114	0.000696019	0.0483384	74.7644	134.981	14.5475	3.21392	89.8479	142.656	172.44	4.15515	2.0696	37.4177
CGNL1	358.603	1.82709	0.404716	4.51451	6.3464e-06	0.00174204	358.603	587.621	129.586	2.18098	703.998	341.969	716.895	104.918	80.7145	203.125
KIAA1644	772.445	1.80967	0.520896	3.47414	0.000512487	0.0383656	772.445	1346.77	198.124	2.76502	433.317	2815.68	791.298	116.344	86.9233	391.105
SYT14	65.8356	1.80612	0.34373	5.25447	1.48448e-07	9.90718e-05	65.8356	105.726	25.9452	2.02679	78.4747	121.409	117.294	30.1248	22.7656	24.9452
LINC00452	22.9832	1.79784	0.498838	3.60406	0.000313282	0.0279257	22.9832	39.389	6.57738	2.58221	44.3553	47.552	26.2599	4.15515	3.1044	12.4726
GPR3	42.8422	1.79005	0.456667	3.91981	8.86176e-05	0.0116982	42.8422	71.3134	14.3709	2.31102	65.9643	104.21	43.7665	7.27151	20.696	15.1453
RP11-214O1.2	56.4289	1.73349	0.453455	3.82285	0.000131919	0.0150707	56.4289	92.9855	19.8722	2.22626	72.7882	152.773	53.3951	16.6206	14.4872	28.5088
NRG1	896.458	1.71731	0.282209	6.08523	1.16322e-09	2.01156e-06	896.458	1403.23	389.682	1.84839	1223.75	1598.56	1387.4	416.554	273.187	479.304
FAM180A	3127.49	1.7028	0.379794	4.4835	7.34293e-06	0.00189524	3127.49	4987.08	1267.9	1.97575	3799.77	8116.21	3045.27	1543.64	1273.84	986.225
EPS8L1	32.7199	1.70198	0.467788	3.63835	0.000274386	0.0253741	32.7199	54.072	11.3678	2.24993	89.8479	30.3523	42.0158	11.4267	9.31321	13.3635
MTSS1L	3948.69	1.69339	0.500765	3.38161	0.000720635	0.0496492	3948.69	6642.73	1254.65	2.40449	1853.82	14942.4	3131.93	1265.24	1099.99	1398.71
MYBL1	927.182	1.67581	0.349335	4.79713	1.60952e-06	0.000592202	927.182	1460.53	393.833	1.89084	1829.94	1597.54	954.109	526.665	262.839	391.995
SH2D5	1014.46	1.64997	0.448956	3.67512	0.000237733	0.0230962	1014.46	1643.73	385.196	2.09331	1047.47	2238.99	1644.74	210.874	220.413	724.301
LFNG	364.865	1.6418	0.451238	3.63843	0.000274302	0.0253741	364.865	591.005	138.726	2.09094	338.92	1151.36	282.731	146.469	120.037	149.671
COL7A1	1529.86	1.63778	0.432361	3.788	0.000151863	0.016943	1529.86	2456.17	603.547	2.02487	1878.84	4359.6	1130.05	413.437	642.611	754.591
GAS6	39306.6	1.63348	0.401386	4.06961	4.70928e-05	0.00714365	39306.6	62361.6	16251.7	1.94007	53570.9	97054.6	36459.2	12872.7	11561.8	24320.6
CHN1	1248.25	1.61257	0.3426	4.70685	2.51575e-06	0.000884828	1248.25	1942.39	554.109	1.80959	1865.2	2624.46	1337.5	468.493	429.442	764.391
AK5	2197.68	1.59331	0.307157	5.18729	2.13378e-07	0.00012724	2197.68	3383.32	1012.04	1.74117	2162.04	4476.97	3510.95	987.887	1127.93	920.298
IGDCC4	452.959	1.5463	0.401267	3.85355	0.000116416	0.013884	452.959	707.724	198.194	1.83627	343.469	1182.73	596.975	191.137	197.647	205.798
NRN1	2008.83	1.54381	0.443168	3.48358	0.000494749	0.0378883	2008.83	3186.83	830.834	1.93949	1387.52	6135.21	2037.77	901.668	740.917	849.917
CORO7	63.3314	1.52587	0.358074	4.26133	2.03217e-05	0.00394977	63.3314	97.4536	29.2092	1.73829	76.2001	129.503	86.6576	28.0473	24.8352	34.7451
GPR68	364.151	1.49497	0.419878	3.56049	0.000370162	0.0313785	364.151	567.235	161.067	1.81629	809.768	610.082	281.856	193.214	201.786	88.199
RP11-1002K11.1	324.207	1.49432	0.257701	5.79865	6.68509e-09	7.22533e-06	324.207	486.531	161.883	1.58758	464.024	495.754	499.813	177.633	120.037	187.98
TRIM7	85.3099	1.48253	0.414767	3.57437	0.000351079	0.0299074	85.3099	132.293	38.327	1.7873	128.517	179.079	89.2836	46.7454	48.6356	19.5998
CAMK4	209.859	1.46587	0.257062	5.70239	1.18136e-08	1.02147e-05	209.859	313.19	106.528	1.5558	370.765	297.453	271.352	118.422	107.619	93.5444
TLE4	1928.12	1.42777	0.322558	4.4264	9.58207e-06	0.00230143	1928.12	2888.3	967.938	1.57723	2748.89	1938.5	3977.5	753.121	1025.49	1125.21
TG	78.7677	1.42063	0.415296	3.42076	0.000624463	0.0442575	78.7677	120.763	36.7725	1.71548	158.087	66.7751	137.427	52.9782	27.9396	29.3997
IRX2	333.073	1.41929	0.286763	4.94933	7.44675e-07	0.00031409	333.073	494.84	171.307	1.53038	461.75	613.117	409.654	208.796	169.707	135.417
PDCD1LG2	1337.99	1.41634	0.359975	3.93454	8.33561e-05	0.0111374	1337.99	2016.65	659.324	1.6129	3240.21	1408.35	1401.4	594.186	655.029	728.755
ARHGAP22	1640.34	1.41508	0.398803	3.54831	0.000387706	0.0320794	1640.34	2498.55	782.12	1.67563	3538.19	2948.22	1009.25	819.603	792.657	734.101
NETO2	427.23	1.38723	0.404293	3.43125	0.000600797	0.0431103	427.23	648.479	205.982	1.65455	694.899	796.242	454.296	114.267	162.464	341.214
IL16	174.429	1.38273	0.368746	3.74981	0.000176966	0.0188906	174.429	261.842	87.0158	1.58935	203.579	342.981	238.965	86.2194	52.7748	122.053
TOX2	375.111	1.35668	0.344765	3.93508	8.31688e-05	0.0111374	375.111	556.737	193.484	1.52478	527.714	384.463	758.035	218.145	132.455	229.852
DSEL	7443.22	1.33412	0.271793	4.90861	9.17243e-07	0.000377664	7443.22	10851	4035.43	1.42703	7725.78	13648.4	11178.8	3716.78	3907.41	4482.11
CD82	595.468	1.30507	0.248403	5.25385	1.48954e-07	9.90718e-05	595.468	860.318	330.617	1.37971	804.082	986.45	790.422	362.537	258.7	370.614
CLIP2	3021.33	1.26313	0.326162	3.87272	0.000107627	0.0130032	3021.33	4381.29	1661.37	1.39899	2835.33	6457.96	3850.57	1703.61	1532.54	1747.94
SRPX2	1622.39	1.24998	0.365553	3.41943	0.000627522	0.0442813	1622.39	2366.81	877.963	1.43071	2298.51	2959.35	1842.57	582.76	674.69	1376.44
APCDD1L	1758.28	1.24743	0.29997	4.1585	3.20341e-05	0.00558957	1758.28	2529.14	987.425	1.3569	2930.86	1985.04	2671.5	1276.67	698.491	987.116
COL6A3	160777	1.22503	0.267951	4.57185	4.83432e-06	0.00134839	160777	229028	92526.2	1.30759	287596	219504	179985	104954	97652.1	74972.7
HIVEP3	372.297	1.11804	0.298048	3.75123	0.000175972	0.0188906	372.297	520.517	224.076	1.21596	713.096	423.921	424.535	195.292	232.83	244.106
TYRO3	804.936	1.08362	0.287361	3.77094	0.000162631	0.0179101	804.936	1114.53	495.342	1.16994	1070.21	1215.1	1058.27	554.713	329.067	602.248
ZBTB42	124.062	1.05182	0.236781	4.44215	8.90636e-06	0.00216926	124.062	169.361	78.7625	1.10452	162.636	173.008	172.44	81.0254	78.6449	76.6173
TUBA1A	27979.6	1.03554	0.291478	3.55271	0.000381286	0.031853	27979.6	38329.2	17630	1.12041	47830.9	36463.2	30693.4	18920.5	12733.2	21236.4
PDGFC	4199.34	1.02974	0.287453	3.58229	0.00034059	0.0295098	4199.34	5741.33	2657.35	1.1114	6198.37	5875.2	5150.44	3627.45	1945.43	2399.19
MFSD2A	246.641	1.02363	0.299447	3.41839	0.00062992	0.0442813	246.641	337.447	155.834	1.11465	433.317	249.901	329.124	159.973	129.35	178.18
EHD4	1788.93	1.01914	0.274767	3.7091	0.000207995	0.0210394	1788.93	2435.33	1142.52	1.0919	2545.31	2906.74	1853.95	1411.71	1029.63	986.225
BVES	1610.21	1.01594	0.24168	4.20365	2.62647e-05	0.00463464	1610.21	2181.45	1038.96	1.07015	2097.21	1756.39	2690.76	983.732	995.478	1137.68
PCOLCE	12524.8	1.01421	0.273349	3.71031	0.000207004	0.0210394	12524.8	17027.3	8022.36	1.08575	16311.4	21525.9	13244.6	9091.47	8543.32	6432.29
SLC38A5	1299.49	0.984084	0.285926	3.44175	0.000577965	0.041819	1299.49	1757.01	841.961	1.0613	2024.42	1447.81	1798.8	1033.59	596.045	896.244
ABRACL	571.899	0.979829	0.277014	3.5371	0.000404539	0.0328436	571.899	771.436	372.362	1.05084	628.935	833.677	851.695	279.434	456.347	381.305
TMTC4	341.017	0.949767	0.256068	3.70904	0.000208046	0.0210394	341.017	455.539	226.494	1.0081	396.923	563.541	406.153	228.533	199.717	251.233
MYADM	10982.7	0.90029	0.207043	4.34831	1.37188e-05	0.00300302	10982.7	14420.5	7544.86	0.93455	15110.4	16096.8	12054.2	7975.81	7764.11	6894.67
ETS1	4883.6	0.892815	0.239057	3.73473	0.000187917	0.0195762	4883.6	6419.54	3347.66	0.939316	5702.5	8049.43	5506.7	3672.11	3274.11	3096.76
PANX1	1684.62	0.87867	0.225218	3.90141	9.5633e-05	0.0119238	1684.62	2203.79	1165.44	0.919117	2068.78	2405.93	2136.68	1035.67	1044.11	1416.53
FLVCR1	237.542	0.876191	0.242807	3.6086	0.000307858	0.0275844	237.542	310.99	164.093	0.922352	308.212	257.995	366.763	166.206	166.603	159.471
CLN6	651.302	0.868226	0.232947	3.72714	0.000193668	0.0200545	651.302	850.272	452.331	0.910547	754.04	1010.73	786.046	439.407	512.226	405.359
DDX39A	1586.25	0.859204	0.246204	3.48981	0.000483368	0.0376526	1586.25	2069.05	1103.46	0.906934	1644.56	2625.48	1937.1	1095.92	1112.41	1102.04
PRDX6	18456.1	0.848394	0.170829	4.96633	6.82332e-07	0.000294989	18456.1	23857.5	13054.8	0.869862	24828.7	25152	21591.7	12493.5	12870.9	13800
TMEM62	505.914	0.769677	0.177136	4.34512	1.39202e-05	0.00300903	505.914	641.168	370.66	0.790605	659.643	635.375	628.486	363.576	391.155	357.25
SLC35D1	1670.14	0.765732	0.211001	3.62904	0.000284477	0.0261673	1670.14	2119.74	1220.53	0.796383	2200.7	2011.35	2147.18	1027.36	1209.68	1424.55
RBM14	1026.74	0.705425	0.161778	4.36044	1.298e-05	0.00287772	1026.74	1278.15	775.321	0.721191	1255.6	1325.38	1253.47	800.905	774.031	751.028
JMJD6	1478.44	0.666801	0.182566	3.65239	0.000259814	0.024823	1478.44	1823.56	1133.33	0.686196	1966.42	1787.75	1716.52	1238.23	1111.38	1050.37
EDEM1	4009.22	0.495132	0.14676	3.37376	0.00074149	0.0502847	4009.22	4702.81	3315.62	0.504245	4801.74	4669.2	4637.49	3296.07	3403.46	3247.33

## Sheet: Upregulated Low 
Table S6. List of differential expression genes between high and low-NRG1 CAFs
Gene	baseMean	log2FoldChange	lfcSE	stat	pvalue	padj	baseMean	treatMean	contrMean	logFC	CAF_H3/ CAF#2	CAF_H4/CAF#3	CAF_H7 / CAF#6	CAF_H2/CAF#1	CAF_H5/CAF#4	CAF_H6/ CAF#5
ABCA8	1241.28	-4.96059	0.366054	-13.5515	7.75877e-42	1.34172e-37	1241.28	46.7696	2435.79	-5.70267	62.5523	31.3641	46.3924	3298.15	2512.5	1496.71
PTGIS	13900.4	-3.29255	0.308939	-10.6576	1.60677e-26	9.26196e-23	13900.4	2113.01	25687.8	-3.60372	2367.89	1458.93	2512.19	31929.2	19120	26014.2
MEDAG	4723.46	-2.83835	0.383756	-7.39623	1.40103e-13	3.46114e-10	4723.46	865.405	8581.52	-3.30979	791.571	731.491	1073.15	12993.2	8526.76	4224.64
ERBB3	258.031	-2.77603	0.53309	-5.20744	1.91468e-07	0.000118252	258.031	19.2294	496.832	-4.69138	15.9224	11.1292	30.6365	499.657	936.495	54.3448
CRLF1	2669.72	-2.76697	0.481898	-5.74182	9.36633e-09	8.99845e-06	2669.72	365.521	4973.92	-3.76636	575.481	112.304	408.779	6957.8	5889.05	2074.9
INMT	249.034	-2.75777	0.491667	-5.60902	2.03479e-08	1.6756e-05	249.034	31.9411	466.126	-3.86723	6.82389	30.3523	58.6471	616.001	263.874	518.503
PCDH1	292.925	-2.74857	0.526438	-5.22107	1.77892e-07	0.000113936	292.925	26.0798	559.77	-4.42383	36.3941	18.2114	23.6339	490.308	1118.62	70.381
PEAR1	3675.09	-2.73289	0.471011	-5.80217	6.54603e-09	7.22533e-06	3675.09	550.377	6799.8	-3.627	784.747	316.676	549.707	11057.9	7351.23	1990.27
TMC3	14.0891	-2.72369	0.545819	-4.9901	6.03472e-07	0.000276903	14.0891	0.291776	27.8864	-6.57856	0	0	0.875329	20.7758	16.5568	46.3267
ABCA9	2203.13	-2.63354	0.488961	-5.38598	7.20492e-08	5.6634e-05	2203.13	325.857	4080.41	-3.6464	171.735	581.753	224.084	7940.49	2366.59	1934.14
PALM	2313.05	-2.59931	0.516059	-5.03684	4.73272e-07	0.000248009	2313.05	282.757	4343.35	-3.94118	189.932	52.6107	605.728	6743.81	3472.79	2813.46
MYH11	252.787	-2.56538	0.546526	-4.69398	2.67944e-06	0.000908541	252.787	14.866	490.708	-5.04477	28.4329	3.03523	13.1299	1128.12	276.292	67.7083
KRT8	399.197	-2.46104	0.480897	-5.1176	3.09443e-07	0.000167225	399.197	71.8912	726.502	-3.33708	102.358	35.411	77.9043	616.001	1313.16	250.343
ALPL	156.382	-2.43926	0.544918	-4.47638	7.59205e-06	0.00193072	156.382	12.3728	300.391	-4.60159	29.5702	4.04698	3.50132	236.844	600.185	64.1447
RP11-893F2.5	48.4825	-2.43626	0.454558	-5.35962	8.33961e-08	6.2703e-05	48.4825	9.77022	87.1948	-3.15778	9.09852	7.08221	13.1299	79.9866	133.489	48.1085
TSPAN8	19.7727	-2.42326	0.548447	-4.4184	9.94357e-06	0.00235554	19.7727	0.962658	38.5827	-5.32479	1.13731	0	1.75066	14.543	80.7145	20.4907
DCLK1	968.324	-2.42228	0.421585	-5.74564	9.15749e-09	8.99845e-06	968.324	221.186	1715.46	-2.95527	76.2001	279.241	308.116	1976.81	1631.88	1537.69
PRG4	116.921	-2.39879	0.549671	-4.36405	1.27678e-05	0.00286746	116.921	6.50437	227.338	-5.12729	12.5105	0	7.00263	442.523	203.856	35.6359
CTA-992D9.7	12.0842	-2.38287	0.550039	-4.33218	1.47641e-05	0.00310109	12.0842	0.379105	23.7894	-5.97158	1.13731	0	0	14.543	43.4616	13.3635
RP1-140K8.5	155.126	-2.38004	0.474933	-5.01132	5.40593e-07	0.000274955	155.126	30.7965	279.456	-3.18178	54.5911	14.1644	23.6339	135.042	444.964	258.361
TRH	77.4952	-2.37431	0.550752	-4.31103	1.62494e-05	0.0033059	77.4952	1.8082	153.182	-6.40455	4.54926	0	0.875329	385.39	52.7748	21.3816
SNHG5	3550.1	-2.35272	0.214755	-10.9554	6.26102e-28	5.41359e-24	3550.1	1098.35	6001.86	-2.45007	962.168	1124.05	1208.83	6424.9	6501.65	5079.01
ADAMTS15	461.022	-2.34825	0.533248	-4.40367	1.06432e-05	0.00248721	461.022	58.2624	863.781	-3.89003	86.4359	6.07046	82.2809	1167.6	1153.8	269.942
PTGDR	15.6369	-2.34767	0.53604	-4.37964	1.18874e-05	0.00274091	15.6369	1.63715	29.6366	-4.17812	1.13731	2.02349	1.75066	10.3879	39.3224	39.1995
ZFP42	28.4433	-2.31144	0.53268	-4.33927	1.42958e-05	0.00305206	28.4433	3.55885	53.3278	-3.9054	4.54926	0	6.1273	89.3357	40.3572	30.2906
AF131217.1	101.939	-2.30111	0.531384	-4.3304	1.48841e-05	0.00310109	101.939	13.9034	189.975	-3.77231	27.2956	3.03523	11.3793	266.968	256.631	46.3267
PROSER2	202.423	-2.28815	0.486381	-4.70445	2.54552e-06	0.000884828	202.423	41.1993	363.647	-3.14185	62.5523	24.2819	36.7638	454.989	537.062	98.8898
IGF2	111.815	-2.27644	0.464597	-4.89982	9.59243e-07	0.000384503	111.815	24.9538	198.676	-2.99308	7.9612	22.2584	44.6418	273.201	162.464	160.362
NEB	80.1682	-2.27037	0.494781	-4.58863	4.46156e-06	0.0012859	80.1682	15.6741	144.662	-3.20623	10.2358	13.1527	23.6339	273.201	105.55	55.2357
PLAT	9445.76	-2.26314	0.481168	-4.70342	2.55834e-06	0.000884828	9445.76	2017.85	16873.7	-3.06389	3235.66	1163.51	1654.37	26998.1	18949.3	4673.65
KRT18	6222.75	-2.25505	0.544418	-4.14213	3.44094e-05	0.0057771	6222.75	667.563	11777.9	-4.14104	823.416	40.4698	1138.8	8820.35	22034	4479.44
PGM5	108.875	-2.23265	0.550498	-4.05568	4.9988e-05	0.00739813	108.875	7.14062	210.61	-4.88238	10.2358	5.05872	6.1273	144.391	7.24361	480.194
ZNF704	498.033	-2.23063	0.375771	-5.93613	2.91828e-09	4.20548e-06	498.033	142.785	853.282	-2.57918	97.8091	237.76	92.7849	896.474	890.964	772.409
WNT2	1492.16	-2.22445	0.526483	-4.22511	2.38825e-05	0.00430208	1492.16	239.645	2744.67	-3.51766	483.359	65.7633	169.814	1972.66	5439.95	821.409
AC007255.8	48.9045	-2.21442	0.495976	-4.46477	8.01538e-06	0.00198014	48.9045	9.92197	87.8871	-3.14695	10.2358	2.02349	17.5066	112.189	96.2365	55.2357
ZNF423	326.617	-2.20905	0.534234	-4.13499	3.54976e-05	0.0059025	326.617	47.5472	605.686	-3.67114	18.197	46.5402	77.9043	716.763	1031.7	68.5992
TTC9	69.9434	-2.20833	0.518235	-4.26126	2.03279e-05	0.00394977	69.9434	12.3105	127.576	-3.37341	18.197	9.10569	9.62862	165.167	193.508	24.0543
JAG1	3934.97	-2.16872	0.51282	-4.229	2.34734e-05	0.0042729	3934.97	762.151	7107.79	-3.22125	1143	469.449	674.003	8397.56	11895	1030.77
ELN	17534.5	-2.16297	0.481892	-4.48851	7.17234e-06	0.00189524	17534.5	4064.03	31005	-2.93152	4826.76	1339.55	6025.77	36119.7	11754.3	45140.9
SULT1A1	117.107	-2.15458	0.53207	-4.04943	5.13427e-05	0.00746108	117.107	18.6591	215.555	-3.5301	28.4329	3.03523	24.5092	339.684	253.526	53.4539
IL18	26.84	-2.14794	0.5507	-3.90038	9.6043e-05	0.0119238	26.84	1.13731	52.5427	-5.52979	3.41194	0	0	36.3576	109.689	11.5817
ZG16B	21.6381	-2.13928	0.547173	-3.90969	9.24143e-05	0.0117801	21.6381	0	43.2763	#N/A	0	0	0	42.5903	82.7841	4.45449
KLHL13	165.861	-2.13435	0.529664	-4.02964	5.58628e-05	0.00797715	165.861	28.0675	303.654	-3.43546	50.0419	13.1527	21.0079	45.7067	526.714	338.542
FANK1	216.796	-2.12922	0.371432	-5.73245	9.89887e-09	9.00954e-06	216.796	67.0586	366.534	-2.45045	94.3971	32.3758	74.403	382.274	334.241	383.086
KIAA1671	716.433	-2.11113	0.531824	-3.96961	7.19912e-05	0.0100399	716.433	121.202	1311.66	-3.43591	180.833	96.1157	86.6576	1942.53	1886.44	106.017
CACNG8	30.0638	-2.10509	0.53782	-3.91411	9.0738e-05	0.0117099	30.0638	4.49172	55.6358	-3.63067	9.09852	0	4.37665	36.3576	93.1321	37.4177
FGL2	562.643	-2.10483	0.55074	-3.82183	0.000132467	0.0150707	562.643	45.1916	1080.09	-4.57896	101.221	8.09395	26.2599	932.831	2242.41	65.0356
G0S2	280.316	-2.09402	0.5196	-4.03005	5.57646e-05	0.00797715	280.316	55.0453	505.586	-3.19927	61.415	16.1879	87.5329	1058.52	264.909	193.325
PTPRH	299.736	-2.08528	0.512221	-4.07107	4.67986e-05	0.00714365	299.736	63.0148	536.457	-3.0897	89.8479	47.552	51.6444	1159.29	328.032	122.053
PPP1R14A	385.067	-2.0783	0.541955	-3.83482	0.000125656	0.0144865	385.067	56.0156	714.118	-3.67226	87.5732	6.07046	74.403	533.937	1431.13	177.289
PLCL1	287.299	-2.05495	0.495615	-4.14626	3.37949e-05	0.00572956	287.299	68.3996	506.198	-2.88764	42.0806	60.7046	102.414	454.989	934.425	129.18
CYGB	1280.43	-2.04748	0.528894	-3.87125	0.000108279	0.0130032	1280.43	240.715	2320.15	-3.26882	95.5344	200.325	426.285	2037.06	4563.47	359.923
SESN3	1842.69	-2.03254	0.470382	-4.32103	1.55299e-05	0.00319713	1842.69	496.073	3189.31	-2.68462	246.797	975.321	266.1	3949.47	3923.97	1694.49
PLCB1	483.685	-2.03112	0.258518	-7.85677	3.94151e-15	1.13601e-11	483.685	177.318	790.052	-2.15561	203.579	189.196	139.177	821.681	884.755	663.72
GRIP2	42.3379	-2.02026	0.475327	-4.25025	2.13535e-05	0.00405787	42.3379	11.1957	73.4801	-2.71441	13.6478	5.05872	14.8806	114.267	65.1925	40.9813
MALL	130.345	-2.01755	0.520702	-3.87467	0.000106768	0.0130024	130.345	27.2924	233.399	-3.09623	36.3941	19.2231	26.2599	162.051	493.6	44.5449
LMO3	16.6514	-2.014	0.539247	-3.73484	0.000187837	0.0195762	16.6514	2.5962	30.7065	-3.56407	3.41194	0	4.37665	21.8145	50.7052	19.5998
MYH15	303.893	-2.01211	0.546736	-3.68021	0.000233039	0.0230962	303.893	41.1745	566.612	-3.78254	48.9045	8.09395	66.525	1353.54	260.77	85.5263
RP11-138I17.1	137.961	-1.9997	0.546656	-3.65805	0.000254137	0.0244155	137.961	3.69888	272.224	-6.20156	3.41194	5.05872	2.62599	744.811	68.2969	3.56359
PTGES	561.996	-1.99871	0.473817	-4.21832	2.46131e-05	0.00438798	561.996	153.564	970.428	-2.65978	92.1225	227.642	140.928	1645.44	966.504	299.342
FOXS1	184.267	-1.97657	0.550462	-3.59074	0.000329738	0.0292418	184.267	13.0562	355.478	-4.76695	13.6478	1.01174	24.5092	162.051	878.546	25.8361
ACADL	35.8678	-1.97019	0.540676	-3.64394	0.000268492	0.0253718	35.8678	5.94215	65.7934	-3.46889	3.41194	3.03523	11.3793	42.5903	17.5916	137.198
PCDHAC1	9.59691	-1.96547	0.548744	-3.58176	0.000341292	0.0295098	9.59691	1.09546	18.0984	-4.04625	2.27463	1.01174	0	22.8533	8.27841	23.1634
CD34	368.683	-1.95713	0.550789	-3.55331	0.000380411	0.031853	368.683	30.8705	706.496	-4.51638	43.218	22.2584	27.1352	311.636	1795.38	12.4726
CACNB4	1108.59	-1.95676	0.54734	-3.57504	0.000350174	0.0299074	1108.59	158.363	2058.82	-3.70051	222.914	7.08221	245.092	3550.58	2020.97	604.92
MISP	32.4834	-1.95676	0.509738	-3.83876	0.000123658	0.0143518	32.4834	7.72056	57.2462	-2.8904	11.3731	3.03523	8.75329	81.0254	69.3317	21.3816
F2R	7335.4	-1.94742	0.477789	-4.07589	4.58378e-05	0.0071412	7335.4	2062.56	12608.2	-2.61186	2710.22	1192.85	2284.61	22773.3	11484.2	3567.16
OCLN	44.544	-1.94167	0.548628	-3.53913	0.000401446	0.0327462	44.544	5.87412	83.2139	-3.82438	4.54926	6.07046	7.00263	59.2109	184.195	6.23629
KAZALD1	557.613	-1.94112	0.493486	-3.93348	8.37255e-05	0.0111374	557.613	148.236	966.991	-2.70561	212.678	117.362	114.668	641.971	1983.71	275.288
PRCD	34.7616	-1.94105	0.545864	-3.55593	0.00037665	0.0317727	34.7616	5.13847	64.3847	-3.64731	1.13731	2.02349	12.2546	81.0254	95.2017	16.9271
GPR133	2517.11	-1.92726	0.529315	-3.64104	0.000271538	0.0253741	2517.11	534.062	4500.16	-3.0749	875.732	583.776	142.679	9971.32	1302.81	2226.36
TRABD2B	61.6128	-1.92024	0.549032	-3.4975	0.000469644	0.0367491	61.6128	8.27793	114.948	-3.79556	13.6478	5.05872	6.1273	96.6072	241.109	7.12719
C12orf39	109.072	-1.91931	0.543663	-3.53033	0.000415034	0.0333822	109.072	18.3589	199.785	-3.4439	22.7463	6.07046	26.2599	92.4521	473.939	32.9633
LYVE1	14.4222	-1.9157	0.550915	-3.47731	0.000506478	0.0380805	14.4222	1.21258	27.6318	-4.51018	0	1.01174	2.62599	21.8145	54.8444	6.23629
IGSF9	5.90372	-1.91537	0.550736	-3.47783	0.000505485	0.0380805	5.90372	0.291776	11.5157	-5.30259	0	0	0.875329	14.543	9.31321	10.6908
RP11-536C5.2	29.1361	-1.91502	0.530019	-3.61312	0.00030254	0.0272491	29.1361	6.02587	52.2464	-3.11609	5.68657	1.01174	11.3793	90.3745	35.1832	31.1815
LRRC71	39.8798	-1.90854	0.55091	-3.46434	0.000531528	0.0392808	39.8798	4.00273	75.7568	-4.24232	7.9612	4.04698	0	154.779	60.0185	12.4726
FAM90A1	12.3372	-1.90486	0.51239	-3.71759	0.000201129	0.0207031	12.3372	2.93344	21.7409	-2.88974	3.41194	1.01174	4.37665	23.8921	21.7308	19.5998
IL1RL1	321.439	-1.90329	0.530806	-3.58565	0.000336235	0.0295098	321.439	68.7001	574.177	-3.06311	98.9464	54.6342	52.5198	234.766	108.654	1379.11
CYP3A5	39.1982	-1.90064	0.525797	-3.61477	0.000300612	0.0272172	39.1982	8.74314	69.6532	-2.99397	7.9612	12.1409	6.1273	70.6376	14.4872	123.835
IQGAP2	16.8403	-1.89898	0.544348	-3.48854	0.000485663	0.0376617	16.8403	2.729	30.9515	-3.50357	4.54926	1.01174	2.62599	63.366	13.4524	16.0362
RP11-96H19.1	63.2407	-1.89567	0.406249	-4.66627	3.06724e-06	0.000982255	63.2407	21.7434	104.738	-2.26813	27.2956	15.1762	22.7586	95.5685	150.046	68.5992
SH3BGR	256.939	-1.89407	0.411248	-4.60567	4.11139e-06	0.00122583	256.939	87.8213	426.056	-2.2784	101.221	60.7046	101.538	714.686	304.231	259.252
CYP11A1	60.2002	-1.87745	0.488489	-3.84338	0.000121349	0.014179	60.2002	17.2159	103.185	-2.58341	31.8448	4.04698	15.7559	132.965	91.0625	85.5263
PCOLCE2	1786.99	-1.87399	0.522858	-3.58414	0.000338196	0.0295098	1786.99	424.729	3149.26	-2.8904	771.099	102.186	400.901	5339.37	3315.5	792.9
SMCO3	29.2374	-1.8648	0.538566	-3.46252	0.000535144	0.0393797	29.2374	5.74616	52.7286	-3.19792	10.2358	0	7.00263	40.5127	83.8189	33.8542
NPR1	86.2182	-1.85353	0.534918	-3.46507	0.000530086	0.0392808	86.2182	18.2881	154.148	-3.07535	5.68657	14.1644	35.0132	333.451	75.5405	53.4539
PRPH2	125.375	-1.85058	0.45629	-4.0557	4.99845e-05	0.00739813	125.375	40.3678	210.382	-2.38173	27.2956	46.5402	47.2678	111.15	132.455	387.541
CCND2	248.413	-1.84124	0.518525	-3.55092	0.000383892	0.0319166	248.413	62.8315	433.995	-2.78812	80.7494	7.08221	100.663	280.473	413.92	607.593
GPX3	1359.85	-1.83883	0.543345	-3.38427	0.000713671	0.0493661	1359.85	256.748	2462.95	-3.26196	493.595	104.21	172.44	2175.22	5010.51	203.125
RP11-47I22.3	33.1972	-1.82729	0.537169	-3.40171	0.000669659	0.0466952	33.1972	7.01627	59.3781	-3.08115	14.7851	1.01174	5.25198	33.2412	106.584	38.3086
CCDC81	58.1102	-1.80441	0.487054	-3.70475	0.000211601	0.0212166	58.1102	17.5922	98.6283	-2.48706	14.7851	9.10569	28.8859	82.0642	166.603	47.2176
ABCA6	1026.71	-1.80431	0.495716	-3.63981	0.000272837	0.0253741	1026.71	303.468	1749.96	-2.5277	155.812	617.164	137.427	3082.08	1122.76	1045.02
KIAA1324L	1194.54	-1.79536	0.466869	-3.84553	0.000120293	0.0141512	1194.54	391.261	1997.81	-2.35222	693.762	197.29	282.731	1951.88	3155.11	886.444
NKAPL	80.5461	-1.79248	0.366116	-4.89595	9.78322e-07	0.000384503	80.5461	31.1523	129.94	-2.06044	27.2956	23.2701	42.8911	94.5297	143.837	151.453
C10orf10	1119.78	-1.79184	0.382858	-4.68016	2.86654e-06	0.00095329	1119.78	426.801	1812.76	-2.08655	300.251	303.523	676.629	1608.04	1347.31	2482.93
PENK	50.8374	-1.78018	0.420521	-4.23326	2.30326e-05	0.00423726	50.8374	18.4441	83.2307	-2.17396	10.2358	29.3406	15.7559	68.56	104.515	76.6173
SGCG	303.456	-1.77777	0.438533	-4.0539	5.03715e-05	0.00739813	303.456	107.286	499.627	-2.21939	118.281	55.6459	147.931	432.136	258.7	808.045
RP4-773A18.4	73.0259	-1.77644	0.525784	-3.37864	0.000728445	0.0497968	73.0259	18.5218	127.53	-2.78354	22.7463	16.1879	16.6313	136.081	228.691	17.818
ARHGAP44	127.486	-1.77627	0.357399	-4.97	6.69527e-07	0.000294989	127.486	50.5401	204.432	-2.01612	63.6896	35.411	52.5198	142.314	202.821	268.161
THBD	261.921	-1.7711	0.344536	-5.14054	2.73954e-07	0.000152822	261.921	105.238	418.603	-1.99192	85.2986	118.374	112.042	595.225	272.153	388.432
RP5-855F14.1	47.5713	-1.7599	0.377691	-4.65963	3.16777e-06	0.000996005	47.5713	18.6353	76.5073	-2.03756	21.609	14.1644	20.1326	64.4048	66.2273	98.8898
RP11-893F2.6	40.8473	-1.74735	0.483178	-3.61637	0.000298763	0.0271921	40.8473	13.1282	68.5663	-2.38483	13.6478	9.10569	16.6313	62.3273	114.863	28.5088
MEX3B	1021.55	-1.74532	0.425238	-4.10435	4.05454e-05	0.00657615	1021.55	378.427	1664.67	-2.13715	247.935	368.275	519.07	977.499	2910.89	1105.61
FZD4	4198.72	-1.72855	0.511616	-3.37861	0.000728537	0.0497968	4198.72	1229.99	7167.45	-2.54281	1787.86	292.394	1609.73	6945.33	12272.7	2284.26
SAMD12	436.092	-1.71374	0.489827	-3.49866	0.000467604	0.0367491	436.092	141.963	730.221	-2.36281	203.579	64.7516	157.559	616.001	1342.14	232.525
WNT2B	350.615	-1.69586	0.452896	-3.74448	0.00018077	0.0190614	350.615	127.693	573.536	-2.1672	106.908	61.7164	214.456	290.861	569.14	860.608
SYN1	73.3022	-1.69271	0.460138	-3.6787	0.000234422	0.0230962	73.3022	26.3764	120.228	-2.18845	43.218	13.1527	22.7586	108.034	183.16	69.4901
FAM198A	25.2705	-1.69175	0.432774	-3.90909	9.2644e-05	0.0117801	25.2705	9.5203	41.0206	-2.10727	10.2358	6.07046	12.2546	48.823	34.1484	40.0904
PRSS30P	17.8602	-1.68968	0.471599	-3.58287	0.000339843	0.0295098	17.8602	6.16228	29.5581	-2.26202	5.68657	4.04698	8.75329	31.1636	22.7656	34.7451
FAM212B	1794.82	-1.683	0.490087	-3.43408	0.000594579	0.0428419	1794.82	598.536	2991.11	-2.32117	420.806	659.657	715.144	3774.95	4631.77	566.612
ADAMTS1	17535.2	-1.68288	0.375102	-4.48647	7.24135e-06	0.00189524	17535.2	7236.27	27834.1	-1.94353	9804.79	4644.92	7259.11	27825	39121.7	16555.6
RP4-756G23.5	330.166	-1.67976	0.476001	-3.5289	0.000417297	0.0334088	330.166	115.288	545.044	-2.24113	211.541	35.411	98.9122	802.983	391.155	440.995
GPRC5A	1148.79	-1.62003	0.480044	-3.37476	0.000738799	0.0502847	1148.79	415.181	1882.4	-2.18076	605.052	166.938	473.553	1946.69	3047.49	653.029
SEMA3C	24400.8	-1.58767	0.415692	-3.81934	0.000133811	0.0151242	24400.8	10208.1	38593.4	-1.91864	12992.7	6861.65	10770.1	66762.9	28023.4	20994
COL4A5	277.801	-1.54621	0.345695	-4.47276	7.72156e-06	0.0019352	277.801	127.906	427.696	-1.7415	87.5732	125.456	170.689	296.054	454.278	532.757
HAPLN3	1150.53	-1.54519	0.420632	-3.6735	0.000239249	0.0231136	1150.53	491.815	1809.25	-1.8792	721.058	187.173	567.213	1425.22	2310.71	1691.82
SLC2A12	202.827	-1.48526	0.428634	-3.46511	0.000530011	0.0392808	202.827	89.0384	316.616	-1.83023	56.8657	59.6929	150.557	248.27	470.834	230.743
COBLL1	2127.85	-1.48443	0.422876	-3.51032	0.000447561	0.035341	2127.85	943.933	3311.77	-1.81085	1024.72	502.837	1304.24	4429.39	3953.97	1551.95
ABCA7	289.955	-1.47319	0.320385	-4.59819	4.26181e-06	0.00124914	289.955	141.924	437.985	-1.62576	145.576	130.515	149.681	402.011	612.602	299.342
NFIA	622.526	-1.46858	0.422286	-3.47769	0.000505756	0.0380805	622.526	279.199	965.854	-1.79051	241.111	301.5	294.986	1292.25	1261.42	343.887
JAK3	78.1235	-1.4447	0.358674	-4.0279	5.62778e-05	0.00797715	78.1235	37.919	118.328	-1.6418	45.4926	32.3758	35.8885	92.4521	164.533	97.9989
ABLIM1	1327.36	-1.42674	0.38792	-3.67793	0.000235136	0.0230962	1327.36	634.87	2019.85	-1.66972	560.696	359.169	984.745	2726.82	1466.31	1866.43
HSPB6	6812.15	-1.42232	0.408861	-3.47872	0.000503809	0.0380805	6812.15	3199.46	10424.8	-1.70413	2686.34	1463.99	5448.05	11431.9	8588.85	11253.8
ATP6AP1L	114.63	-1.39363	0.336041	-4.1472	3.36565e-05	0.00572956	114.63	58.2595	171	-1.55343	67.1016	45.5285	62.1484	130.887	153.151	228.961
PIP5KL1	145.501	-1.38453	0.400853	-3.45397	0.000552404	0.0403068	145.501	70.5618	220.441	-1.64343	81.8867	66.7751	63.0237	350.071	194.543	116.708
ADD3	10442.3	-1.37301	0.397507	-3.45404	0.000552259	0.0403068	10442.3	5118.03	15766.6	-1.62321	5502.33	5602.03	4249.72	21331.5	19497.7	6470.6
USP53	4514.29	-1.34492	0.27672	-4.8602	1.17265e-06	0.000440841	4514.29	2428.29	6600.29	-1.44259	2106.31	3026.13	2152.43	8044.37	6696.2	5060.3
HES1	190.17	-1.32372	0.352871	-3.75127	0.000175938	0.0188906	190.17	99.532	280.807	-1.49635	137.615	70.8221	90.1589	341.761	307.336	193.325
TMCC1-AS1	75.2722	-1.28623	0.328417	-3.91645	8.9863e-05	0.0117099	75.2722	40.8452	109.699	-1.42532	51.1792	29.3406	42.0158	125.693	104.515	98.8898
APOLD1	226.218	-1.2797	0.351159	-3.64421	0.000268215	0.0253718	226.218	121.6	330.837	-1.44397	159.224	122.421	83.1563	398.894	373.563	220.052
DFNB59	71.8039	-1.24991	0.324716	-3.84924	0.000118486	0.0140341	71.8039	39.8048	103.803	-1.38283	37.5314	42.4932	39.3898	116.344	76.5753	118.49
ATF3	254.637	-1.13995	0.284719	-4.00376	6.23441e-05	0.00876518	254.637	152.272	357.001	-1.22928	164.911	126.468	165.437	384.351	421.164	265.488
NREP	9984.2	-1.11945	0.285905	-3.91545	9.02351e-05	0.0117099	9984.2	6035.14	13933.2	-1.20707	7529.02	4211.89	6364.52	11783	13848.7	16168
PSMG3-AS1	651.996	-1.10483	0.23815	-4.6392	3.49766e-06	0.00108009	651.996	402.806	901.186	-1.16174	365.078	502.837	340.503	936.986	889.929	876.644
ADAMTS13	143.346	-1.10432	0.298146	-3.70397	0.000212252	0.0212166	143.346	87.0544	199.639	-1.1974	92.1225	98.1391	70.9017	234.766	152.116	212.034
MBNL2	4307.03	-1.09763	0.268471	-4.08843	4.34296e-05	0.00689017	4307.03	2647.94	5966.12	-1.17192	3111.69	1820.13	3012.01	5748.65	6121.88	6027.82
AP1G2	253.7	-1.09237	0.265295	-4.11757	3.82894e-05	0.00630608	253.7	156.634	350.766	-1.16312	191.069	120.398	158.435	383.313	319.753	349.232
MUC1	219.992	-1.07257	0.284832	-3.76564	0.000166121	0.0180675	219.992	136.238	303.747	-1.15675	128.517	130.515	149.681	222.301	373.563	315.378
BCL3	443.413	-1.01832	0.26748	-3.8071	0.000140606	0.0157889	443.413	283.75	603.077	-1.08772	264.994	225.619	360.636	528.743	610.533	669.956
ZNF441	285.251	-1.01697	0.258274	-3.93758	8.23074e-05	0.0111374	285.251	183.226	387.275	-1.07974	208.129	137.597	203.952	382.274	365.285	414.268
ZFC3H1	2116.94	-1.0005	0.279781	-3.57601	0.000348872	0.0299074	2116.94	1362.9	2870.97	-1.07486	1740.09	955.086	1393.52	3204.66	2771.2	2637.06
SMIM14	4902.36	-0.916654	0.269335	-3.4034	0.000665527	0.046595	4902.36	3299.68	6505.05	-0.979237	3178.8	3345.84	3374.39	7176.98	7855.17	4483
AKAP9	1967.91	-0.890528	0.252472	-3.52723	0.000419931	0.0334649	1967.91	1346.89	2588.92	-0.942721	1701.42	1067.39	1271.85	2879.52	2464.9	2422.35
DGKA	2214.2	-0.887301	0.259199	-3.42325	0.000618778	0.0440351	2214.2	1515.49	2912.9	-0.942673	1823.12	1131.13	1592.22	2749.67	3327.92	2661.11
HENMT1	244.648	-0.868963	0.236421	-3.67549	0.000237397	0.0230962	244.648	169.73	319.567	-0.912878	192.206	143.668	173.315	333.451	338.38	286.869
HIF1A	22819.7	-0.846044	0.217216	-3.89495	9.82205e-05	0.0120463	22819.7	16055.5	29583.9	-0.881749	18468.9	14427.5	15270.1	28724.6	34039.8	25987.5
SLC22A23	2052.41	-0.781368	0.197432	-3.95765	7.56897e-05	0.0104712	2052.41	1492.27	2612.56	-0.807959	1717.35	1295.03	1464.43	2602.16	2547.68	2687.84
LINC00339	276.824	-0.780325	0.215161	-3.6267	0.000287064	0.0262656	276.824	200.95	352.699	-0.811602	217.227	198.302	187.32	328.257	392.19	337.651
GCC2	1841.31	-0.775511	0.197096	-3.93469	8.3304e-05	0.0111374	1841.31	1342.12	2340.51	-0.802303	1290.85	1312.23	1423.29	2700.85	2189.64	2131.03
MARCH2	766.513	-0.733747	0.179829	-4.08025	4.49863e-05	0.00707226	766.513	570.572	962.455	-0.754309	578.893	591.87	540.953	1038.79	947.878	900.699
BRWD1	2071.56	-0.685397	0.198763	-3.44832	0.000564079	0.0409858	2071.56	1572.46	2570.65	-0.709108	1693.46	1562.13	1461.8	2910.68	2263.11	2538.17
