# Supplementary material for: Stromal NRG1 in luminal breast cancer defines pro-fibrotic and migratory cancer-associated fibroblasts
Source: Oncogene. 2021 Mar 10;40(15):2651–66. doi: 10.1038/s41388-021-01719-3 (PMC8049869; doi:10.1038/s41388-021-01719-3)
Supplement: Supplementary file 14 — Table S7 [file 41388_2021_1719_MOESM14_ESM.xlsx]

## Sheet: Table S7 
Table S7. Correlation matrix of NRG1-associated genes
	CD36	SFRP4	SERPINB2	SCUBE3	NTN4	ACAN	SPON1	SEPP1	ANKRD1	CHRM2	DHRS3	PI16	PTGIS	H19	DSP	SPP1	PTPRD	BCHE	PEAR1	MMP1	COL4A1	PPL	ABCA8	CLEC3B	COL11A1	RELN	ANK3	HAS2	DSG2	SCN2A	DSC3	TEK	OPCML	TM4SF1	PPME1	PALM	NRP2	GPR116	MEDAG	GALNT15	GSTM1	ADH1B	TNXB	CRLF1	SFRP1	COMP	MEOX2	KRT18	MMP3
CD36	1	-0.247031	0.998703	0.641983	0.776229	0.845491	-0.436311	-0.47972	0.560024	-0.563872	-0.357943	0.978662	0.456297	0.849347	0.660421	-0.49355	0.028287	-0.404965	0.992979	-0.379455	0.597283	0.669921	0.854591	0.897978	-0.181392	0.857385	0.862311	-0.499475	-0.643113	-0.571505	-0.528573	0.98241	0.61127	0.274099	-0.54725	0.613132	-0.642152	0.808605	0.911213	-0.524627	-0.241134	0.452648	0.970293	0.964097	-0.430375	0.807636	0.875892	0.693428	-0.478134
SFRP4	-0.247031	1	-0.260736	-0.293156	-0.283475	-0.302492	0.894063	0.693115	-0.347817	0.565668	0.958789	-0.165896	0.70938	-0.121561	-0.388696	0.512416	-0.395603	0.957252	-0.242898	-0.274891	-0.452005	-0.103221	0.229125	-0.382676	-0.343201	-0.376133	-0.328602	-0.468007	0.259858	0.789469	0.570521	-0.299888	-0.313325	-0.551995	0.5168	0.610511	0.120276	-0.293203	0.160632	0.660331	-0.372395	0.0255666	-0.178391	-0.122532	0.972478	-0.197373	-0.420205	-0.155816	0.291347
SERPINB2	0.998703	-0.260736	1	0.612019	0.751143	0.824164	-0.452753	-0.49519	0.532706	-0.564876	-0.375878	0.984191	0.439082	0.868473	0.636589	-0.481391	0.0723039	-0.418257	0.989647	-0.380864	0.588005	0.686184	0.837876	0.88314	-0.146476	0.847704	0.843908	-0.485887	-0.62414	-0.572348	-0.528194	0.98794	0.639724	0.278128	-0.5484	0.603562	-0.621792	0.785926	0.901698	-0.539585	-0.266872	0.414948	0.975561	0.952041	-0.44662	0.825196	0.86222	0.661396	-0.494317
SCUBE3	0.641983	-0.293156	0.612019	1	0.981135	0.951783	-0.414519	-0.426414	0.982481	-0.500445	-0.324165	0.475879	0.174554	0.140988	0.969678	-0.426278	-0.312771	-0.376239	0.645079	-0.321966	0.784257	-0.0197056	0.580671	0.817736	-0.320954	0.821787	0.939429	-0.405965	-0.547414	-0.521734	-0.470229	0.569205	0.0439474	0.587569	-0.445215	0.242383	-0.542198	0.968304	0.547031	-0.471506	0.22686	0.918927	0.456239	0.729302	-0.387384	0.164045	0.79624	0.976479	-0.419261
NTN4	0.776229	-0.283475	0.751143	0.981135	1	0.99256	-0.42998	-0.451375	0.944689	-0.548429	-0.342701	0.635084	0.267597	0.327015	0.958387	-0.457923	-0.260493	-0.395826	0.774393	-0.361339	0.784794	0.155035	0.69427	0.896199	-0.322475	0.881587	0.985891	-0.465857	-0.613339	-0.560442	-0.513764	0.709628	0.181133	0.547026	-0.500631	0.36638	-0.612588	0.997026	0.681802	-0.501837	0.106999	0.877312	0.618077	0.838118	-0.408576	0.327096	0.872721	0.974808	-0.475888
ACAN	0.845491	-0.302492	0.824164	0.951783	0.99256	1	-0.459211	-0.482352	0.904609	-0.565754	-0.3689	0.720739	0.301391	0.436314	0.933756	-0.481894	-0.211171	-0.422361	0.843425	-0.371695	0.771927	0.25716	0.743224	0.929767	-0.309243	0.905594	0.997347	-0.484407	-0.640739	-0.587181	-0.530413	0.784865	0.262156	0.522571	-0.521561	0.413556	-0.635525	0.99691	0.743506	-0.531623	0.0491582	0.822354	0.705182	0.890147	-0.440849	0.428261	0.905243	0.955573	-0.485602
SPON1	-0.436311	0.894063	-0.452753	-0.414519	-0.42998	-0.459211	1	0.940854	-0.482732	0.484157	0.863359	-0.362783	0.469274	-0.283778	-0.515014	0.394623	-0.59784	0.847417	-0.4467	0.177633	-0.650344	-0.0499469	-0.0189359	-0.424207	-0.500297	-0.610934	-0.502504	-0.0992705	0.085684	0.664908	0.456687	-0.513495	-0.482606	-0.739136	0.403668	0.359115	-0.0259711	-0.459917	-0.0833242	0.92639	-0.184879	-0.0546898	-0.327184	-0.351941	0.950905	-0.414166	-0.433114	-0.326357	0.413009
SEPP1	-0.47972	0.693115	-0.49519	-0.426414	-0.451375	-0.482352	0.940854	1	-0.497417	0.315301	0.653949	-0.421731	0.235064	-0.331787	-0.513179	0.250592	-0.665635	0.63168	-0.507081	0.4855	-0.688208	0.0360483	-0.177988	-0.358059	-0.558222	-0.677879	-0.531588	0.181879	-0.090696	0.45478	0.271255	-0.565247	-0.51318	-0.762751	0.220222	0.152169	-0.172041	-0.492341	-0.221677	0.994853	-0.0604696	-0.0792764	-0.352215	-0.447701	0.794555	-0.50166	-0.342892	-0.3917	0.38284
ANKRD1	0.560024	-0.347817	0.532706	0.982481	0.944689	0.904609	-0.482732	-0.497417	1	-0.521511	-0.376997	0.387122	0.0607339	0.0501793	0.981052	-0.405688	-0.208103	-0.418288	0.562763	-0.343376	0.852187	-0.13892	0.4695	0.738015	-0.16772	0.819509	0.899693	-0.33488	-0.439089	-0.525501	-0.486654	0.511689	0.0693967	0.66755	-0.453465	0.12915	-0.435187	0.928722	0.437275	-0.542619	0.282192	0.890577	0.356917	0.644403	-0.435462	0.111908	0.723447	0.935294	-0.46693
CHRM2	-0.563872	0.565668	-0.564876	-0.500445	-0.548429	-0.565754	0.484157	0.315301	-0.521511	1	0.714491	-0.509129	0.213403	-0.397073	-0.656989	0.787956	-0.0150278	0.769012	-0.524254	-0.249176	-0.705964	-0.462632	-0.220925	-0.70467	-0.114461	-0.653572	-0.585462	-0.324938	0.705604	0.924393	0.995691	-0.605456	-0.621314	-0.197052	0.993563	0.0402888	0.700614	-0.529123	-0.296798	0.35375	-0.283353	-0.35057	-0.541709	-0.449651	0.625708	-0.416843	-0.765013	-0.387249	0.590474
DHRS3	-0.357943	0.958789	-0.375878	-0.324165	-0.342701	-0.3689	0.863359	0.653949	-0.376997	0.714491	1	-0.288955	0.66441	-0.244945	-0.444622	0.510324	-0.419558	0.989557	-0.325671	-0.254701	-0.516258	-0.24734	0.160222	-0.480864	-0.348982	-0.441877	-0.400727	-0.456796	0.355379	0.858008	0.705646	-0.417491	-0.450379	-0.562138	0.675562	0.492474	0.246527	-0.351343	0.0582093	0.645852	-0.215671	-0.0373118	-0.310556	-0.191678	0.970412	-0.267513	-0.526867	-0.171523	0.522099
PI16	0.978662	-0.165896	0.984191	0.475879	0.635084	0.720739	-0.362783	-0.421731	0.387122	-0.509129	-0.288955	1	0.513208	0.936522	0.506258	-0.448029	0.102463	-0.330952	0.97077	-0.375026	0.4872	0.765649	0.848215	0.807927	-0.124227	0.774082	0.743206	-0.490543	-0.585356	-0.496045	-0.475477	0.978302	0.694603	0.142833	-0.504818	0.671529	-0.594024	0.674624	0.918333	-0.4643	-0.340755	0.290723	0.992927	0.922073	-0.35578	0.887122	0.787306	0.546438	-0.436517
PTGIS	0.456297	0.70938	0.439082	0.174554	0.267597	0.301391	0.469274	0.235064	0.0607339	0.213403	0.66441	0.513208	1	0.464655	0.0864996	0.0491735	-0.361073	0.611339	0.486024	-0.528231	-0.0101822	0.318888	0.833573	0.245893	-0.443881	0.267669	0.286576	-0.807504	-0.175051	0.345697	0.229637	0.394434	0.10131	-0.359012	0.188557	0.953167	-0.277427	0.285425	0.781044	0.194514	-0.365008	0.284406	0.485005	0.585025	0.576756	0.42726	0.187626	0.364242	0.147068
H19	0.849347	-0.121561	0.868473	0.140988	0.327015	0.436314	-0.283778	-0.331787	0.0501793	-0.397073	-0.244945	0.936522	0.464655	1	0.191092	-0.355684	0.259087	-0.270687	0.838439	-0.26807	0.245143	0.876816	0.701227	0.595711	0.0025472	0.549415	0.467497	-0.356991	-0.452598	-0.387546	-0.372266	0.880105	0.773575	-0.0515759	-0.412908	0.620667	-0.456205	0.377082	0.797761	-0.359186	-0.456878	-0.0498778	0.938387	0.742454	-0.293846	0.936049	0.583421	0.221989	-0.333735
DSP	0.660421	-0.388696	0.636589	0.969678	0.958387	0.933756	-0.515014	-0.513179	0.981052	-0.656989	-0.444622	0.506258	0.0864996	0.191092	1	-0.537952	-0.178179	-0.497799	0.660004	-0.296367	0.903255	0.0174304	0.530574	0.816158	-0.130982	0.891225	0.934735	-0.286489	-0.542532	-0.641448	-0.624855	0.62778	0.232554	0.595263	-0.596534	0.177476	-0.542219	0.944144	0.515921	-0.561642	0.284507	0.849299	0.482396	0.717916	-0.490473	0.256419	0.811629	0.922297	-0.511159
SPP1	-0.49355	0.512416	-0.481391	-0.426278	-0.457923	-0.481894	0.394623	0.250592	-0.405688	0.787956	0.510324	-0.448029	0.0491735	-0.355684	-0.537952	1	0.207565	0.626226	-0.52222	-0.354607	-0.555597	-0.424138	-0.309823	-0.626911	0.0472213	-0.591816	-0.484128	-0.294791	0.728309	0.841445	0.827051	-0.511898	-0.473274	0.115167	0.786815	0.0454431	0.681827	-0.439358	-0.309107	0.241844	-0.633971	-0.220949	-0.474497	-0.476658	0.507312	-0.48275	-0.67308	-0.391591	0.000252412
PTPRD	0.028287	-0.395603	0.0723039	-0.312771	-0.260493	-0.211171	-0.59784	-0.665635	-0.208103	-0.0150278	-0.419558	0.102463	-0.361073	0.259087	-0.178179	0.207565	1	-0.32895	0.0205193	-0.352228	0.167049	-0.00428835	-0.260397	-0.250552	0.885778	0.0867609	-0.143237	0.0821069	0.545874	-0.03633	0.0307017	0.183579	0.573416	0.422467	0.0385483	-0.251165	0.582901	-0.210689	-0.158254	-0.656233	-0.321946	-0.545941	0.045316	-0.105707	-0.469849	0.363284	-0.245003	-0.353917	-0.354613
BCHE	-0.404965	0.957252	-0.418257	-0.376239	-0.395826	-0.422361	0.847417	0.63168	-0.418288	0.769012	0.989557	-0.330952	0.611339	-0.270687	-0.497799	0.626226	-0.32895	1	-0.381239	-0.293822	-0.554531	-0.286732	0.0922887	-0.546154	-0.287496	-0.496268	-0.44993	-0.457619	0.44956	0.915795	0.768236	-0.457271	-0.463852	-0.496702	0.733335	0.45789	0.340532	-0.400272	0.00249743	0.621868	-0.307317	-0.0831922	-0.35571	-0.254834	0.964372	-0.309503	-0.594211	-0.232575	0.462939
PEAR1	0.992979	-0.242898	0.989647	0.645079	0.774393	0.843425	-0.4467	-0.507081	0.562763	-0.524254	-0.325671	0.97077	0.486024	0.838439	0.660004	-0.52222	0.0205193	-0.381239	1	-0.404868	0.605043	0.634401	0.875817	0.879696	-0.173648	0.872268	0.859617	-0.526989	-0.61691	-0.550826	-0.49321	0.976646	0.600639	0.254118	-0.50288	0.612693	-0.610139	0.807999	0.917619	-0.544917	-0.178779	0.438643	0.955047	0.979024	-0.420519	0.828609	0.853456	0.710615	-0.390011
MMP1	-0.379455	-0.274891	-0.380864	-0.321966	-0.361339	-0.371695	0.177633	0.4855	-0.343376	-0.249176	-0.254701	-0.375026	-0.528231	-0.26807	-0.296367	-0.354607	-0.352228	-0.293822	-0.404868	1	-0.389315	0.187086	-0.53406	-0.0976431	-0.227736	-0.470181	-0.400246	0.858458	-0.380017	-0.33368	-0.322871	-0.404998	-0.220627	-0.466186	-0.317939	-0.553335	-0.318265	-0.402078	-0.516121	0.529022	0.447489	-0.273087	-0.274038	-0.481748	-0.0963381	-0.350189	-0.0271886	-0.426492	0.277742
COL4A1	0.597283	-0.452005	0.588005	0.784257	0.784794	0.771927	-0.650344	-0.688208	0.852187	-0.705964	-0.516258	0.4872	-0.0101822	0.245143	0.903255	-0.555597	0.167049	-0.554531	0.605043	-0.389315	1	-0.0187532	0.411361	0.637234	0.284562	0.912985	0.800569	-0.182695	-0.311039	-0.64047	-0.665892	0.645932	0.515942	0.598743	-0.629301	0.0853693	-0.320057	0.77935	0.418647	-0.733336	0.297355	0.594961	0.436441	0.624747	-0.569136	0.408671	0.646779	0.727168	-0.558569
PPL	0.669921	-0.103221	0.686184	-0.0197056	0.155035	0.25716	-0.0499469	0.0360483	-0.13892	-0.462632	-0.24734	0.765649	0.318888	0.876816	0.0174304	-0.424138	-0.00428835	-0.286732	0.634401	0.187086	-0.0187532	1	0.499978	0.551265	-0.226566	0.271093	0.267968	-0.0269862	-0.658628	-0.453589	-0.468424	0.667311	0.601878	-0.328431	-0.524097	0.476935	-0.656459	0.183465	0.605891	0.0172815	-0.367314	-0.120752	0.823136	0.517613	-0.202135	0.719357	0.567034	0.0235581	-0.236434
ABCA8	0.854591	0.229125	0.837876	0.580671	0.69427	0.743224	-0.0189359	-0.177988	0.4695	-0.220925	0.160222	0.848215	0.833573	0.701227	0.530574	-0.309823	-0.260397	0.0922887	0.875817	-0.53406	0.411361	0.499978	1	0.713744	-0.406542	0.711479	0.739603	-0.776372	-0.508304	-0.168467	-0.193298	0.79681	0.352674	0.00754792	-0.21697	0.878737	-0.55969	0.71853	0.984717	-0.225673	-0.2496	0.527248	0.823463	0.934612	0.0539766	0.676112	0.664562	0.716965	-0.165232
CLEC3B	0.897978	-0.382676	0.88314	0.817736	0.896199	0.929767	-0.424207	-0.358059	0.738015	-0.70467	-0.480864	0.807927	0.245893	0.595711	0.816158	-0.626911	-0.250552	-0.546154	0.879696	-0.0976431	0.637234	0.551265	0.713744	1	-0.386875	0.824389	0.9254	-0.283902	-0.848179	-0.743859	-0.68679	0.836469	0.367089	0.324613	-0.692946	0.394032	-0.827614	0.900992	0.749879	-0.400219	0.0229744	0.674459	0.829428	0.872689	-0.503969	0.525349	0.995397	0.809164	-0.476836
COL11A1	-0.181392	-0.343201	-0.146476	-0.320954	-0.322475	-0.309243	-0.500297	-0.558222	-0.16772	-0.114461	-0.348982	-0.124227	-0.443881	0.0025472	-0.130982	0.0472213	0.885778	-0.287496	-0.173648	-0.227736	0.284562	-0.226566	-0.406542	-0.386875	1	0.0635093	-0.244241	0.282029	0.588852	-0.0584918	-0.0854265	-0.00112049	0.546518	0.290673	-0.0564179	-0.402148	0.598965	-0.300926	-0.345395	-0.547758	0.0295322	-0.509882	-0.188157	-0.267172	-0.368989	0.212218	-0.35699	-0.388324	-0.238469
RELN	0.857385	-0.376133	0.847704	0.821787	0.881587	0.905594	-0.610934	-0.677879	0.819509	-0.653572	-0.441877	0.774082	0.267669	0.549415	0.891225	-0.591816	0.0867609	-0.496268	0.872268	-0.470181	0.912985	0.271093	0.711479	0.824389	0.0635093	1	0.928936	-0.416387	-0.483334	-0.636334	-0.614364	0.873164	0.579563	0.49563	-0.593131	0.372954	-0.484333	0.895289	0.726009	-0.722272	0.111684	0.603894	0.730962	0.884671	-0.534937	0.654086	0.812064	0.829081	-0.493288
ANK3	0.862311	-0.328602	0.843908	0.939429	0.985891	0.997347	-0.502504	-0.531588	0.899693	-0.585462	-0.400727	0.743206	0.286576	0.467497	0.934735	-0.484128	-0.143237	-0.44993	0.859617	-0.400246	0.800569	0.267968	0.739603	0.9254	-0.244241	0.928936	1	-0.481514	-0.615168	-0.602077	-0.5466	0.814012	0.320749	0.547774	-0.537574	0.408444	-0.609819	0.993346	0.747521	-0.581732	0.0303279	0.792605	0.723325	0.897596	-0.475303	0.469275	0.902084	0.94074	-0.519699
HAS2	-0.499475	-0.468007	-0.485887	-0.405965	-0.465857	-0.484407	-0.0992705	0.181879	-0.33488	-0.324938	-0.456796	-0.490543	-0.807504	-0.356991	-0.286489	-0.294791	0.0821069	-0.457619	-0.526989	0.858458	-0.182695	-0.0269862	-0.776372	-0.283902	0.282029	-0.416387	-0.481514	1	-0.0631653	-0.369301	-0.377723	-0.438839	-0.00248682	-0.215343	-0.355625	-0.802455	-0.000186887	-0.501335	-0.731571	0.224248	0.483591	-0.435392	-0.425068	-0.637018	-0.301538	-0.33396	-0.198112	-0.563861	0.0843748
DSG2	-0.643113	0.259858	-0.62414	-0.547414	-0.613339	-0.640739	0.085684	-0.090696	-0.439089	0.705604	0.355379	-0.585356	-0.175051	-0.452598	-0.542532	0.728309	0.545874	0.44956	-0.61691	-0.380017	-0.311039	-0.658628	-0.508304	-0.848179	0.588852	-0.483334	-0.615168	-0.0631653	1	0.72848	0.729634	-0.559247	-0.206169	0.123218	0.746161	-0.275475	0.984068	-0.594067	-0.53456	-0.0653182	-0.189739	-0.505491	-0.657671	-0.596859	0.292336	-0.330905	-0.873461	-0.526034	0.216852
SCN2A	-0.571505	0.789469	-0.572348	-0.521734	-0.560442	-0.587181	0.664908	0.45478	-0.525501	0.924393	0.858008	-0.496045	0.345697	-0.387546	-0.641448	0.841445	-0.03633	0.915795	-0.550826	-0.33368	-0.64047	-0.453589	-0.168467	-0.743859	-0.0584918	-0.636334	-0.602077	-0.369301	0.72848	1	0.933416	-0.595586	-0.517169	-0.285355	0.908945	0.203883	0.657655	-0.551374	-0.237156	0.462591	-0.385838	-0.282393	-0.533413	-0.456937	0.815257	-0.416257	-0.795461	-0.408837	0.432989
DSC3	-0.528573	0.570521	-0.528194	-0.470229	-0.513764	-0.530413	0.456687	0.271255	-0.486654	0.995691	0.705646	-0.475477	0.229637	-0.372266	-0.624855	0.827051	0.0307017	0.768236	-0.49321	-0.322871	-0.665892	-0.468424	-0.193298	-0.68679	-0.0854265	-0.614364	-0.5466	-0.377723	0.729634	0.933416	1	-0.5666	-0.592479	-0.133985	0.994553	0.0738936	0.718657	-0.491428	-0.262968	0.303176	-0.343295	-0.321955	-0.513962	-0.417262	0.613094	-0.396455	-0.750623	-0.357507	0.519378
TEK	0.98241	-0.299888	0.98794	0.569205	0.709628	0.784865	-0.513495	-0.565247	0.511689	-0.605456	-0.417491	0.978302	0.394434	0.880105	0.62778	-0.511898	0.183579	-0.457271	0.976646	-0.404998	0.645932	0.667311	0.79681	0.836469	-0.00112049	0.873164	0.814012	-0.438839	-0.559247	-0.595586	-0.5666	1	0.74138	0.288934	-0.581945	0.560256	-0.55926	0.745882	0.866885	-0.608784	-0.236123	0.344917	0.960451	0.926866	-0.489737	0.876174	0.82196	0.611375	-0.516797
OPCML	0.61127	-0.313325	0.639724	0.0439474	0.181133	0.262156	-0.482606	-0.51318	0.0693967	-0.621314	-0.450379	0.694603	0.10131	0.773575	0.232554	-0.473274	0.573416	-0.463852	0.600639	-0.220627	0.515942	0.601878	0.352674	0.367089	0.546518	0.579563	0.320749	-0.00248682	-0.206169	-0.517169	-0.592479	0.74138	1	0.0579273	-0.606567	0.257823	-0.224359	0.213983	0.459122	-0.54178	-0.16982	-0.192461	0.670706	0.479956	-0.458542	0.862944	0.395454	0.0426464	-0.471133
TM4SF1	0.274099	-0.551995	0.278128	0.587569	0.547026	0.522571	-0.739136	-0.762751	0.66755	-0.197052	-0.562138	0.142833	-0.359012	-0.0515759	0.595263	0.115167	0.422467	-0.496702	0.254118	-0.466186	0.598743	-0.328431	0.00754792	0.324613	0.290673	0.49563	0.547774	-0.215343	0.123218	-0.285355	-0.133985	0.288934	0.0579273	1	-0.104505	-0.227861	0.176269	0.564658	0.0428318	-0.786066	-0.0846896	0.424219	0.0925948	0.256547	-0.633318	-0.0200658	0.302283	0.494567	-0.613735
PPME1	-0.54725	0.5168	-0.5484	-0.445215	-0.500631	-0.521561	0.403668	0.220222	-0.453465	0.993563	0.675562	-0.504818	0.188557	-0.412908	-0.596534	0.786815	0.0385483	0.733335	-0.50288	-0.317939	-0.629301	-0.524097	-0.21697	-0.692946	-0.0564179	-0.593131	-0.537574	-0.355625	0.746161	0.908945	0.994553	-0.581945	-0.606567	-0.104505	1	0.0143274	0.746069	-0.479451	-0.296229	0.258616	-0.258293	-0.319306	-0.548114	-0.423952	0.570042	-0.407347	-0.756424	-0.336009	0.562587
PALM	0.613132	0.610511	0.603562	0.242383	0.36638	0.413556	0.359115	0.152169	0.12915	0.0402888	0.492474	0.671529	0.953167	0.620667	0.177476	0.0454431	-0.251165	0.45789	0.612693	-0.553335	0.0853693	0.476935	0.878737	0.394032	-0.402148	0.372954	0.408444	-0.802455	-0.275475	0.203883	0.0738936	0.560256	0.257823	-0.227861	0.0143274	1	-0.383527	0.390028	0.873281	0.0923729	-0.538081	0.335191	0.652236	0.679714	0.435963	0.524519	0.34254	0.402973	-0.135546
NRP2	-0.642152	0.120276	-0.621792	-0.542198	-0.612588	-0.635525	-0.0259711	-0.172041	-0.435187	0.700614	0.246527	-0.594024	-0.277427	-0.456205	-0.542219	0.681827	0.582901	0.340532	-0.610139	-0.318265	-0.320057	-0.656459	-0.55969	-0.827614	0.598965	-0.484333	-0.609819	-0.000186887	0.984068	0.657655	0.718657	-0.55926	-0.224359	0.176269	0.746069	-0.383527	1	-0.58952	-0.583204	-0.132932	-0.128797	-0.549403	-0.662797	-0.606631	0.169864	-0.326915	-0.852178	-0.530933	0.260306
GPR116	0.808605	-0.293203	0.785926	0.968304	0.997026	0.99691	-0.459917	-0.492341	0.928722	-0.529123	-0.351343	0.674624	0.285425	0.377082	0.944144	-0.439358	-0.210689	-0.400272	0.807999	-0.402078	0.77935	0.183465	0.71853	0.900992	-0.300926	0.895289	0.993346	-0.501335	-0.594067	-0.551374	-0.491428	0.745882	0.213983	0.564658	-0.479451	0.390028	-0.58952	1	0.711766	-0.541744	0.0597469	0.847295	0.654198	0.864916	-0.428216	0.37586	0.873599	0.969454	-0.483396
MEDAG	0.911213	0.160632	0.901698	0.547031	0.681802	0.743506	-0.0833242	-0.221677	0.437275	-0.296798	0.0582093	0.918333	0.781044	0.797761	0.515921	-0.309107	-0.158254	0.00249743	0.917619	-0.516121	0.418647	0.605891	0.984717	0.749879	-0.345395	0.726009	0.747521	-0.731571	-0.53456	-0.237156	-0.262968	0.866885	0.459122	0.0428318	-0.296229	0.873281	-0.583204	0.711766	1	-0.274083	-0.346837	0.472863	0.89987	0.946549	-0.030423	0.74482	0.706854	0.668241	-0.285409
GALNT15	-0.524627	0.660331	-0.539585	-0.471506	-0.501837	-0.531623	0.92639	0.994853	-0.542619	0.35375	0.645852	-0.4643	0.194514	-0.359186	-0.561642	0.241844	-0.656233	0.621868	-0.544917	0.529022	-0.733336	0.0172815	-0.225673	-0.400219	-0.547758	-0.722272	-0.581732	0.224248	-0.0653182	0.462591	0.303176	-0.608784	-0.54178	-0.786066	0.258616	0.0923729	-0.132932	-0.541744	-0.274083	1	-0.0142516	-0.139936	-0.393802	-0.491031	0.778664	-0.516888	-0.384623	-0.43557	0.460158
GSTM1	-0.241134	-0.372395	-0.266872	0.22686	0.106999	0.0491582	-0.184879	-0.0604696	0.282192	-0.283353	-0.215671	-0.340755	-0.365008	-0.456878	0.284507	-0.633971	-0.321946	-0.307317	-0.178779	0.447489	0.297355	-0.367314	-0.2496	0.0229744	0.0295322	0.111684	0.0303279	0.483591	-0.189739	-0.385838	-0.343295	-0.236123	-0.16982	-0.0846896	-0.258293	-0.538081	-0.128797	0.0597469	-0.346837	-0.0142516	1	0.140928	-0.33701	-0.14031	-0.226608	-0.227788	0.0637788	0.163027	0.430439
ADH1B	0.452648	0.0255666	0.414948	0.918927	0.877312	0.822354	-0.0546898	-0.0792764	0.890577	-0.35057	-0.0373118	0.290723	0.284406	-0.0498778	0.849299	-0.220949	-0.545941	-0.0831922	0.438643	-0.273087	0.594961	-0.120752	0.527248	0.674459	-0.509882	0.603894	0.792605	-0.435392	-0.505491	-0.282393	-0.321955	0.344917	-0.192461	0.424219	-0.319306	0.335191	-0.549403	0.847295	0.472863	-0.139936	0.140928	1	0.284734	0.568981	-0.0498478	-0.0939377	0.651375	0.903008	-0.381171
TNXB	0.970293	-0.178391	0.975561	0.456239	0.618077	0.705182	-0.327184	-0.352215	0.356917	-0.541709	-0.310556	0.992927	0.485005	0.938387	0.482396	-0.474497	0.045316	-0.35571	0.955047	-0.274038	0.436441	0.823136	0.823463	0.829428	-0.188157	0.730962	0.723325	-0.425068	-0.657671	-0.533413	-0.513962	0.960451	0.670706	0.0925948	-0.548114	0.652236	-0.662797	0.654198	0.89987	-0.393802	-0.33701	0.284734	1	0.898125	-0.356599	0.860206	0.814625	0.518138	-0.434539
CRLF1	0.964097	-0.122532	0.952041	0.729302	0.838118	0.890147	-0.351941	-0.447701	0.644403	-0.449651	-0.191678	0.922073	0.585025	0.742454	0.717916	-0.476658	-0.105707	-0.254834	0.979024	-0.481748	0.624747	0.517613	0.934612	0.872689	-0.267172	0.884671	0.897596	-0.637018	-0.596859	-0.456937	-0.417262	0.926866	0.479956	0.256547	-0.423952	0.679714	-0.606631	0.864916	0.946549	-0.491031	-0.14031	0.568981	0.898125	1	-0.299514	0.742567	0.836455	0.810828	-0.338008
SFRP1	-0.430375	0.972478	-0.44662	-0.387384	-0.408576	-0.440849	0.950905	0.794555	-0.435462	0.625708	0.970412	-0.35578	0.576756	-0.293846	-0.490473	0.507312	-0.469849	0.964372	-0.420519	-0.0963381	-0.569136	-0.202135	0.0539766	-0.503969	-0.368989	-0.534937	-0.475303	-0.301538	0.292336	0.815257	0.613094	-0.489737	-0.458542	-0.633318	0.570042	0.435963	0.169864	-0.428216	-0.030423	0.778664	-0.226608	-0.0498478	-0.356599	-0.299514	1	-0.359784	-0.532414	-0.266767	0.441242
COMP	0.807636	-0.197373	0.825196	0.164045	0.327096	0.428261	-0.414166	-0.50166	0.111908	-0.416843	-0.267513	0.887122	0.42726	0.936049	0.256419	-0.48275	0.363284	-0.309503	0.828609	-0.350189	0.408671	0.719357	0.676112	0.525349	0.212218	0.654086	0.469275	-0.33396	-0.330905	-0.416257	-0.396455	0.876174	0.862944	-0.0200658	-0.407347	0.524519	-0.326915	0.37586	0.74482	-0.516888	-0.227788	-0.0939377	0.860206	0.742567	-0.359784	1	0.515741	0.249909	-0.220476
MEOX2	0.875892	-0.420205	0.86222	0.79624	0.872721	0.905243	-0.433114	-0.342892	0.723447	-0.765013	-0.526867	0.787306	0.187626	0.583421	0.811629	-0.67308	-0.245003	-0.594211	0.853456	-0.0271886	0.646779	0.567034	0.664562	0.995397	-0.35699	0.812064	0.902084	-0.198112	-0.873461	-0.795461	-0.750623	0.82196	0.395454	0.302283	-0.756424	0.34254	-0.852178	0.873599	0.706854	-0.384623	0.0637788	0.651375	0.814625	0.836455	-0.532414	0.515741	1	0.772747	-0.494239
KRT18	0.693428	-0.155816	0.661396	0.976479	0.974808	0.955573	-0.326357	-0.3917	0.935294	-0.387249	-0.171523	0.546438	0.364242	0.221989	0.922297	-0.391591	-0.353917	-0.232575	0.710615	-0.426492	0.727168	0.0235581	0.716965	0.809164	-0.388324	0.829081	0.94074	-0.563861	-0.526034	-0.408837	-0.357507	0.611375	0.0426464	0.494567	-0.336009	0.402973	-0.530933	0.969454	0.668241	-0.43557	0.163027	0.903008	0.518138	0.810828	-0.266767	0.249909	0.772747	1	-0.311837
MMP3	-0.478134	0.291347	-0.494317	-0.419261	-0.475888	-0.485602	0.413009	0.38284	-0.46693	0.590474	0.522099	-0.436517	0.147068	-0.333735	-0.511159	0.000252412	-0.354613	0.462939	-0.390011	0.277742	-0.558569	-0.236434	-0.165232	-0.476836	-0.238469	-0.493288	-0.519699	0.0843748	0.216852	0.432989	0.519378	-0.516797	-0.471133	-0.613735	0.562587	-0.135546	0.260306	-0.483396	-0.285409	0.460158	0.430439	-0.381171	-0.434539	-0.338008	0.441242	-0.220476	-0.494239	-0.311837	1
RGS4	0.408559	-0.34219	0.385396	0.871769	0.813363	0.760489	-0.490811	-0.519321	0.941898	-0.569996	-0.375516	0.249627	-0.0440454	-0.0620106	0.93534	-0.431644	-0.0765275	-0.413943	0.416183	-0.337497	0.929484	-0.274754	0.314686	0.564963	0.0911686	0.787711	0.767905	-0.191238	-0.278959	-0.507553	-0.535538	0.410264	0.172881	0.631521	-0.492637	0.00569642	-0.294671	0.788912	0.279389	-0.564879	0.40511	0.780215	0.204292	0.493489	-0.416035	0.0804209	0.567973	0.802271	-0.469922
MASP1	-0.330654	0.135562	-0.34046	-0.258197	-0.281449	-0.303003	0.547892	0.796872	-0.319857	-0.1393	0.0707672	-0.320205	-0.202073	-0.253476	-0.292798	-0.109551	-0.606058	0.0410135	-0.385561	0.857331	-0.497399	0.237141	-0.331548	-0.0523672	-0.525709	-0.525552	-0.347642	0.582688	-0.443462	-0.0973147	-0.194979	-0.409498	-0.368127	-0.558978	-0.232933	-0.190866	-0.454598	-0.329372	-0.319083	0.801218	0.140335	-0.0354875	-0.2098	-0.405667	0.26755	-0.457021	0.000417697	-0.327433	0.144708
MXRA5	-0.609153	0.0448733	-0.605243	-0.630263	-0.680105	-0.693291	0.305226	0.421961	-0.586481	0.0243629	0.128798	-0.530644	-0.307138	-0.341737	-0.531793	-0.261593	-0.0808875	0.0826582	-0.576911	0.663698	-0.362633	-0.0912557	-0.55533	-0.552393	0.235551	-0.521858	-0.697565	0.724656	0.138025	0.045841	-0.0478318	-0.542346	-0.0266558	-0.694211	-0.0201574	-0.465175	0.146486	-0.713331	-0.589589	0.47653	0.557363	-0.593771	-0.49879	-0.620473	0.212425	-0.206862	-0.490563	-0.657612	0.587487
PSG4	-0.472662	0.754746	-0.465604	-0.460009	-0.476802	-0.50111	0.61958	0.4355	-0.452918	0.76586	0.720739	-0.400123	0.277054	-0.302393	-0.55872	0.943669	0.0659753	0.81211	-0.497568	-0.374443	-0.561201	-0.351487	-0.175066	-0.63754	-0.0184581	-0.582035	-0.50728	-0.362829	0.670541	0.915725	0.800336	-0.491025	-0.411136	-0.117661	0.747376	0.250915	0.575629	-0.466856	-0.190771	0.412685	-0.631539	-0.187189	-0.426587	-0.426647	0.734841	-0.419437	-0.680738	-0.391275	0.0573606
EDIL3	-0.117375	-0.428565	-0.104925	0.186493	0.112414	0.0708218	-0.61107	-0.668959	0.360211	-0.224764	-0.421156	-0.18201	-0.489989	-0.265028	0.333666	0.00323468	0.632708	-0.370394	-0.110489	-0.354691	0.61811	-0.547598	-0.319937	-0.145491	0.808732	0.316094	0.118216	0.138301	0.46564	-0.172768	-0.181536	0.00774673	0.284315	0.664717	-0.13078	-0.451403	0.473402	0.111191	-0.306307	-0.679242	0.240318	0.0355492	-0.258335	-0.120689	-0.45642	-0.040677	-0.127136	0.0788869	-0.400458
EMILIN2	0.711881	-0.144446	0.686762	0.738097	0.792477	0.803582	-0.0686678	0.0393549	0.630468	-0.613558	-0.257721	0.620196	0.301321	0.407152	0.691141	-0.543388	-0.581254	-0.333691	0.678883	0.119589	0.404302	0.523433	0.637307	0.912731	-0.670031	0.581416	0.774485	-0.203215	-0.936095	-0.606101	-0.612922	0.601487	0.0962567	0.0850764	-0.63652	0.421183	-0.943691	0.775426	0.650736	-0.00746682	0.0421149	0.742678	0.673462	0.706256	-0.219061	0.258395	0.914545	0.72908	-0.358241
GPR37	-0.480397	0.101063	-0.481202	-0.407976	-0.443584	-0.47141	0.502527	0.748315	-0.417601	-0.170871	0.0222739	-0.449804	-0.357564	-0.338039	-0.380689	-0.0720027	-0.402229	0.0105977	-0.539587	0.864538	-0.462214	0.1325	-0.525329	-0.2358	-0.242708	-0.591444	-0.500524	0.739742	-0.25777	-0.0764861	-0.222209	-0.506699	-0.255568	-0.546886	-0.256068	-0.339792	-0.280472	-0.49428	-0.498418	0.75274	0.175049	-0.193954	-0.351113	-0.580844	0.242144	-0.488245	-0.16617	-0.50772	0.0859363
IL33	0.115365	0.899802	0.106799	-0.196033	-0.118761	-0.0935694	0.702907	0.463385	-0.281358	0.409039	0.849424	0.224536	0.911058	0.281196	-0.264394	0.277259	-0.274552	0.822669	0.136655	-0.423038	-0.280841	0.201606	0.547324	-0.134895	-0.294137	-0.0810564	-0.105193	-0.634329	0.0970575	0.605233	0.418576	0.0834848	0.0259383	-0.564358	0.365793	0.836911	-0.0310184	-0.106514	0.498852	0.429736	-0.431025	-0.00112516	0.199878	0.22509	0.808094	0.240638	-0.180692	-0.012959	0.256509
CADM1	-0.519159	-0.369871	-0.487694	-0.417829	-0.48143	-0.504642	-0.368959	-0.328038	-0.25026	-0.005093	-0.362981	-0.496645	-0.747231	-0.371211	-0.267361	0.236117	0.742189	-0.275498	-0.536933	0.0584567	0.055739	-0.440978	-0.770188	-0.566332	0.876271	-0.263835	-0.458113	0.543749	0.646204	0.0227882	0.0120536	-0.373888	0.176805	0.318389	0.0392888	-0.709652	0.672908	-0.480431	-0.713302	-0.308351	0.0913186	-0.506415	-0.52917	-0.623001	-0.314698	-0.23824	-0.523174	-0.548979	-0.211435
FRAS1	-0.524478	0.84416	-0.540358	-0.495299	-0.530488	-0.554042	0.854071	0.708656	-0.549672	0.774095	0.945623	-0.445225	0.490241	-0.342986	-0.616705	0.445552	-0.429121	0.927102	-0.479204	-0.0117179	-0.684605	-0.26227	-0.0368212	-0.608708	-0.338134	-0.621536	-0.590693	-0.228976	0.375572	0.835545	0.739621	-0.580625	-0.537084	-0.689487	0.725062	0.269926	0.307368	-0.541607	-0.145512	0.731455	-0.0507178	-0.24001	-0.450859	-0.371965	0.920574	-0.346524	-0.643127	-0.354326	0.744381
LSAMP	-0.664723	0.612041	-0.669231	-0.599766	-0.641174	-0.670622	0.842515	0.892441	-0.653679	0.601976	0.619628	-0.601473	0.0395264	-0.457312	-0.724982	0.578866	-0.429732	0.651176	-0.695332	0.418052	-0.892086	-0.131285	-0.41144	-0.582681	-0.439575	-0.893985	-0.714147	0.183229	0.21229	0.650434	0.568111	-0.744943	-0.675802	-0.574745	0.520683	-0.0411156	0.169992	-0.664486	-0.440152	0.906927	-0.231728	-0.27709	-0.541548	-0.65731	0.732858	-0.654875	-0.583318	-0.575573	0.409166
FMOD	0.387308	0.649262	0.382691	-0.120923	0.00291489	0.0651934	0.470562	0.275714	-0.234104	0.179404	0.610319	0.50759	0.918365	0.582128	-0.157973	-0.0583975	-0.216806	0.551018	0.422392	-0.335639	-0.155801	0.498022	0.709897	0.112168	-0.281429	0.133874	0.0615282	-0.580615	-0.150865	0.298963	0.176827	0.36923	0.287095	-0.599864	0.134799	0.861751	-0.238167	0.0274063	0.683156	0.255467	-0.333399	-0.061993	0.491954	0.460747	0.54193	0.569483	0.0741528	0.0710983	0.276652
TINAGL1	0.583605	-0.290295	0.552876	0.995302	0.963084	0.92643	-0.408409	-0.421036	0.982761	-0.441039	-0.309842	0.40876	0.136486	0.0676586	0.95197	-0.359366	-0.314522	-0.353847	0.586214	-0.328367	0.753364	-0.0940759	0.529064	0.773657	-0.328006	0.775873	0.911812	-0.40696	-0.494635	-0.474195	-0.409662	0.504964	-0.0337355	0.628824	-0.382497	0.197562	-0.485357	0.94937	0.490324	-0.463857	0.224138	0.926055	0.387669	0.677548	-0.375147	0.0859745	0.749021	0.96681	-0.40716
NPR3	0.163948	-0.374063	0.165273	0.37707	0.339557	0.308892	-0.520704	-0.551876	0.515776	-0.59968	-0.422448	0.103052	-0.245021	-0.0264936	0.570706	-0.447016	0.356533	-0.441737	0.175385	-0.231665	0.840097	-0.243455	-0.00519983	0.172567	0.643042	0.589374	0.350102	0.152243	0.0376581	-0.461543	-0.572845	0.282004	0.529599	0.401114	-0.5281	-0.201829	0.00944811	0.321698	-0.000267851	-0.581303	0.431861	0.229888	0.0450098	0.1741	-0.427288	0.220221	0.211017	0.28778	-0.415267
LRRC32	0.769927	-0.227692	0.750904	0.672871	0.750659	0.781457	-0.144774	-0.0220396	0.556334	-0.641894	-0.336589	0.698826	0.279623	0.526843	0.637838	-0.599717	-0.492563	-0.413259	0.739365	0.15583	0.376018	0.644271	0.645718	0.93413	-0.621805	0.590144	0.758446	-0.164179	-0.961808	-0.668248	-0.644869	0.672563	0.199087	0.0545232	-0.668402	0.410259	-0.951399	0.742986	0.676675	-0.0601654	0.0145325	0.625898	0.755884	0.735319	-0.305979	0.378416	0.938395	0.668802	-0.340484
JAG1	0.884307	-0.275291	0.865112	0.924562	0.97963	0.995386	-0.454535	-0.494278	0.874719	-0.572995	-0.349405	0.774718	0.355651	0.506026	0.916385	-0.496181	-0.175134	-0.404972	0.884438	-0.407715	0.77893	0.309313	0.789028	0.931676	-0.276814	0.929407	0.996697	-0.514263	-0.635778	-0.580782	-0.536133	0.833123	0.3349	0.485402	-0.530319	0.470469	-0.636988	0.987883	0.793745	-0.545235	0.0154145	0.785645	0.75553	0.925578	-0.426628	0.505626	0.906445	0.940343	-0.486513
FAM21B	-0.349612	0.537423	-0.368106	-0.0698043	-0.121499	-0.185799	0.733045	0.808454	-0.0759643	-0.0700964	0.398932	-0.359705	0.0820936	-0.401625	-0.0862218	0.152276	-0.597449	0.389171	-0.411587	0.361326	-0.222898	-0.0925743	-0.167866	-0.138742	-0.393701	-0.361053	-0.222717	0.213849	-0.183752	0.192112	-0.0820648	-0.412206	-0.359901	-0.394156	-0.134007	0.10094	-0.302322	-0.181105	-0.1886	0.759193	-0.00635812	0.288051	-0.302489	-0.335405	0.589841	-0.553538	-0.104187	-0.118856	-0.110351
CXCL12	0.354423	-0.493171	0.332897	0.606932	0.588674	0.569757	-0.231408	0.0240834	0.559126	-0.697701	-0.552405	0.226268	-0.261309	0.0386698	0.60058	-0.620628	-0.511389	-0.615942	0.315229	0.526699	0.346935	0.287325	0.120974	0.716894	-0.493627	0.352367	0.539391	0.320369	-0.857902	-0.770938	-0.721663	0.26725	-0.0635728	0.16433	-0.714587	-0.162165	-0.807416	0.551328	0.139269	0.00907401	0.385627	0.578306	0.302222	0.303003	-0.458049	-0.0715641	0.755921	0.495373	-0.290271
CRABP2	0.452545	-0.43863	0.441716	0.351628	0.400837	0.428905	-0.155642	0.104001	0.265518	-0.722531	-0.50908	0.406364	-0.115633	0.342326	0.375002	-0.756556	-0.441975	-0.592756	0.421937	0.634266	0.186053	0.635687	0.218041	0.698766	-0.460846	0.298197	0.406856	0.374815	-0.941295	-0.796974	-0.763103	0.392196	0.18701	-0.167755	-0.769882	-0.0202431	-0.889737	0.378197	0.262296	0.101549	0.302097	0.277283	0.495962	0.355898	-0.413439	0.228425	0.745834	0.286018	-0.145546
KIAA1671	0.968949	-0.277325	0.958605	0.809979	0.906712	0.949475	-0.462858	-0.500751	0.745033	-0.606973	-0.377852	0.900567	0.404272	0.694392	0.820491	-0.519336	-0.0730694	-0.430558	0.963332	-0.394856	0.72105	0.505354	0.837176	0.946016	-0.226237	0.924399	0.959375	-0.504724	-0.66572	-0.608593	-0.569548	0.935634	0.497263	0.394416	-0.576562	0.548685	-0.667326	0.926348	0.870859	-0.551468	-0.109788	0.642195	0.887342	0.968109	-0.449474	0.672773	0.924016	0.839591	-0.514437
LAMC2	0.225741	-0.343544	0.224838	0.403178	0.374638	0.350519	-0.519195	-0.57668	0.529628	-0.576286	-0.374739	0.169381	-0.145546	0.0351795	0.58955	-0.492482	0.332507	-0.406536	0.250421	-0.286993	0.857805	-0.213035	0.0931206	0.20653	0.614621	0.644387	0.391072	0.0703471	0.0186128	-0.45041	-0.551767	0.340838	0.555876	0.362766	-0.50302	-0.123891	-0.00881289	0.360798	0.0864167	-0.603099	0.450513	0.237764	0.104654	0.257096	-0.405807	0.302622	0.237703	0.339539	-0.344401
SERPING1	-0.227144	0.936148	-0.238529	-0.430461	-0.395149	-0.389364	0.923295	0.780615	-0.522727	0.544871	0.922983	-0.114842	0.705803	-0.00288243	-0.529531	0.35313	-0.462134	0.897256	-0.2132	-0.0461346	-0.611809	0.109258	0.226624	-0.361538	-0.436185	-0.461911	-0.420736	-0.330876	0.115769	0.702071	0.523967	-0.285925	-0.276132	-0.780062	0.471555	0.582987	0.00649715	-0.401169	0.164374	0.770378	-0.30074	-0.15108	-0.102604	-0.129398	0.940849	-0.0927872	-0.390231	-0.277027	0.483945
GPR133	0.631153	0.465046	0.639439	-0.00456871	0.165188	0.247398	0.263185	0.111997	-0.111167	-0.0953143	0.312008	0.749645	0.81437	0.817217	-0.00323256	-0.0516024	-0.0133143	0.286404	0.61768	-0.388537	0.0112176	0.726053	0.76284	0.343401	-0.189993	0.307295	0.260666	-0.568724	-0.289877	0.0683379	-0.0681304	0.630073	0.534646	-0.350845	-0.137649	0.910349	-0.382652	0.199754	0.812736	0.0615634	-0.60915	0.0196361	0.745901	0.603602	0.290717	0.714539	0.315847	0.135788	-0.191395
SVEP1	0.254895	0.689518	0.253999	-0.22372	-0.100251	-0.0496016	0.694057	0.635591	-0.353787	0.0688659	0.540339	0.374751	0.721566	0.477724	-0.277268	0.093589	-0.382372	0.511996	0.221167	0.012394	-0.388054	0.635412	0.485609	0.117442	-0.49505	-0.138844	-0.0677856	-0.314203	-0.330214	0.254627	0.0657692	0.199005	0.124454	-0.664455	-0.0200739	0.771489	-0.437426	-0.0947659	0.511917	0.593636	-0.538328	-0.0194989	0.419377	0.231652	0.610762	0.274552	0.105951	-0.105831	0.0197894
SNHG5	0.723328	0.315311	0.696599	0.609792	0.684343	0.710963	0.0761855	-0.103013	0.498927	-0.0722833	0.301379	0.692777	0.85996	0.510132	0.522749	-0.260273	-0.404894	0.223433	0.763075	-0.537818	0.359381	0.307588	0.965327	0.626974	-0.502888	0.638969	0.694531	-0.817589	-0.43939	-0.0439112	-0.0538099	0.641503	0.140027	-0.0176868	-0.0632503	0.836909	-0.488579	0.699901	0.906361	-0.141049	-0.118264	0.59419	0.661402	0.864576	0.173339	0.513581	0.56828	0.760281	0.0132878
ENPP1	-0.444886	-0.500267	-0.417849	-0.364354	-0.419359	-0.43932	-0.350132	-0.191351	-0.21553	-0.327743	-0.52776	-0.429408	-0.832687	-0.308761	-0.176665	-0.108057	0.541182	-0.481009	-0.474948	0.407234	0.109894	-0.219124	-0.772674	-0.37909	0.748882	-0.214799	-0.401383	0.815755	0.291928	-0.287717	-0.335222	-0.308508	0.266413	0.135703	-0.309767	-0.774216	0.324988	-0.437417	-0.703129	-0.171954	0.301864	-0.454738	-0.422102	-0.587906	-0.413668	-0.197645	-0.303226	-0.532662	-0.225222
LOXL3	0.763281	-0.508965	0.750821	0.846614	0.880838	0.886925	-0.593675	-0.541786	0.853697	-0.857023	-0.606017	0.652648	0.032561	0.412249	0.936362	-0.717285	-0.0499207	-0.666951	0.752784	-0.154031	0.912512	0.287476	0.52707	0.875399	-0.0102919	0.924443	0.901066	-0.1169	-0.663192	-0.828317	-0.831714	0.767181	0.507148	0.469893	-0.812445	0.169182	-0.65634	0.872609	0.555612	-0.588173	0.261648	0.666834	0.644684	0.748884	-0.620752	0.473493	0.892551	0.786555	-0.578784
PLXDC2	-0.547724	0.742279	-0.540455	-0.500354	-0.534692	-0.565637	0.561261	0.337446	-0.458539	0.779203	0.746066	-0.4699	0.257097	-0.36638	-0.560188	0.877408	0.165277	0.827751	-0.548145	-0.440827	-0.466524	-0.48612	-0.221036	-0.751196	0.17664	-0.54307	-0.562707	-0.334006	0.811451	0.940369	0.810129	-0.529561	-0.334843	-0.134443	0.777762	0.180377	0.714344	-0.526143	-0.258275	0.323698	-0.470052	-0.266009	-0.520316	-0.469757	0.731746	-0.379987	-0.790903	-0.424784	0.160805
IL7R	-0.612377	-0.407672	-0.605823	-0.490218	-0.569696	-0.584702	-0.0416495	0.198234	-0.457966	0.0573468	-0.263577	-0.604628	-0.714126	-0.452655	-0.461447	-0.183747	-0.0193683	-0.274664	-0.595439	0.828579	-0.434169	-0.15344	-0.764846	-0.418964	0.111006	-0.574885	-0.597848	0.856363	0.0697938	-0.138076	-0.015431	-0.591431	-0.288279	-0.295992	0.0297083	-0.825771	0.180335	-0.592589	-0.773166	0.28002	0.556586	-0.546257	-0.548648	-0.677612	-0.195722	-0.403844	-0.364978	-0.582909	0.510825
COL4A2	0.524092	-0.460001	0.518567	0.698102	0.694192	0.680704	-0.660657	-0.702284	0.784835	-0.695412	-0.519796	0.426856	-0.0654596	0.212132	0.840495	-0.545011	0.249471	-0.553143	0.534533	-0.378229	0.990853	-0.059579	0.32956	0.543042	0.400307	0.869439	0.715317	-0.115939	-0.224304	-0.61749	-0.656521	0.594934	0.55761	0.575372	-0.616363	0.0216722	-0.234959	0.688634	0.339397	-0.743395	0.324669	0.500507	0.370842	0.544724	-0.568775	0.404137	0.558652	0.63464	-0.538942
KRT14	0.675641	-0.290524	0.646731	0.998527	0.988722	0.964872	-0.418096	-0.432495	0.973947	-0.497785	-0.326373	0.514253	0.198573	0.184748	0.964207	-0.419664	-0.303786	-0.377181	0.677221	-0.335615	0.773446	0.0211552	0.610159	0.838933	-0.335307	0.830669	0.953086	-0.431179	-0.562075	-0.523018	-0.466071	0.600958	0.0615849	0.586588	-0.444347	0.274358	-0.556006	0.979093	0.581546	-0.478423	0.185945	0.912782	0.495674	0.757221	-0.392248	0.196588	0.815189	0.980298	-0.431188
CMKLR1	0.410317	-0.400193	0.426302	-0.0757556	0.0391524	0.112957	-0.160737	0.0727598	-0.146861	-0.659839	-0.519809	0.46981	-0.140812	0.584748	0.0129832	-0.610376	-0.030109	-0.565315	0.365717	0.602709	-0.00145037	0.856644	0.101475	0.462433	-0.116667	0.13306	0.120181	0.46807	-0.712389	-0.688149	-0.691289	0.425499	0.512739	-0.318906	-0.722679	0.00664309	-0.67177	0.0417121	0.21089	0.0742708	-0.00346727	-0.193005	0.555001	0.217611	-0.405497	0.461431	0.519839	-0.128312	-0.208966
GPX3	0.745033	-0.302564	0.719426	0.988739	0.997341	0.984265	-0.452971	-0.476635	0.964166	-0.553109	-0.35382	0.597851	0.233463	0.28262	0.974074	-0.46623	-0.243042	-0.406962	0.746486	-0.367256	0.816499	0.098902	0.661587	0.871707	-0.279297	0.888063	0.978925	-0.444414	-0.58052	-0.563444	-0.518538	0.684867	0.177124	0.570797	-0.49974	0.323732	-0.578977	0.992171	0.644035	-0.525738	0.15504	0.879901	0.576212	0.813724	-0.422128	0.303844	0.850069	0.976115	-0.469931
PTGDS	-0.246724	-0.134032	-0.253452	-0.328263	-0.335232	-0.321999	0.280214	0.534804	-0.409058	-0.0888777	-0.0676406	-0.218774	-0.238327	-0.0970409	-0.358057	-0.383655	-0.482006	-0.13327	-0.244389	0.918345	-0.510368	0.329949	-0.286957	-0.0329121	-0.431185	-0.446628	-0.360192	0.632111	-0.451735	-0.229989	-0.173143	-0.303621	-0.2515	-0.637539	-0.168957	-0.317861	-0.382272	-0.362379	-0.294876	0.590419	0.396781	-0.295592	-0.120592	-0.304488	0.0308804	-0.184037	0.0129425	-0.354246	0.516672
C3	-0.228056	0.98007	-0.238751	-0.343175	-0.324366	-0.333168	0.833825	0.602884	-0.39006	0.581728	0.962949	-0.129243	0.740857	-0.0604131	-0.417671	0.457773	-0.297652	0.954516	-0.206491	-0.333643	-0.418638	-0.0961076	0.255724	-0.422457	-0.227699	-0.333977	-0.351122	-0.485723	0.325359	0.79403	0.584351	-0.256625	-0.209464	-0.585558	0.540364	0.617229	0.191307	-0.327051	0.182554	0.578665	-0.327912	-0.0734538	-0.155872	-0.0947942	0.947045	-0.0803644	-0.461572	-0.187225	0.368448
CTSK	-0.570088	0.192146	-0.571918	-0.551551	-0.586123	-0.599154	0.585523	0.791463	-0.614572	0.274202	0.216936	-0.525371	-0.254939	-0.36655	-0.635728	0.185961	-0.446542	0.218908	-0.603105	0.805752	-0.81892	0.0855871	-0.516086	-0.376118	-0.449492	-0.817932	-0.642972	0.547332	-0.102703	0.215695	0.212751	-0.644473	-0.553596	-0.591759	0.183869	-0.31063	-0.0788145	-0.615063	-0.516592	0.829568	0.0383648	-0.3459	-0.428578	-0.632334	0.36091	-0.559948	-0.344691	-0.584922	0.419737
SCD	-0.628817	0.517559	-0.620402	-0.592506	-0.623859	-0.647869	0.651527	0.666919	-0.614355	0.647311	0.487967	-0.567255	-0.0742267	-0.41741	-0.709544	0.823803	-0.117347	0.574716	-0.681991	0.191569	-0.826888	-0.196979	-0.47502	-0.614368	-0.232926	-0.855647	-0.672924	0.0872103	0.412124	0.700163	0.647043	-0.683525	-0.599656	-0.256221	0.589818	-0.0756132	0.372913	-0.629537	-0.461966	0.668413	-0.501065	-0.3026	-0.526846	-0.666791	0.590994	-0.644215	-0.625481	-0.593478	0.127008
PCDH10	-0.329298	-0.00474842	-0.314073	-0.151704	-0.208597	-0.252667	-0.139258	-0.216714	0.0187842	-0.161615	-0.0722744	-0.316756	-0.312485	-0.301688	0.027472	0.112546	0.511249	-0.0257073	-0.34092	-0.22521	0.370381	-0.460283	-0.390784	-0.407304	0.800518	0.0352595	-0.208637	0.239935	0.529572	0.0678546	-0.128189	-0.187008	0.317424	0.212763	-0.113515	-0.286478	0.45676	-0.225769	-0.37448	-0.244596	0.125273	-0.139342	-0.375727	-0.34342	-0.021944	-0.114304	-0.369471	-0.23773	-0.329659
GALNT12	0.249984	0.793545	0.249408	-0.194814	-0.086686	-0.0413892	0.557116	0.313703	-0.271817	0.277449	0.717884	0.377573	0.902288	0.457134	-0.220384	0.180892	-0.108339	0.692349	0.269217	-0.475417	-0.167713	0.331616	0.606088	-0.0593533	-0.146808	0.0459406	-0.0380792	-0.625453	0.0699019	0.48241	0.294269	0.250478	0.25471	-0.522049	0.240242	0.866096	-0.0547895	-0.0645677	0.585146	0.276463	-0.47535	-0.067337	0.346451	0.324337	0.670242	0.438269	-0.0993245	-0.0152054	0.146577
DCLK1	0.52854	0.644127	0.505383	0.343981	0.426145	0.45046	0.418229	0.206782	0.222453	0.144311	0.593539	0.548466	0.978939	0.439555	0.235532	0.0124699	-0.456254	0.536823	0.551558	-0.523055	0.071903	0.303307	0.883061	0.383145	-0.557514	0.352629	0.428621	-0.839851	-0.28825	0.2585	0.163828	0.4409	0.0305795	-0.243708	0.12455	0.950245	-0.383253	0.439123	0.827067	0.159804	-0.336701	0.457739	0.526219	0.664503	0.508152	0.376697	0.322152	0.518166	0.0684259
NOTCH3	0.96661	-0.287613	0.959187	0.798293	0.896052	0.939878	-0.506063	-0.562669	0.745067	-0.588049	-0.389745	0.901443	0.390746	0.700005	0.817034	-0.475237	0.0121729	-0.432692	0.96116	-0.463031	0.747052	0.473187	0.824421	0.91601	-0.147942	0.938888	0.955523	-0.530127	-0.594575	-0.584526	-0.543918	0.9456	0.531974	0.450101	-0.550088	0.54196	-0.597457	0.919836	0.862904	-0.614764	-0.146694	0.617654	0.879135	0.962824	-0.47004	0.690777	0.891629	0.827092	-0.551244
ATF5	0.13691	0.850415	0.129215	-0.207571	-0.125626	-0.0906474	0.643979	0.397508	-0.309018	0.512607	0.839714	0.246034	0.916778	0.313455	-0.305786	0.312265	-0.246521	0.815891	0.169455	-0.451049	-0.347653	0.209837	0.567094	-0.133127	-0.332339	-0.0981163	-0.10392	-0.692966	0.124833	0.63681	0.519596	0.0942835	-0.0255213	-0.530127	0.473336	0.825352	0.0238688	-0.10287	0.514543	0.377584	-0.455882	-0.051169	0.21869	0.252437	0.763068	0.269803	-0.19124	-0.00647067	0.346669
LRRN4CL	-0.0477524	0.0447664	-0.0467435	-0.290185	-0.239344	-0.211636	0.417971	0.663588	-0.390267	-0.240843	-0.0471643	0.00745864	-0.0783361	0.132772	-0.309666	-0.229985	-0.461842	-0.0825789	-0.103459	0.809711	-0.487263	0.591914	-0.125411	0.122929	-0.504473	-0.386416	-0.243502	0.499626	-0.583356	-0.233328	-0.292861	-0.111142	-0.084765	-0.606827	-0.343684	-0.0161337	-0.578141	-0.263398	-0.0710453	0.669196	-0.0366563	-0.161781	0.122544	-0.177243	0.125939	-0.097475	0.171521	-0.327422	0.0832257
PARM1	-0.451926	0.881894	-0.466368	-0.397845	-0.433153	-0.462725	0.760596	0.532898	-0.413911	0.727841	0.962182	-0.376577	0.567339	-0.311268	-0.47893	0.463689	-0.272199	0.950767	-0.400188	-0.279204	-0.454086	-0.369622	0.0539222	-0.607468	-0.130899	-0.438355	-0.483801	-0.374603	0.506949	0.86031	0.715187	-0.472307	-0.377975	-0.546916	0.705509	0.357579	0.408722	-0.440683	-0.0582699	0.538199	-0.0745657	-0.163738	-0.417306	-0.274301	0.909796	-0.243877	-0.647485	-0.250628	0.606009
HAPLN1	-0.282526	-0.31508	-0.266786	-0.081999	-0.151495	-0.187008	-0.436464	-0.482156	0.0965944	-0.20295	-0.297065	-0.294889	-0.479197	-0.289077	0.104875	-0.0780922	0.614874	-0.265357	-0.264126	-0.175388	0.468095	-0.496566	-0.432218	-0.342902	0.893227	0.142342	-0.1383	0.325313	0.513938	-0.110054	-0.18255	-0.127968	0.351411	0.335782	-0.13182	-0.492088	0.506947	-0.160085	-0.426141	-0.479055	0.354765	-0.20907	-0.362614	-0.290894	-0.304516	-0.0224379	-0.305617	-0.176284	-0.192646
CD200	-0.400646	0.515176	-0.411242	-0.280894	-0.338837	-0.372648	0.349699	0.132225	-0.221252	0.427086	0.635366	-0.349815	0.325425	-0.313704	-0.247667	0.102487	-0.00258345	0.601504	-0.319106	-0.300427	-0.0431393	-0.489588	-0.0282399	-0.561184	0.295326	-0.148796	-0.368313	-0.173703	0.550518	0.541588	0.41146	-0.341494	-0.0635192	-0.374118	0.447948	0.0950431	0.481587	-0.349395	-0.143784	0.1506	0.313873	-0.212892	-0.422494	-0.221692	0.548683	-0.0582376	-0.576742	-0.178182	0.567732
ELTD1	0.901416	-0.291811	0.917791	0.323516	0.487845	0.580248	-0.450704	-0.467226	0.270636	-0.643924	-0.437597	0.948867	0.324505	0.947133	0.424032	-0.528351	0.286582	-0.4718	0.884803	-0.249816	0.513702	0.805615	0.67205	0.7143	0.117055	0.730487	0.617728	-0.250992	-0.534097	-0.603063	-0.613906	0.951406	0.87279	0.104857	-0.641333	0.507707	-0.539315	0.525572	0.772071	-0.505495	-0.284686	0.100823	0.945843	0.789654	-0.467953	0.931015	0.718961	0.355863	-0.502316
FBLN2	0.931279	-0.253958	0.914537	0.753619	0.849758	0.896492	-0.334967	-0.320271	0.650458	-0.591067	-0.321179	0.868528	0.435175	0.682257	0.736821	-0.644539	-0.289824	-0.404094	0.935684	-0.167103	0.567262	0.604625	0.839298	0.965093	-0.430249	0.820253	0.890292	-0.405187	-0.823961	-0.639789	-0.580618	0.867721	0.389075	0.16991	-0.584927	0.534295	-0.808808	0.861852	0.854924	-0.354226	0.0193202	0.603052	0.88088	0.940192	-0.381852	0.640179	0.948469	0.798105	-0.296268
PPAPDC1A	-0.545895	-0.200957	-0.526925	-0.416824	-0.497259	-0.519149	-0.306426	-0.39175	-0.274296	0.342334	-0.0489152	-0.519512	-0.453883	-0.40868	-0.325674	0.223681	0.642081	0.000926774	-0.491441	-0.163183	-0.00572738	-0.618067	-0.579152	-0.681085	0.802133	-0.237861	-0.481947	0.249876	0.815991	0.275888	0.342418	-0.416837	0.0333326	0.184244	0.4051	-0.579097	0.860757	-0.484639	-0.606619	-0.339651	0.278256	-0.55219	-0.591909	-0.5173	-0.130085	-0.149226	-0.675471	-0.444035	0.280412
CDCP1	-0.63871	-0.197645	-0.618264	-0.523426	-0.606853	-0.631189	-0.221697	-0.255232	-0.377056	0.268419	-0.0645647	-0.598309	-0.536075	-0.453129	-0.408529	0.162666	0.592409	-0.0209223	-0.59431	0.0268738	-0.0760374	-0.568925	-0.69223	-0.735963	0.805254	-0.342586	-0.59628	0.43558	0.762363	0.230383	0.256331	-0.502507	0.0429495	0.0452516	0.313761	-0.658139	0.801149	-0.604658	-0.711006	-0.20137	0.341465	-0.628718	-0.651844	-0.63654	-0.0985259	-0.206817	-0.711236	-0.572593	0.299702
ENPP2	-0.296673	-0.266936	-0.297587	-0.280698	-0.303417	-0.30498	0.185841	0.50001	-0.329534	-0.211499	-0.261998	-0.295406	-0.481594	-0.194223	-0.291993	-0.27613	-0.385197	-0.290769	-0.333987	0.975033	-0.451647	0.273464	-0.464196	-0.013498	-0.356075	-0.473335	-0.3382	0.768634	-0.443649	-0.321253	-0.278882	-0.348349	-0.27153	-0.414863	-0.286503	-0.474913	-0.375473	-0.337092	-0.433019	0.538983	0.298616	-0.221705	-0.185044	-0.414014	-0.10487	-0.343395	0.0464876	-0.377971	0.215988
FAM107B	-0.0576561	-0.667962	-0.0544604	0.429864	0.332271	0.278375	-0.688418	-0.603327	0.551636	-0.270383	-0.655542	-0.201974	-0.704103	-0.367269	0.477212	0.0324535	0.359768	-0.594381	-0.0837512	-0.0944248	0.509582	-0.494304	-0.377912	0.124526	0.376238	0.261319	0.297359	0.215166	0.153323	-0.35811	-0.23345	-0.0270409	-0.074668	0.889051	-0.18839	-0.607074	0.22141	0.323871	-0.350199	-0.608816	0.211594	0.301958	-0.228273	-0.0965652	-0.656787	-0.306997	0.138046	0.267552	-0.5086
PTGER3	-0.368766	0.940884	-0.376286	-0.333484	-0.343256	-0.373926	0.84386	0.662659	-0.36531	0.651204	0.883608	-0.302453	0.521179	-0.254074	-0.444619	0.748677	-0.274787	0.926557	-0.388927	-0.29153	-0.521904	-0.230454	0.0412798	-0.47942	-0.282919	-0.498779	-0.397433	-0.423304	0.404765	0.863827	0.67109	-0.423303	-0.432925	-0.353876	0.609967	0.467197	0.274122	-0.350617	-0.00441135	0.626225	-0.517253	0.0105879	-0.312933	-0.278314	0.919123	-0.383684	-0.518765	-0.235888	0.139887
MXRA5P1	-0.422401	-0.436858	-0.40763	-0.350832	-0.398988	-0.417846	-0.10341	0.162795	-0.26704	-0.451004	-0.474412	-0.409931	-0.760633	-0.291919	-0.197973	-0.337931	0.115284	-0.476068	-0.460316	0.794466	-0.0564217	0.0160411	-0.711296	-0.224189	0.348492	-0.312949	-0.407969	0.977216	-0.0989446	-0.424119	-0.493476	-0.345471	0.129675	-0.196192	-0.479773	-0.721367	-0.0634874	-0.437493	-0.654345	0.187107	0.4466	-0.369307	-0.349269	-0.569697	-0.300714	-0.26297	-0.131779	-0.516788	-0.062007
RASGRF2	-0.610181	0.709738	-0.601259	-0.557205	-0.598405	-0.630663	0.551717	0.342837	-0.506999	0.785279	0.724256	-0.528484	0.189937	-0.407188	-0.607844	0.869639	0.191877	0.807192	-0.608885	-0.384031	-0.495823	-0.510458	-0.29799	-0.806891	0.221351	-0.593026	-0.626631	-0.256804	0.843649	0.936888	0.811332	-0.583684	-0.341049	-0.156214	0.783142	0.10409	0.75367	-0.591331	-0.334656	0.335639	-0.425612	-0.329808	-0.57696	-0.539031	0.715543	-0.408927	-0.841191	-0.490419	0.197198
GREM2	0.584863	-0.5106	0.582096	0.326473	0.409999	0.463178	-0.289318	-0.0570879	0.237169	-0.743135	-0.582806	0.56261	-0.0731704	0.531013	0.368159	-0.786341	-0.267067	-0.661645	0.560346	0.526473	0.233684	0.753819	0.305021	0.743889	-0.345069	0.394654	0.454403	0.304615	-0.916418	-0.839549	-0.776204	0.548781	0.3674	-0.126593	-0.783071	0.0427137	-0.853664	0.404283	0.369726	-0.0567426	0.210593	0.178199	0.640648	0.465886	-0.518508	0.435669	0.78537	0.278786	-0.183612
SNTB1	0.592798	-0.4237	0.576703	0.612545	0.655228	0.670664	-0.22904	-0.0133089	0.523901	-0.704303	-0.520775	0.499814	-0.0406877	0.340076	0.593872	-0.612403	-0.460098	-0.584016	0.548686	0.390892	0.330478	0.547131	0.362289	0.855761	-0.557419	0.456676	0.646061	0.122716	-0.948275	-0.770732	-0.717306	0.501524	0.102251	0.123553	-0.731003	0.101292	-0.9073	0.636745	0.406192	-0.0386969	0.144147	0.558894	0.575444	0.518534	-0.447281	0.181934	0.880767	0.544753	-0.364639
AC007362.1	-0.608503	0.142394	-0.591798	-0.518504	-0.583917	-0.600676	0.0144408	-0.127074	-0.449077	0.821385	0.296892	-0.567328	-0.212117	-0.435057	-0.576548	0.741194	0.478067	0.389578	-0.572538	-0.30688	-0.444206	-0.614377	-0.495996	-0.7799	0.408754	-0.532962	-0.586456	-0.0933176	0.929888	0.712256	0.834663	-0.563942	-0.365425	0.167657	0.859636	-0.33176	0.965636	-0.554727	-0.528218	-0.0793954	-0.190289	-0.519917	-0.626857	-0.560834	0.198744	-0.354009	-0.819925	-0.483955	0.35425
GPRC5A	0.613988	0.359175	0.587215	0.739648	0.775501	0.759614	0.119245	-0.0383963	0.685795	-0.217111	0.235271	0.539606	0.682933	0.282471	0.680894	-0.0569388	-0.384807	0.200835	0.600017	-0.58592	0.514782	0.105275	0.797336	0.61176	-0.423509	0.633687	0.746064	-0.748526	-0.378519	-0.0434974	-0.167497	0.535557	0.0718709	0.242848	-0.198995	0.75844	-0.480778	0.769722	0.765081	-0.119794	-0.243402	0.844495	0.511024	0.724501	0.196741	0.222022	0.56896	0.806801	-0.424476
COL10A1	-0.488867	-0.548346	-0.461662	-0.466098	-0.510594	-0.516974	-0.25081	0.00543382	-0.378979	-0.211951	-0.557688	-0.470708	-0.911484	-0.305541	-0.356422	-0.0284509	0.368709	-0.504318	-0.535806	0.684624	-0.22399	-0.0534626	-0.85396	-0.345724	0.433087	-0.452627	-0.499453	0.915359	0.133081	-0.282764	-0.238151	-0.411889	0.0275119	0.0366518	-0.227249	-0.840434	0.209982	-0.525253	-0.768369	0.0437062	0.1956	-0.527908	-0.417632	-0.675222	-0.416529	-0.328949	-0.273194	-0.637811	-0.112526
TSPAN13	-0.0706831	-0.428052	-0.102897	0.479246	0.359978	0.295848	-0.259869	-0.127711	0.520401	-0.390292	-0.298558	-0.213162	-0.324067	-0.41278	0.51211	-0.666215	-0.416585	-0.391978	-0.0205978	0.373137	0.443394	-0.340773	-0.106722	0.247613	-0.112538	0.281744	0.271269	0.36242	-0.346995	-0.496744	-0.4379	-0.0971278	-0.201681	0.09153	-0.357061	-0.454343	-0.28652	0.310851	-0.201042	-0.0981349	0.958174	0.396415	-0.206371	0.036462	-0.311776	-0.225536	0.280439	0.404303	0.261784
PLCB4	-0.414683	-0.59873	-0.392667	-0.292957	-0.346542	-0.359269	-0.302251	-0.0348728	-0.231475	-0.135025	-0.599883	-0.439688	-0.918113	-0.336268	-0.252469	0.0966544	0.280878	-0.530733	-0.472448	0.623883	-0.245629	-0.0891102	-0.795825	-0.21478	0.229058	-0.426967	-0.353339	0.775586	0.0705496	-0.272043	-0.151008	-0.387935	-0.166433	0.241306	-0.143788	-0.82047	0.169085	-0.35659	-0.710926	-2.7694e-05	0.0836879	-0.343281	-0.380173	-0.593637	-0.475594	-0.434835	-0.1618	-0.468944	-0.191256
ITGA8	0.3658	-0.353475	0.336872	0.659995	0.637192	0.611824	-0.113455	0.107221	0.593062	-0.608003	-0.401465	0.230973	-0.112713	0.0148557	0.61914	-0.579673	-0.647357	-0.475091	0.334493	0.46125	0.315901	0.254026	0.224012	0.730603	-0.62937	0.353335	0.571915	0.187116	-0.872928	-0.672072	-0.632767	0.252983	-0.163643	0.114114	-0.627976	-0.0422403	-0.836619	0.597504	0.21785	0.0884924	0.374536	0.673168	0.303571	0.356234	-0.322867	-0.103472	0.757126	0.57765	-0.213753
UNC13A	0.658855	-0.386105	0.672267	0.392064	0.476183	0.520199	-0.620733	-0.686502	0.448795	-0.695191	-0.490679	0.662905	0.0916253	0.597784	0.57431	-0.558014	0.476253	-0.519127	0.665218	-0.388738	0.828471	0.324929	0.432944	0.496508	0.535942	0.819872	0.573874	-0.126558	-0.215674	-0.591729	-0.656551	0.77412	0.898834	0.319969	-0.642857	0.217801	-0.235717	0.495995	0.494589	-0.724597	0.0563502	0.143675	0.612385	0.605667	-0.537679	0.764315	0.515708	0.374988	-0.527306
STK32B	0.864451	-0.414004	0.847355	0.891203	0.947572	0.966661	-0.479404	-0.425062	0.833208	-0.706187	-0.50445	0.751178	0.192222	0.502882	0.893354	-0.600399	-0.226454	-0.563794	0.847844	-0.158995	0.723334	0.421064	0.677364	0.98734	-0.334066	0.864327	0.963634	-0.297451	-0.787663	-0.740255	-0.682009	0.806367	0.328999	0.439596	-0.679763	0.336582	-0.768071	0.948709	0.704312	-0.470233	0.0727578	0.747327	0.761811	0.856047	-0.534789	0.457733	0.981265	0.868417	-0.520333
FGL2	0.726908	-0.170332	0.698415	0.981983	0.990991	0.973275	-0.32922	-0.373211	0.947027	-0.49264	-0.235118	0.583774	0.327414	0.262669	0.948693	-0.391564	-0.322226	-0.287351	0.724233	-0.39973	0.76368	0.0902218	0.702288	0.850738	-0.359954	0.846814	0.962503	-0.515025	-0.574728	-0.470659	-0.455767	0.652379	0.116007	0.518658	-0.446686	0.414041	-0.593133	0.983141	0.677317	-0.430052	0.0906686	0.925012	0.563578	0.81039	-0.295882	0.258707	0.823747	0.983261	-0.46331
FAM65B	0.787854	-0.209485	0.777768	0.505913	0.617775	0.672043	-0.118007	0.00963992	0.379064	-0.643064	-0.336175	0.762328	0.304549	0.665457	0.491225	-0.605699	-0.395685	-0.409567	0.753585	0.202821	0.276337	0.805094	0.64007	0.885731	-0.556065	0.52749	0.656639	-0.11399	-0.95382	-0.661359	-0.64945	0.71127	0.331453	-0.07594	-0.684106	0.450657	-0.944362	0.61908	0.695338	-0.0243727	-0.0830477	0.441023	0.826181	0.714109	-0.295105	0.503075	0.8957	0.514267	-0.322083
SEZ6L2	-0.632637	0.530526	-0.635645	-0.56461	-0.625751	-0.660845	0.522324	0.404858	-0.499532	0.386472	0.612685	-0.546214	0.123735	-0.417003	-0.504263	0.130944	-0.0323029	0.589373	-0.579436	0.0513366	-0.286091	-0.408347	-0.314467	-0.737071	0.307208	-0.449424	-0.660066	0.17427	0.531548	0.53766	0.352769	-0.563069	-0.102759	-0.599476	0.371744	-0.0849129	0.457865	-0.64981	-0.400465	0.428933	0.311648	-0.427976	-0.580291	-0.523574	0.619327	-0.224229	-0.721356	-0.506666	0.582299
TGFBR3	0.381229	-0.303564	0.38678	0.00445433	0.101966	0.161587	-0.0140631	0.237086	-0.0977585	-0.580227	-0.412574	0.414769	-0.0756694	0.487144	0.0339276	-0.558369	-0.272764	-0.466412	0.332977	0.667906	-0.100207	0.824151	0.139294	0.510408	-0.380106	0.0642613	0.149146	0.411211	-0.811666	-0.626912	-0.618519	0.344271	0.284855	-0.356179	-0.655028	0.0533351	-0.772424	0.0955298	0.226295	0.237091	0.00263217	-0.0442047	0.515755	0.218633	-0.289478	0.306567	0.559012	-0.0400394	-0.139688
PLAT	0.9938	-0.193234	0.989398	0.66378	0.791883	0.856421	-0.408469	-0.479029	0.584559	-0.534505	-0.292165	0.970211	0.516624	0.827211	0.680944	-0.500652	0.0014872	-0.346392	0.996359	-0.433547	0.625973	0.620333	0.893144	0.8814	-0.17926	0.882395	0.872331	-0.55201	-0.614786	-0.530749	-0.499507	0.976621	0.601087	0.255487	-0.513632	0.650137	-0.622033	0.822717	0.934162	-0.52444	-0.201562	0.480562	0.953021	0.984279	-0.37875	0.812202	0.855296	0.72863	-0.430483
IRS2	-0.593985	0.742346	-0.595343	-0.572495	-0.596485	-0.624393	0.877117	0.862199	-0.615806	0.609637	0.699072	-0.518065	0.166632	-0.383403	-0.685942	0.698384	-0.340542	0.747528	-0.635784	0.208553	-0.815105	-0.131495	-0.311494	-0.581389	-0.364593	-0.819852	-0.658901	0.0218598	0.293289	0.738741	0.597874	-0.660601	-0.577959	-0.508802	0.534703	0.123166	0.212855	-0.614473	-0.32832	0.853864	-0.413798	-0.219895	-0.47492	-0.585724	0.811873	-0.590169	-0.590033	-0.535866	0.244616
RSPO3	-0.436253	0.494114	-0.453953	-0.386854	-0.434742	-0.44643	0.506811	0.38559	-0.437493	0.724896	0.708759	-0.386449	0.350946	-0.303056	-0.500741	0.170431	-0.338039	0.661441	-0.346103	0.0256842	-0.544802	-0.295315	-0.0273938	-0.508187	-0.24795	-0.454528	-0.478672	-0.16576	0.334651	0.620366	0.672016	-0.479661	-0.482643	-0.575881	0.70428	0.0670378	0.343846	-0.435391	-0.15849	0.44693	0.261674	-0.30616	-0.406262	-0.260161	0.600999	-0.193762	-0.546057	-0.241664	0.957795
ICAM1	-0.528387	0.709009	-0.524515	-0.468237	-0.510855	-0.545572	0.497759	0.249322	-0.396448	0.629561	0.735982	-0.446567	0.289409	-0.354911	-0.461378	0.613448	0.188317	0.780665	-0.500013	-0.450027	-0.260481	-0.526681	-0.175686	-0.753037	0.352685	-0.389108	-0.533738	-0.266004	0.803052	0.828984	0.649637	-0.468739	-0.147699	-0.23385	0.640612	0.160456	0.695042	-0.510621	-0.238015	0.240067	-0.194082	-0.28616	-0.516212	-0.41466	0.702954	-0.239376	-0.778687	-0.385589	0.261608
KRT34	0.721529	-0.404483	0.703477	0.897372	0.908404	0.903321	-0.6057	-0.656761	0.916059	-0.628202	-0.434262	0.598204	0.161814	0.322516	0.95628	-0.595478	-0.0134388	-0.493791	0.74399	-0.417653	0.95087	0.0583803	0.600891	0.773363	0.0372797	0.966724	0.91785	-0.350101	-0.445904	-0.62513	-0.595422	0.72458	0.408162	0.557462	-0.557147	0.227644	-0.440336	0.907888	0.585187	-0.69569	0.294283	0.703983	0.552506	0.786679	-0.525923	0.45916	0.763663	0.882306	-0.427798
EBF2	0.962022	-0.217509	0.972437	0.412334	0.57755	0.669885	-0.407705	-0.455891	0.329806	-0.514757	-0.341005	0.994583	0.453198	0.959176	0.455552	-0.442191	0.185544	-0.375749	0.952032	-0.350218	0.464588	0.790168	0.79438	0.773971	-0.0535955	0.746537	0.697502	-0.435954	-0.552176	-0.512375	-0.48126	0.975259	0.740923	0.147468	-0.510519	0.621057	-0.552396	0.621004	0.877066	-0.494018	-0.360035	0.205378	0.988431	0.88397	-0.404779	0.911787	0.757263	0.475584	-0.447421
HECW2	0.778438	-0.426889	0.765294	0.880716	0.911981	0.91563	-0.610941	-0.636145	0.896507	-0.727875	-0.504795	0.666579	0.138109	0.4079	0.956727	-0.602896	0.0241016	-0.556282	0.781181	-0.376086	0.956486	0.177086	0.602665	0.827519	0.0487437	0.976636	0.934297	-0.303525	-0.514825	-0.694079	-0.689688	0.787458	0.497309	0.55758	-0.665928	0.254764	-0.517626	0.912274	0.615557	-0.685465	0.196695	0.694452	0.632306	0.801651	-0.564348	0.502812	0.826305	0.849158	-0.564143
SSTR1	-0.12368	-0.487854	-0.0930065	-0.368935	-0.340805	-0.314346	-0.294492	-0.093335	-0.285084	-0.577935	-0.584707	-0.0593257	-0.615437	0.109503	-0.160449	-0.384375	0.440808	-0.57424	-0.165738	0.542425	0.101284	0.284487	-0.492057	-0.101506	0.584955	-0.0804184	-0.275914	0.813892	-0.0852628	-0.512552	-0.595965	0.0062381	0.553969	-0.128003	-0.597134	-0.500992	-0.0621516	-0.351686	-0.384104	-0.0839401	0.193282	-0.487334	-0.0203538	-0.323854	-0.441834	0.155092	-0.0143809	-0.506995	-0.277262
SORCS2	-0.585154	0.450494	-0.56122	-0.612681	-0.6405	-0.658826	0.292333	0.126381	-0.527738	0.65345	0.437857	-0.496209	-0.0622417	-0.334549	-0.611555	0.868319	0.493273	0.551688	-0.602045	-0.362595	-0.416267	-0.461198	-0.449286	-0.806782	0.477243	-0.55851	-0.634706	-0.100459	0.906556	0.783005	0.69151	-0.514527	-0.157783	0.0329601	0.664278	-0.0771667	0.84284	-0.622841	-0.43495	0.121099	-0.495863	-0.468491	-0.545464	-0.59204	0.444824	-0.335307	-0.826952	-0.596027	-0.0112792
ADAM33	-0.175897	-0.115803	-0.17893	-0.304762	-0.292081	-0.274639	0.308888	0.585642	-0.391342	-0.186592	-0.117662	-0.143704	-0.239006	-0.02236	-0.328357	-0.335579	-0.47562	-0.168581	-0.202883	0.929497	-0.501	0.441815	-0.264217	0.0466715	-0.466521	-0.433372	-0.311013	0.635357	-0.533913	-0.277118	-0.259067	-0.237399	-0.196477	-0.59986	-0.277001	-0.249462	-0.483206	-0.320008	-0.240389	0.621852	0.235693	-0.236226	-0.032121	-0.276185	0.0229638	-0.179386	0.0982449	-0.350816	0.311362
SDC1	-0.712339	0.333742	-0.705306	-0.614021	-0.692	-0.718927	0.24122	0.0810749	-0.539057	0.757127	0.512159	-0.644288	-0.0576906	-0.495315	-0.624834	0.485431	0.281226	0.548012	-0.645046	-0.175771	-0.423417	-0.627627	-0.458762	-0.882309	0.421957	-0.550298	-0.710418	0.0162381	0.877941	0.728192	0.741376	-0.647733	-0.296559	-0.219433	0.779325	-0.275658	0.877064	-0.683574	-0.53897	0.134982	0.125136	-0.576302	-0.705979	-0.604853	0.42553	-0.308514	-0.903772	-0.548223	0.635419
SESN3	0.924499	-0.190667	0.905289	0.777436	0.866161	0.909169	-0.333563	-0.372828	0.678069	-0.483227	-0.229707	0.858534	0.516742	0.656745	0.746481	-0.585503	-0.271069	-0.312309	0.94434	-0.305293	0.587522	0.509007	0.891873	0.921962	-0.408875	0.847888	0.903627	-0.531124	-0.72345	-0.53869	-0.468299	0.86103	0.355004	0.204338	-0.465168	0.584164	-0.711818	0.882668	0.887341	-0.404677	0.0202308	0.621683	0.852307	0.971258	-0.327612	0.649183	0.891851	0.846702	-0.229939
AKR1B10	-0.421707	0.279639	-0.412435	-0.360114	-0.399907	-0.408509	0.128497	-0.0343728	-0.352631	0.904718	0.410837	-0.394906	0.0236693	-0.310977	-0.500083	0.84666	0.27799	0.503205	-0.397447	-0.409509	-0.517811	-0.480888	-0.246861	-0.583683	0.0727439	-0.482457	-0.410198	-0.364638	0.764963	0.777588	0.927456	-0.44148	-0.499129	0.197247	0.930353	-0.0672413	0.792645	-0.363725	-0.280973	-0.00144818	-0.412909	-0.309761	-0.442501	-0.357264	0.298785	-0.337759	-0.649528	-0.287622	0.302058
MAOA	-0.561737	0.7655	-0.561245	-0.516758	-0.548962	-0.574329	0.70077	0.541892	-0.538801	0.898738	0.800327	-0.492696	0.285025	-0.38207	-0.659964	0.906176	-0.0951599	0.87166	-0.566036	-0.231177	-0.728665	-0.370977	-0.20718	-0.684962	-0.183475	-0.706699	-0.595771	-0.321722	0.632812	0.966249	0.909725	-0.610455	-0.591903	-0.257358	0.869172	0.190453	0.566871	-0.541489	-0.253165	0.543607	-0.499967	-0.242662	-0.507039	-0.485102	0.79458	-0.497333	-0.733571	-0.425869	0.328837
FAM84B	-0.545474	0.803081	-0.546333	-0.514067	-0.55161	-0.584138	0.645883	0.415506	-0.469172	0.641102	0.834808	-0.451926	0.375073	-0.346282	-0.522287	0.549286	0.0245609	0.858462	-0.513234	-0.330775	-0.36201	-0.446303	-0.137353	-0.747616	0.209194	-0.456136	-0.582881	-0.236523	0.700063	0.844696	0.64604	-0.505044	-0.199871	-0.423244	0.632246	0.219333	0.585843	-0.557765	-0.212285	0.410164	-0.146209	-0.295781	-0.506016	-0.420705	0.815906	-0.249257	-0.770129	-0.413677	0.387292
ELN	0.409093	0.194819	0.403378	0.00875087	0.0962332	0.163067	0.000556431	-0.176619	-0.0863309	0.243788	0.316312	0.47737	0.663754	0.51922	-0.0426673	-0.237609	-0.039026	0.245307	0.497787	-0.356463	-0.0238324	0.31316	0.628616	0.155024	-0.140263	0.275057	0.164741	-0.536061	-0.064285	0.127974	0.226584	0.401461	0.234071	-0.320547	0.246413	0.527072	-0.0443828	0.137262	0.571427	-0.145525	0.000653862	-0.143147	0.435938	0.517746	0.132044	0.637642	0.103217	0.196541	0.52476
SFRP2	0.0628697	0.576342	0.0617483	-0.450844	-0.349103	-0.285741	0.631927	0.577717	-0.594513	0.352011	0.590616	0.202281	0.638005	0.383244	-0.536466	0.0247299	-0.353438	0.539795	0.0872685	0.150921	-0.626451	0.535563	0.342567	-0.104033	-0.464203	-0.329207	-0.309548	-0.20961	-0.172265	0.35577	0.311422	0.0111552	-0.0203969	-0.837536	0.266948	0.546726	-0.205512	-0.332007	0.323544	0.596616	-0.270124	-0.349137	0.239595	0.0834871	0.578949	0.278612	-0.125486	-0.288719	0.552247
KIF26B	-0.77882	0.365452	-0.762892	-0.701315	-0.773316	-0.80278	0.278766	0.134315	-0.608804	0.753111	0.477229	-0.698629	-0.157079	-0.521686	-0.700911	0.680838	0.395601	0.552178	-0.747014	-0.180031	-0.484373	-0.624157	-0.583469	-0.955114	0.495695	-0.654753	-0.787762	0.0689406	0.960174	0.783408	0.754493	-0.703896	-0.287089	-0.137392	0.769043	-0.30326	0.939179	-0.764417	-0.625139	0.17111	-0.0910732	-0.61098	-0.75223	-0.725798	0.441762	-0.40537	-0.969759	-0.669998	0.411387
PIEZO2	-0.446955	0.953531	-0.455266	-0.379155	-0.404119	-0.442233	0.841624	0.640338	-0.385297	0.641326	0.918576	-0.374583	0.50566	-0.319083	-0.456674	0.678437	-0.23768	0.94991	-0.450683	-0.29683	-0.463393	-0.32337	-0.0073722	-0.573412	-0.152411	-0.490819	-0.4608	-0.365808	0.487609	0.876744	0.65511	-0.47493	-0.381117	-0.413718	0.60772	0.411096	0.349752	-0.416703	-0.0706495	0.609628	-0.372342	-0.0482331	-0.398373	-0.333249	0.945452	-0.373676	-0.605648	-0.279571	0.227739
VIT	-0.116939	-0.283042	-0.116353	-0.204861	-0.195068	-0.181584	0.148548	0.463385	-0.266744	-0.366738	-0.321893	-0.106699	-0.391352	-0.0127186	-0.194749	-0.39236	-0.380112	-0.361349	-0.162046	0.945773	-0.346443	0.447273	-0.316075	0.142428	-0.36778	-0.32986	-0.209807	0.723988	-0.586183	-0.443688	-0.428713	-0.163217	-0.10331	-0.4288	-0.44633	-0.344164	-0.530174	-0.225711	-0.266061	0.489273	0.242663	-0.16581	0.0072633	-0.255012	-0.156878	-0.175307	0.20617	-0.297342	0.0981803
PKD1P5	0.459552	0.399872	0.482324	-0.153155	0.00589662	0.0849334	0.191033	0.0526784	-0.236542	0.121019	0.227053	0.578464	0.567358	0.691249	-0.186298	0.381907	0.243834	0.279022	0.410333	-0.455061	-0.183881	0.591786	0.492527	0.155764	-0.0831565	0.0739705	0.105527	-0.550077	-0.014444	0.247976	0.173275	0.459404	0.376709	-0.073377	0.0867369	0.73524	-0.0877931	0.0549574	0.587167	0.00148816	-0.940131	-0.104352	0.576012	0.367558	0.224857	0.490832	0.118085	-0.0546718	-0.392815
PADI2	0.956135	-0.302413	0.965621	0.496841	0.643417	0.722408	-0.508594	-0.553887	0.449542	-0.643774	-0.434251	0.968355	0.363765	0.898129	0.581034	-0.530551	0.240971	-0.472178	0.946913	-0.371511	0.641864	0.696451	0.75192	0.792489	0.0797496	0.849611	0.756926	-0.37036	-0.537278	-0.609677	-0.605868	0.99236	0.815527	0.241912	-0.623858	0.537502	-0.543542	0.679083	0.832314	-0.598068	-0.237141	0.269931	0.951634	0.88269	-0.491394	0.903627	0.7865	0.531848	-0.535396
ABCA9	0.886537	0.0645751	0.892047	0.275736	0.449336	0.54467	-0.128511	-0.224629	0.159976	-0.313857	-0.0407494	0.953141	0.68391	0.953444	0.28093	-0.354131	0.0264579	-0.0895898	0.890032	-0.360016	0.259883	0.813124	0.873993	0.654906	-0.203954	0.60063	0.56082	-0.547653	-0.512362	-0.286432	-0.291511	0.878618	0.634204	-0.114039	-0.331069	0.793116	-0.537927	0.492173	0.928227	-0.259066	-0.411751	0.142098	0.948912	0.850707	-0.113604	0.892537	0.626372	0.39587	-0.225808
S100A4	0.0604129	-0.371318	0.0673459	-0.148378	-0.104047	-0.0692468	0.0167738	0.326613	-0.223187	-0.427169	-0.43717	0.0771165	-0.364274	0.175732	-0.137728	-0.39064	-0.262539	-0.464984	0.00569716	0.853505	-0.289924	0.592561	-0.209265	0.27314	-0.347366	-0.216637	-0.088994	0.635435	-0.640735	-0.524196	-0.475987	0.0179386	0.0254474	-0.315645	-0.502443	-0.262606	-0.57454	-0.120082	-0.129015	0.346103	0.0865971	-0.160041	0.18973	-0.112633	-0.285874	-0.0190744	0.330201	-0.237545	-0.0449603
WISP2	-0.0949317	-0.287161	-0.0953772	-0.176279	-0.165969	-0.152752	0.142613	0.457688	-0.240909	-0.379256	-0.327155	-0.0889485	-0.379796	-0.00416541	-0.168976	-0.405053	-0.396665	-0.368718	-0.140075	0.939494	-0.329879	0.454027	-0.293795	0.169824	-0.387433	-0.308075	-0.181889	0.70911	-0.60867	-0.45768	-0.440744	-0.144973	-0.104945	-0.418149	-0.458269	-0.330716	-0.552523	-0.196886	-0.244817	0.482294	0.245533	-0.138134	0.0253187	-0.23046	-0.163782	-0.169015	0.232609	-0.268105	0.089514
EBF1	0.883279	-0.28592	0.880748	0.481421	0.617359	0.69137	-0.265818	-0.174128	0.361237	-0.638561	-0.402877	0.876598	0.324355	0.806536	0.486658	-0.617542	-0.202004	-0.469247	0.859179	0.0732083	0.337811	0.858701	0.697275	0.894911	-0.405366	0.618393	0.690047	-0.183185	-0.878962	-0.681195	-0.636771	0.835019	0.490861	-0.00801869	-0.666391	0.479767	-0.857171	0.634744	0.766504	-0.203355	-0.144595	0.34039	0.923072	0.796966	-0.399824	0.680631	0.898328	0.505605	-0.34375
FGF5	0.106833	-0.509968	0.079252	0.634872	0.545999	0.485894	-0.266729	-0.0360294	0.648613	-0.617261	-0.516367	-0.0605157	-0.424306	-0.296184	0.645735	-0.560785	-0.480652	-0.573903	0.0849863	0.478671	0.446278	-0.10198	-0.0849012	0.521015	-0.325184	0.308602	0.456037	0.396425	-0.624783	-0.678594	-0.641347	0.0383717	-0.212465	0.287826	-0.605738	-0.387889	-0.57646	0.493702	-0.10738	-0.0440635	0.621919	0.622458	-0.00992541	0.112108	-0.43483	-0.308224	0.563396	0.494955	-0.215724
SLC7A8	-0.524571	0.0757064	-0.527433	-0.473019	-0.511623	-0.526751	0.498914	0.741885	-0.531013	0.147316	0.0942743	-0.497314	-0.334778	-0.360571	-0.541879	0.0749542	-0.459541	0.0889042	-0.561372	0.874514	-0.731273	0.111052	-0.526796	-0.287085	-0.446363	-0.747534	-0.570244	0.624454	-0.197747	0.0777903	0.0834213	-0.598016	-0.517225	-0.541618	0.0598755	-0.3745	-0.163128	-0.545024	-0.521154	0.779493	0.119859	-0.292181	-0.39402	-0.599811	0.249335	-0.549238	-0.246775	-0.529515	0.362891
LRRC17	0.620144	0.305239	0.630731	0.180397	0.310904	0.362801	-0.00473963	-0.194875	0.170747	-0.326826	0.120212	0.697218	0.62696	0.686543	0.278796	-0.12077	0.244908	0.109331	0.60451	-0.597233	0.44805	0.449257	0.668987	0.334831	0.219109	0.561679	0.400384	-0.516148	-0.121215	-0.06819	-0.273243	0.685936	0.739637	-0.0254392	-0.3212	0.755148	-0.238697	0.335413	0.721978	-0.266991	-0.450869	0.157843	0.652597	0.601996	0.100239	0.708936	0.323155	0.259742	-0.484107
FLT1	0.699009	-0.357781	0.684578	0.850088	0.866912	0.859688	-0.55977	-0.608598	0.885479	-0.706148	-0.43352	0.589741	0.147057	0.32908	0.942389	-0.584447	0.0308412	-0.48625	0.706851	-0.407539	0.981045	0.0809817	0.563568	0.740122	0.120081	0.956237	0.880192	-0.292732	-0.431551	-0.632778	-0.667613	0.721344	0.495383	0.526298	-0.640229	0.242302	-0.451521	0.861532	0.563731	-0.660432	0.249131	0.686483	0.545852	0.741888	-0.490187	0.459698	0.741853	0.818897	-0.537926
SLC24A3	0.0256146	-0.496402	0.0286121	0.419534	0.341683	0.290427	-0.632445	-0.641252	0.578849	-0.449177	-0.521523	-0.079159	-0.476906	-0.240065	0.566909	-0.186972	0.438974	-0.495457	0.0214657	-0.266928	0.776805	-0.470161	-0.206641	0.0961073	0.643252	0.476064	0.328228	0.159662	0.196827	-0.380137	-0.408564	0.122831	0.285102	0.702022	-0.359059	-0.409738	0.199709	0.326653	-0.195234	-0.665842	0.344815	0.282072	-0.138814	0.0251472	-0.529962	-0.041609	0.123356	0.289006	-0.514452
CPA4	-0.0121774	0.562778	-0.0304197	0.335836	0.290988	0.223872	0.345654	0.163638	0.388195	0.0255732	0.437724	-0.0613551	0.378784	-0.241209	0.334573	0.324725	-0.185503	0.456734	-0.0387788	-0.534185	0.332866	-0.39183	0.23329	-0.0142805	-0.0261444	0.19352	0.22031	-0.453919	0.177406	0.330534	0.0790392	-0.0272119	-0.103994	0.190049	0.0497303	0.409063	0.0279575	0.263557	0.188851	0.0832339	-0.19125	0.57448	-0.108591	0.101803	0.468517	-0.237991	-0.0336379	0.346093	-0.389088
NES	-0.33913	-0.350997	-0.335675	-0.132313	-0.196799	-0.236757	-0.0628332	0.169422	-0.0376732	-0.578317	-0.412171	-0.359473	-0.635352	-0.330907	0.0338498	-0.446933	-0.0273403	-0.436789	-0.373313	0.691913	0.165628	-0.0614689	-0.56445	-0.102837	0.300951	-0.127898	-0.230808	0.874855	-0.189624	-0.475296	-0.614428	-0.269959	0.149084	-0.162209	-0.596984	-0.603791	-0.19008	-0.249675	-0.533798	0.172623	0.559054	-0.114008	-0.310602	-0.436211	-0.237181	-0.264227	-0.00999793	-0.29689	-0.138581
MGLL	0.73554	-0.553162	0.736513	0.535599	0.620359	0.662193	-0.488564	-0.330131	0.509172	-0.958381	-0.696178	0.692939	-0.0616638	0.58985	0.653168	-0.805022	-0.0308033	-0.75858	0.700188	0.206332	0.641591	0.647679	0.403181	0.837581	-0.0404988	0.706937	0.677752	0.178507	-0.821821	-0.934429	-0.954801	0.751806	0.641598	0.161728	-0.960923	0.120213	-0.802473	0.614926	0.485421	-0.365316	0.161521	0.357543	0.732016	0.617667	-0.637017	0.565153	0.882374	0.460635	-0.54863
PGM5	-0.231431	0.965089	-0.246777	-0.321915	-0.309542	-0.318234	0.849143	0.631294	-0.38866	0.634809	0.984188	-0.142328	0.757792	-0.0819471	-0.425787	0.42241	-0.39563	0.963493	-0.198923	-0.277553	-0.47697	-0.0949457	0.276253	-0.397817	-0.341699	-0.358253	-0.345081	-0.494785	0.273268	0.794651	0.626817	-0.281936	-0.305333	-0.624097	0.590071	0.603385	0.157695	-0.312533	0.18688	0.618556	-0.261748	-0.0595168	-0.162913	-0.0794789	0.951752	-0.105197	-0.442456	-0.153417	0.49175
KLHL13	0.121865	0.445849	0.0763117	0.616031	0.541817	0.47458	0.298265	0.136123	0.58245	0.173244	0.505952	0.0072622	0.555678	-0.269576	0.495796	-0.0032769	-0.644004	0.444159	0.166875	-0.410613	0.285952	-0.405763	0.496638	0.233407	-0.515866	0.312433	0.433943	-0.611312	-0.120458	0.235367	0.180775	0.0132552	-0.440084	0.0806843	0.201323	0.423088	-0.185778	0.513781	0.357036	0.105531	0.241274	0.766361	-0.0324854	0.362889	0.4176	-0.209347	0.182806	0.701263	0.184395
SYT15	-0.0993372	0.341098	-0.132522	0.198927	0.126788	0.0873911	0.196652	0.00929084	0.190453	0.37085	0.533831	-0.141408	0.45034	-0.263264	0.131307	-0.124568	-0.364588	0.454576	0.0058628	-0.312693	0.109849	-0.450701	0.291278	-0.1239	-0.161556	0.133831	0.063932	-0.404651	0.17507	0.327399	0.344914	-0.133806	-0.293823	-0.189703	0.404897	0.188127	0.160893	0.115379	0.130211	0.0368692	0.497441	0.209337	-0.204086	0.15165	0.375632	-0.0347989	-0.167328	0.326162	0.669372
CTHRC1	-0.494345	-0.194734	-0.469557	-0.433847	-0.494023	-0.513938	-0.2842	-0.340502	-0.268558	0.085438	-0.135678	-0.449142	-0.488275	-0.324063	-0.271729	0.124702	0.69833	-0.0850613	-0.468071	-0.0988765	0.118081	-0.490027	-0.593584	-0.629787	0.92593	-0.1724	-0.465662	0.382853	0.722945	0.137284	0.093305	-0.331934	0.257784	0.133738	0.13748	-0.544508	0.728618	-0.491094	-0.585106	-0.313135	0.238328	-0.541711	-0.511556	-0.518032	-0.149003	-0.077495	-0.598136	-0.497467	0.0420894
PLD5	-0.399271	0.609003	-0.415753	-0.360691	-0.401161	-0.413963	0.532617	0.345964	-0.403421	0.791144	0.801981	-0.343589	0.463846	-0.27316	-0.47765	0.297691	-0.2696	0.76918	-0.311519	-0.174946	-0.498436	-0.343211	0.0532422	-0.530949	-0.197051	-0.405951	-0.440491	-0.331532	0.439569	0.733829	0.755776	-0.436154	-0.449788	-0.505348	0.77981	0.193359	0.423034	-0.395885	-0.0776499	0.393039	0.124994	-0.258842	-0.3819	-0.207701	0.678407	-0.162296	-0.581109	-0.19759	0.871653
ACVRL1	0.660794	-0.361837	0.672424	0.11999	0.262886	0.350275	-0.222943	-0.0520962	0.0177513	-0.649625	-0.483333	0.708729	0.0870648	0.770619	0.175314	-0.624873	-0.0589604	-0.53744	0.625561	0.372032	0.114145	0.944574	0.390436	0.661645	-0.228808	0.345014	0.357101	0.176316	-0.796963	-0.695347	-0.667173	0.654031	0.566199	-0.218063	-0.701522	0.246182	-0.759529	0.27863	0.493189	-0.0611744	-0.116859	-0.0287586	0.778867	0.49871	-0.422677	0.638716	0.694654	0.110831	-0.259607
EPHA4	-0.63088	0.636436	-0.619138	-0.64066	-0.678176	-0.698171	0.478864	0.266648	-0.5936	0.854111	0.702803	-0.535025	0.163564	-0.376764	-0.690678	0.821535	0.263867	0.779004	-0.608754	-0.362461	-0.548368	-0.502194	-0.324488	-0.863093	0.281622	-0.619322	-0.690955	-0.227822	0.898368	0.940491	0.8697	-0.592342	-0.317421	-0.200905	0.855828	0.0391964	0.836749	-0.662481	-0.36823	0.280481	-0.353987	-0.474367	-0.589218	-0.555132	0.659392	-0.336377	-0.900439	-0.556717	0.354835
SRGN	0.641234	-0.292205	0.611889	0.99845	0.978873	0.949784	-0.434218	-0.460719	0.985832	-0.480207	-0.317019	0.47617	0.181644	0.141412	0.970326	-0.412201	-0.278585	-0.367038	0.648148	-0.364161	0.799598	-0.0442714	0.585039	0.800845	-0.285908	0.834519	0.939758	-0.430344	-0.508448	-0.502834	-0.44777	0.573889	0.0561866	0.607861	-0.420225	0.244532	-0.503125	0.968235	0.549225	-0.505028	0.224369	0.90827	0.450156	0.734079	-0.390499	0.178263	0.776778	0.979075	-0.413715
ABI3BP	0.931418	-0.298006	0.946961	0.366697	0.530289	0.623758	-0.488799	-0.526463	0.308179	-0.576266	-0.427073	0.970299	0.352915	0.953999	0.445304	-0.473907	0.302947	-0.455689	0.919766	-0.331823	0.514906	0.773299	0.712335	0.731279	0.0925874	0.754865	0.660498	-0.342459	-0.500554	-0.564511	-0.54132	0.972214	0.830952	0.17892	-0.565936	0.53172	-0.497195	0.574039	0.807231	-0.562748	-0.324803	0.130727	0.959949	0.832555	-0.482761	0.935472	0.724473	0.410344	-0.493214
PKP2	-0.336146	0.977771	-0.346025	-0.362512	-0.365299	-0.390221	0.849846	0.633815	-0.382195	0.557179	0.942605	-0.246917	0.631436	-0.184825	-0.419544	0.513346	-0.272963	0.946923	-0.32638	-0.300453	-0.399847	-0.201315	0.128996	-0.496938	-0.156375	-0.388214	-0.406633	-0.395155	0.389703	0.807032	0.563723	-0.354946	-0.244886	-0.538166	0.518708	0.520305	0.244531	-0.376729	0.0596426	0.603463	-0.306849	-0.0597587	-0.272943	-0.211577	0.95649	-0.204344	-0.526547	-0.237477	0.291427
RDH10	-0.185474	0.820202	-0.189591	-0.326495	-0.305752	-0.29903	0.584723	0.307208	-0.378889	0.835256	0.879895	-0.0990703	0.681975	-0.0241962	-0.457459	0.66158	-0.0680203	0.905899	-0.146031	-0.553402	-0.476018	-0.193899	0.254841	-0.451308	-0.167854	-0.323587	-0.310251	-0.676799	0.530058	0.898723	0.851799	-0.220343	-0.298139	-0.301467	0.823692	0.549878	0.454223	-0.278992	0.184293	0.305454	-0.471504	-0.158913	-0.150131	-0.0461112	0.773455	-0.0399956	-0.523734	-0.147453	0.420238
ADAMTS15	0.957162	-0.201791	0.94347	0.805993	0.899229	0.941452	-0.418161	-0.493417	0.732306	-0.498432	-0.27125	0.891026	0.497986	0.680788	0.795509	-0.488421	-0.109385	-0.330492	0.967141	-0.464884	0.687385	0.458143	0.891777	0.909507	-0.263348	0.916108	0.94797	-0.600629	-0.614623	-0.515853	-0.463446	0.915947	0.443338	0.357928	-0.465072	0.604295	-0.616627	0.921837	0.904374	-0.538488	-0.0952931	0.640521	0.868123	0.990899	-0.373004	0.680135	0.8761	0.8644	-0.399925
ERCC6	0.903249	-0.366192	0.902012	0.736691	0.825142	0.865871	-0.621226	-0.69391	0.730984	-0.657569	-0.465923	0.848075	0.281224	0.666832	0.817814	-0.526825	0.20495	-0.503945	0.905311	-0.504745	0.869548	0.382142	0.720071	0.813512	0.126616	0.981047	0.897649	-0.42987	-0.45633	-0.622095	-0.609827	0.933627	0.685236	0.492393	-0.603063	0.427121	-0.463192	0.848482	0.763666	-0.743853	-0.0511064	0.511229	0.80684	0.891618	-0.548781	0.739751	0.801609	0.746128	-0.585989
COL14A1	0.553325	0.461426	0.565951	-0.0743299	0.0940466	0.171336	0.326096	0.228718	-0.176451	-0.14035	0.25937	0.675029	0.692472	0.76378	-0.0688674	0.0372233	-0.0166969	0.254421	0.50931	-0.260502	-0.0755875	0.759806	0.628912	0.310589	-0.210611	0.185257	0.182925	-0.437482	-0.313933	0.0561585	-0.110136	0.547971	0.492764	-0.347015	-0.197309	0.83956	-0.414885	0.12219	0.706868	0.169151	-0.708695	0.00267813	0.692542	0.477107	0.297307	0.589746	0.295878	0.0280633	-0.327159
CFH	0.858054	-0.383508	0.852671	0.823203	0.886978	0.909493	-0.623823	-0.682222	0.828654	-0.670025	-0.488409	0.772786	0.213165	0.548323	0.893346	-0.483673	0.150095	-0.519593	0.851621	-0.497867	0.909908	0.275271	0.668508	0.827585	0.0873548	0.979497	0.936249	-0.416381	-0.458048	-0.627807	-0.618032	0.874625	0.581821	0.592492	-0.609585	0.367466	-0.467079	0.902191	0.706087	-0.738257	-0.0222397	0.627448	0.733312	0.855214	-0.557829	0.607404	0.816344	0.80936	-0.652277
NEFL	-0.619621	0.698362	-0.618563	-0.566583	-0.617451	-0.644768	0.547195	0.319089	-0.535403	0.875154	0.808169	-0.536781	0.280642	-0.412754	-0.633531	0.695087	0.0882037	0.850564	-0.572811	-0.34526	-0.523501	-0.5381	-0.225452	-0.825964	0.164509	-0.572374	-0.648171	-0.27873	0.824888	0.944622	0.876132	-0.599668	-0.385652	-0.311449	0.876222	0.0921189	0.763456	-0.60896	-0.308978	0.340819	-0.178423	-0.396609	-0.59417	-0.487165	0.738428	-0.328198	-0.86816	-0.454021	0.54104
DKK2	-0.395384	-0.173141	-0.394586	-0.332451	-0.366317	-0.381676	0.275278	0.581355	-0.355755	-0.226278	-0.208447	-0.388434	-0.511716	-0.283417	-0.320523	-0.186585	-0.360309	-0.22326	-0.448168	0.963492	-0.443988	0.197329	-0.550081	-0.108942	-0.277286	-0.533313	-0.411646	0.814604	-0.362214	-0.255786	-0.285724	-0.432658	-0.267563	-0.421126	-0.303448	-0.486234	-0.325824	-0.408496	-0.512505	0.606057	0.254431	-0.214283	-0.279819	-0.520552	-0.0140943	-0.438803	-0.0401718	-0.449408	0.114699
MYH2	-0.395199	0.852905	-0.413442	-0.35811	-0.387504	-0.409278	0.760219	0.549403	-0.407542	0.777156	0.963414	-0.327845	0.610275	-0.269543	-0.479501	0.431287	-0.372697	0.941098	-0.335819	-0.231366	-0.526544	-0.303297	0.12123	-0.529466	-0.290057	-0.44353	-0.439883	-0.419379	0.411002	0.842331	0.755672	-0.445481	-0.463277	-0.572086	0.748729	0.384204	0.336426	-0.390911	0.000536788	0.565306	-0.0649496	-0.139904	-0.358622	-0.208362	0.890892	-0.228871	-0.578717	-0.193096	0.706264
TMEM132A	-0.652277	0.511892	-0.644574	-0.580946	-0.643064	-0.675943	0.360779	0.15889	-0.487642	0.622867	0.601893	-0.568316	0.0776173	-0.435175	-0.546685	0.495633	0.286335	0.63934	-0.604813	-0.289737	-0.289504	-0.587413	-0.363182	-0.858131	0.49641	-0.459018	-0.659594	-0.046891	0.864982	0.744658	0.624114	-0.566458	-0.135686	-0.260892	0.640593	-0.0946677	0.800139	-0.642931	-0.430464	0.1789	0.020356	-0.475156	-0.637151	-0.549653	0.556604	-0.252542	-0.870665	-0.518381	0.424874
INMT	0.544149	0.520933	0.532748	0.127545	0.243169	0.303523	0.29064	0.0778799	-0.000304654	0.197039	0.522172	0.615837	0.946538	0.609594	0.0460777	-0.0823281	-0.246981	0.459504	0.592074	-0.477675	-0.0258422	0.444136	0.851702	0.294758	-0.386367	0.312764	0.295221	-0.760307	-0.212472	0.230937	0.20254	0.495864	0.208776	-0.367237	0.175794	0.886689	-0.268481	0.275841	0.809343	0.0608948	-0.309323	0.128173	0.588063	0.651295	0.395542	0.602371	0.235413	0.329508	0.257808
CSRP2	-0.599578	0.850591	-0.613537	-0.499271	-0.543102	-0.579997	0.943981	0.868495	-0.554963	0.726454	0.88375	-0.535695	0.349075	-0.440475	-0.638211	0.599741	-0.496412	0.895022	-0.599193	0.125136	-0.781641	-0.246556	-0.176339	-0.596014	-0.450683	-0.757295	-0.624225	-0.11782	0.310162	0.825947	0.700499	-0.681254	-0.666823	-0.616647	0.660561	0.204424	0.230289	-0.564361	-0.25272	0.873766	-0.208489	-0.155838	-0.511913	-0.500566	0.93505	-0.562292	-0.619824	-0.410211	0.524632
FHL1	0.972811	-0.29651	0.97924	0.47523	0.630641	0.718553	-0.43658	-0.444593	0.386095	-0.582187	-0.408507	0.98639	0.397149	0.929455	0.513537	-0.539595	0.09935	-0.455784	0.963767	-0.245979	0.485661	0.80217	0.781665	0.843194	-0.126692	0.765598	0.739992	-0.365676	-0.656577	-0.608558	-0.55748	0.972623	0.697616	0.147011	-0.5802	0.55952	-0.642107	0.667968	0.859041	-0.477867	-0.256529	0.25915	0.991063	0.895365	-0.46495	0.878786	0.832011	0.524907	-0.421707
BST2	0.222728	-0.313521	0.22904	-0.10119	-0.0249296	0.0258969	0.029254	0.307655	-0.194527	-0.501471	-0.399198	0.256977	-0.189985	0.354388	-0.0783692	-0.49792	-0.280712	-0.445617	0.174371	0.776933	-0.215208	0.738806	-0.0197582	0.383116	-0.369413	-0.085845	0.00955911	0.528217	-0.737182	-0.569789	-0.548552	0.184856	0.174188	-0.393752	-0.580722	-0.0827698	-0.686703	-0.0359988	0.0621389	0.319128	0.0536234	-0.130991	0.365023	0.05627	-0.262222	0.171229	0.436956	-0.160049	-0.0551017
FNDC1	-0.366237	-0.185985	-0.33866	-0.383067	-0.419323	-0.428278	-0.330178	-0.413297	-0.220207	0.0233111	-0.157438	-0.312508	-0.406307	-0.192643	-0.207535	0.109469	0.764462	-0.104632	-0.344415	-0.208373	0.204506	-0.405688	-0.480011	-0.548237	0.965113	-0.0606669	-0.372662	0.290049	0.696126	0.103106	0.0424595	-0.194034	0.385671	0.176738	0.0791201	-0.431025	0.689609	-0.40964	-0.457358	-0.397411	0.144369	-0.508824	-0.38226	-0.400001	-0.178135	0.0509941	-0.520065	-0.437388	-0.0663333
NOV	0.95703	-0.315122	0.944972	0.810584	0.904645	0.94637	-0.440481	-0.435092	0.735638	-0.657186	-0.417668	0.883231	0.356511	0.677924	0.817042	-0.578517	-0.152494	-0.477992	0.946215	-0.26778	0.684357	0.551845	0.804663	0.981034	-0.301472	0.890044	0.950406	-0.417385	-0.759342	-0.672462	-0.628549	0.911892	0.459951	0.346576	-0.636603	0.50391	-0.752824	0.918696	0.840727	-0.482674	-0.06087	0.651596	0.885626	0.944221	-0.468726	0.633868	0.966501	0.827631	-0.49663
FAM20A	0.0876067	0.0124051	0.0878733	-0.300078	-0.222692	-0.169817	0.334427	0.536715	-0.419225	-0.236555	-0.0206882	0.167369	0.0785515	0.31638	-0.306539	-0.438925	-0.428398	-0.0921724	0.0722663	0.746802	-0.432624	0.702237	0.0509389	0.174605	-0.459438	-0.252613	-0.196232	0.41471	-0.618513	-0.283241	-0.30226	0.0417346	0.0757555	-0.737578	-0.333737	0.0792013	-0.594053	-0.234368	0.0843435	0.561716	0.0936063	-0.26885	0.266068	-0.00876345	0.085113	0.174794	0.215274	-0.282522	0.30638
SERTAD4	0.46752	-0.462484	0.454279	0.509472	0.539404	0.550131	-0.207086	0.0492886	0.430092	-0.685638	-0.555197	0.378597	-0.173689	0.249035	0.495498	-0.57704	-0.44591	-0.609435	0.416078	0.520958	0.236082	0.514833	0.205765	0.762103	-0.531165	0.326873	0.52414	0.268048	-0.911329	-0.763292	-0.705613	0.380079	0.0436115	0.09219	-0.719287	-0.0320034	-0.860628	0.516534	0.25687	0.0315732	0.171154	0.469523	0.465617	0.371045	-0.455551	0.0768672	0.797026	0.418544	-0.33978
PTGS1	0.639014	-0.239398	0.656396	-0.0281948	0.136448	0.238303	-0.145566	-0.021541	-0.13799	-0.514879	-0.360395	0.72628	0.191288	0.843664	0.0227687	-0.510193	0.0271358	-0.404268	0.608343	0.285514	-0.000555131	0.986352	0.415207	0.550896	-0.17779	0.267484	0.250426	0.094526	-0.677325	-0.547066	-0.52907	0.644703	0.609787	-0.307661	-0.572592	0.341071	-0.650984	0.163213	0.522769	-0.0284278	-0.253586	-0.170078	0.78811	0.474882	-0.314895	0.709245	0.575168	-0.00441673	-0.199281
WNT5A	-0.63888	-0.215407	-0.607878	-0.630782	-0.674028	-0.683765	-0.0149544	0.136905	-0.559746	0.245305	-0.225329	-0.594763	-0.740849	-0.394684	-0.608084	0.510161	0.422945	-0.116922	-0.69663	0.412403	-0.525523	-0.204272	-0.867961	-0.59269	0.350038	-0.7065	-0.6711	0.611129	0.462054	0.191208	0.242992	-0.590526	-0.226726	0.0880593	0.227153	-0.672112	0.51165	-0.672225	-0.786844	0.167098	-0.217612	-0.584309	-0.557704	-0.800804	-0.108868	-0.505818	-0.557993	-0.754102	-0.0957597
OAS3	-0.0644428	0.324803	-0.059095	-0.34441	-0.278475	-0.256718	0.594893	0.756183	-0.42696	-0.171366	0.151091	0.0182922	0.0883019	0.15019	-0.351926	0.0206117	-0.38271	0.145741	-0.143577	0.575503	-0.481391	0.552474	-0.068189	0.0223043	-0.421837	-0.409455	-0.280075	0.324715	-0.422827	-0.0194692	-0.195356	-0.112287	-0.0224859	-0.595166	-0.276097	0.196502	-0.485653	-0.301349	0.000792709	0.727884	-0.31699	-0.118433	0.117021	-0.194504	0.350242	-0.11442	0.0638923	-0.368724	-0.122564
HMOX1	-0.634548	0.135868	-0.627243	-0.626975	-0.667416	-0.673169	0.421952	0.557601	-0.67521	0.582296	0.219743	-0.587936	-0.317068	-0.40338	-0.753062	0.497538	-0.167701	0.269473	-0.655614	0.548769	-0.911045	-0.0913525	-0.5931	-0.5358	-0.302659	-0.888398	-0.706476	0.370339	0.227097	0.430686	0.540248	-0.699528	-0.646092	-0.33677	0.52088	-0.381677	0.285374	-0.670125	-0.590188	0.611557	-0.153764	-0.480607	-0.522067	-0.690112	0.290359	-0.586497	-0.534677	-0.640935	0.445846
CPXM2	-0.584404	0.0649802	-0.583522	-0.590132	-0.631001	-0.64613	0.454704	0.66814	-0.591878	-0.0400345	0.0877191	-0.521271	-0.349256	-0.343991	-0.542261	-0.200281	-0.312384	0.0500028	-0.594338	0.892566	-0.528623	0.0768589	-0.575357	-0.413212	-0.0861491	-0.645334	-0.669507	0.803299	-0.111863	-0.0188772	-0.115538	-0.576397	-0.198426	-0.728711	-0.117982	-0.438687	-0.103947	-0.673893	-0.58209	0.70966	0.405252	-0.463339	-0.441704	-0.646143	0.245227	-0.368684	-0.344754	-0.648416	0.451565
MME	-0.72594	0.100299	-0.724238	-0.632606	-0.696963	-0.719077	0.478647	0.673131	-0.661166	0.390522	0.179868	-0.687179	-0.411902	-0.511222	-0.708739	0.261963	-0.297654	0.19736	-0.743884	0.77792	-0.835538	-0.109142	-0.689574	-0.544078	-0.277103	-0.892873	-0.756487	0.614019	0.107755	0.284361	0.327983	-0.777239	-0.610171	-0.49697	0.319364	-0.504273	0.155812	-0.722455	-0.700884	0.729139	0.126342	-0.467329	-0.607352	-0.777224	0.29658	-0.644813	-0.51428	-0.677779	0.508553
F3	-0.449834	-0.0524678	-0.444088	-0.540906	-0.568008	-0.546798	0.114335	0.170585	-0.593927	0.641735	0.160503	-0.4014	-0.198825	-0.222098	-0.658102	0.24008	-0.0125214	0.171079	-0.401014	0.34581	-0.735062	-0.099616	-0.38462	-0.463562	-0.150335	-0.626499	-0.568143	0.199987	0.286695	0.350059	0.588038	-0.485789	-0.471274	-0.298714	0.616488	-0.363838	0.40067	-0.547139	-0.421991	0.261088	0.0909257	-0.590553	-0.378359	-0.438413	0.0916045	-0.236177	-0.484319	-0.487395	0.755925
CACNB4	0.985458	-0.117711	0.984796	0.565453	0.7102	0.7855	-0.34709	-0.436649	0.475418	-0.454256	-0.22078	0.987521	0.579387	0.882872	0.575053	-0.427183	0.0370252	-0.268296	0.98746	-0.460374	0.529954	0.674305	0.908077	0.824734	-0.178022	0.818594	0.803097	-0.592888	-0.566124	-0.445709	-0.418285	0.970971	0.6177	0.187037	-0.441098	0.712967	-0.578769	0.747833	0.955638	-0.480779	-0.303781	0.391673	0.970295	0.968017	-0.310754	0.850683	0.793814	0.649539	-0.397409
TGFB2	-0.179887	-0.379905	-0.16628	0.131392	0.0517463	0.0100931	-0.589411	-0.676686	0.300664	-0.0482356	-0.344714	-0.241208	-0.474022	-0.311266	0.245129	0.159918	0.67032	-0.277811	-0.167759	-0.431705	0.513433	-0.624512	-0.348498	-0.236351	0.794965	0.230731	0.0557898	0.0544008	0.592058	-0.0301074	-0.00125617	-0.0637671	0.179279	0.704234	0.0499261	-0.452879	0.608291	0.0583682	-0.341962	-0.679901	0.156508	-0.0127323	-0.325203	-0.169851	-0.404819	-0.0979719	-0.232438	0.0406404	-0.3356
CD9	0.884824	-0.381236	0.88578	0.624731	0.728889	0.778555	-0.537409	-0.542738	0.610681	-0.81979	-0.511608	0.856291	0.237696	0.723347	0.744749	-0.702514	0.132931	-0.570374	0.877602	-0.257898	0.816537	0.555521	0.666744	0.82527	0.112849	0.920601	0.809084	-0.211995	-0.611676	-0.750707	-0.790149	0.926533	0.788737	0.269014	-0.791217	0.393048	-0.624845	0.742068	0.72621	-0.590856	0.0350158	0.411938	0.841352	0.833847	-0.540352	0.783671	0.838812	0.617644	-0.558181
SLIT3	0.692752	0.105721	0.70886	-0.0632831	0.12464	0.232634	0.032688	0.00579874	-0.182714	-0.288848	-0.0225989	0.815654	0.557083	0.936987	-0.0339958	-0.311541	0.0596255	-0.0615073	0.678484	-0.0760498	-0.0178464	0.942406	0.645111	0.456138	-0.160106	0.306787	0.249428	-0.270031	-0.485166	-0.241947	-0.284299	0.703297	0.650334	-0.377442	-0.340877	0.675335	-0.511371	0.164016	0.729043	-0.0171113	-0.463717	-0.156129	0.841932	0.590655	-0.0289859	0.82774	0.451032	0.0387817	-0.147916
PTX3	0.900892	-0.136161	0.916086	0.271555	0.447095	0.544774	-0.330476	-0.392202	0.199209	-0.50714	-0.275977	0.966696	0.476711	0.979971	0.344077	-0.429817	0.245956	-0.309528	0.890254	-0.334287	0.416577	0.819924	0.752348	0.666299	0.0462842	0.680616	0.578628	-0.38316	-0.483628	-0.456755	-0.475626	0.939029	0.827527	0.0238453	-0.51112	0.640001	-0.502612	0.490236	0.841662	-0.431526	-0.38385	0.080249	0.958725	0.811212	-0.323691	0.949023	0.657555	0.340937	-0.42395
WNT2	0.649556	-0.0778236	0.616304	0.97368	0.964749	0.935532	-0.248664	-0.319765	0.941942	-0.4003	-0.118884	0.501828	0.376834	0.168507	0.926733	-0.349426	-0.385588	-0.176146	0.657787	-0.43277	0.736188	-0.0162383	0.695668	0.776987	-0.385434	0.805138	0.919761	-0.55711	-0.508355	-0.370493	-0.36663	0.568372	0.0263383	0.478675	-0.35209	0.424019	-0.535456	0.952526	0.6462	-0.374069	0.143497	0.945532	0.47408	0.769764	-0.191496	0.187513	0.744526	0.989124	-0.366139
QPRT	-0.447349	0.426014	-0.455442	-0.369851	-0.394907	-0.421083	0.740421	0.888498	-0.445045	0.264244	0.368565	-0.419745	-0.0342396	-0.334859	-0.48285	0.348223	-0.567397	0.383547	-0.507007	0.590451	-0.732529	0.0845712	-0.318647	-0.254373	-0.601516	-0.717429	-0.470331	0.287706	-0.154546	0.316678	0.229884	-0.552638	-0.594582	-0.49771	0.172114	-0.0330818	-0.188943	-0.428353	-0.316558	0.886073	-0.198409	-0.0585156	-0.327572	-0.489551	0.53368	-0.603051	-0.237323	-0.392328	0.172344
TFPI2	-0.113435	0.328427	-0.14521	0.291807	0.201719	0.144221	0.120981	-0.0944632	0.327441	0.298178	0.483724	-0.176414	0.384483	-0.341731	0.256754	-0.0544145	-0.25063	0.424438	-0.0208577	-0.454959	0.287982	-0.596472	0.249248	-0.137354	-0.00167999	0.224783	0.130833	-0.429983	0.279061	0.323173	0.292954	-0.125072	-0.239639	-3.70508e-06	0.352761	0.157928	0.240639	0.185623	0.095536	-0.0863239	0.470318	0.316215	-0.257302	0.137933	0.337331	-0.0891082	-0.17744	0.388222	0.459392
LYPD6B	0.0593604	-0.419684	0.0335696	0.466237	0.399177	0.354214	-0.0846922	0.191486	0.436116	-0.536779	-0.432758	-0.0752809	-0.383077	-0.245915	0.443451	-0.518498	-0.603771	-0.493084	0.0272288	0.670084	0.179469	0.0701564	-0.111889	0.483045	-0.508279	0.111332	0.313018	0.466956	-0.716857	-0.619793	-0.576532	-0.0355241	-0.297648	0.0674649	-0.559249	-0.346969	-0.663279	0.347825	-0.123207	0.191978	0.524704	0.499676	0.00603552	0.0353708	-0.32016	-0.339796	0.527891	0.341466	-0.101728
DAB1	-0.50072	0.844213	-0.504773	-0.49059	-0.505371	-0.530755	0.88281	0.794219	-0.541566	0.694648	0.806745	-0.426162	0.340148	-0.320369	-0.624099	0.76497	-0.328799	0.855646	-0.531602	-0.00794369	-0.756099	-0.161728	-0.150959	-0.546751	-0.382087	-0.720929	-0.563654	-0.202772	0.348797	0.834801	0.695124	-0.573145	-0.565965	-0.451803	0.631203	0.28614	0.254182	-0.51502	-0.181818	0.778179	-0.498203	-0.139602	-0.4037	-0.455106	0.877408	-0.511678	-0.574854	-0.417364	0.242132
DPYSL4	-0.58039	0.0229315	-0.562324	-0.527816	-0.588494	-0.595813	-0.0726959	-0.183301	-0.465619	0.784481	0.202109	-0.539256	-0.274382	-0.392715	-0.582628	0.643518	0.495946	0.286083	-0.53691	-0.22465	-0.451523	-0.55613	-0.512261	-0.741943	0.411214	-0.519746	-0.581163	-0.0230172	0.874258	0.620951	0.788457	-0.533845	-0.337456	0.156244	0.82238	-0.401941	0.936938	-0.555995	-0.541076	-0.122505	-0.117821	-0.579539	-0.592805	-0.545087	0.0937314	-0.300131	-0.778431	-0.496412	0.415848
CTGF	0.543003	-0.357518	0.530318	0.711577	0.70569	0.69629	-0.61005	-0.715358	0.773991	-0.513348	-0.346369	0.448778	0.121074	0.225011	0.813312	-0.551942	0.166299	-0.401126	0.589115	-0.490492	0.941176	-0.110173	0.466434	0.516887	0.310149	0.88778	0.723808	-0.295016	-0.174696	-0.488433	-0.483514	0.596774	0.475607	0.491905	-0.428707	0.128624	-0.176053	0.707332	0.434026	-0.740934	0.392172	0.494419	0.375881	0.630989	-0.462469	0.46551	0.510634	0.707921	-0.285175
EBF3	0.952457	-0.39075	0.956533	0.590259	0.71776	0.785308	-0.548178	-0.552637	0.547241	-0.746039	-0.513671	0.937197	0.285461	0.830175	0.679853	-0.651086	0.149255	-0.566245	0.944293	-0.268866	0.714122	0.665464	0.723583	0.86221	0.0333041	0.892568	0.814233	-0.28008	-0.63855	-0.725931	-0.716186	0.979513	0.776082	0.262391	-0.72432	0.451952	-0.634779	0.742994	0.794618	-0.59463	-0.0867001	0.357908	0.928601	0.885676	-0.558934	0.847834	0.865159	0.602846	-0.530368
CKB	0.859195	-0.348168	0.838053	0.908625	0.960459	0.975738	-0.42349	-0.387836	0.844852	-0.670871	-0.426422	0.744265	0.264114	0.48413	0.901293	-0.611349	-0.292658	-0.495634	0.851059	-0.182039	0.720594	0.395062	0.722841	0.981393	-0.379126	0.870122	0.968707	-0.345529	-0.789927	-0.698894	-0.64982	0.793668	0.294712	0.392082	-0.645098	0.383746	-0.77733	0.959229	0.733441	-0.432623	0.108946	0.779275	0.751352	0.876454	-0.466943	0.452393	0.971175	0.901547	-0.453999
CDH2	-0.523308	0.449991	-0.515614	-0.383857	-0.447823	-0.486492	0.201922	-0.0423701	-0.273296	0.585	0.519358	-0.471417	0.0879941	-0.404601	-0.352378	0.566728	0.391763	0.575628	-0.482636	-0.520474	-0.0952991	-0.665736	-0.269533	-0.744636	0.557536	-0.276487	-0.462428	-0.216505	0.906319	0.716074	0.611603	-0.436135	-0.0951728	0.017311	0.629078	-0.0411263	0.837068	-0.440866	-0.329176	-0.0391102	-0.0768634	-0.303453	-0.561203	-0.413051	0.448004	-0.219097	-0.770286	-0.330637	0.214575
PRELP	0.130446	-0.287632	0.135872	-0.145007	-0.0833714	-0.0418874	0.0812885	0.370341	-0.22859	-0.484683	-0.371059	0.1637	-0.236284	0.26616	-0.117996	-0.476853	-0.306519	-0.416269	0.0803897	0.831711	-0.24954	0.678432	-0.099708	0.313413	-0.358082	-0.154936	-0.0604732	0.594358	-0.702922	-0.538729	-0.53568	0.0941972	0.123886	-0.428645	-0.566825	-0.140526	-0.65734	-0.100877	-0.0233239	0.383122	0.0969707	-0.148969	0.274668	-0.0330201	-0.218345	0.0870419	0.372776	-0.214048	-0.0282019
EPHB2	-0.74021	0.633351	-0.73538	-0.681356	-0.743152	-0.774005	0.549032	0.368794	-0.631869	0.822727	0.742124	-0.648008	0.128751	-0.487068	-0.718152	0.652058	0.123217	0.78592	-0.698665	-0.183718	-0.570242	-0.550221	-0.39168	-0.917359	0.250272	-0.672858	-0.775135	-0.0759125	0.843173	0.897351	0.813686	-0.701737	-0.370532	-0.377833	0.816825	-0.0612525	0.788299	-0.741733	-0.465939	0.398204	-0.0917556	-0.511045	-0.694498	-0.635298	0.705657	-0.392043	-0.941467	-0.597968	0.562869
LINGO2	-0.476323	0.514281	-0.485601	-0.418351	-0.47231	-0.495305	0.40857	0.217894	-0.385655	0.561762	0.676031	-0.40797	0.305478	-0.320941	-0.418965	0.13787	-0.0467919	0.640489	-0.386973	-0.175012	-0.25342	-0.438651	-0.0905035	-0.635805	0.200309	-0.307814	-0.498672	-0.12035	0.555165	0.604961	0.530359	-0.433702	-0.1702	-0.493848	0.567968	0.0435384	0.51345	-0.477644	-0.209799	0.257185	0.310029	-0.355746	-0.466486	-0.303954	0.581328	-0.0919424	-0.655222	-0.299079	0.750851
RPSAP58	0.531446	-0.331057	0.513232	0.359743	0.417769	0.464481	-0.167917	-0.028535	0.232247	-0.383908	-0.270175	0.497151	0.185588	0.433793	0.313514	-0.742562	-0.470299	-0.380755	0.56497	0.380113	0.105695	0.57606	0.463624	0.660363	-0.551806	0.357584	0.436879	0.0314956	-0.810656	-0.582628	-0.434838	0.451502	0.0999287	-0.241143	-0.414234	0.155271	-0.727827	0.418326	0.446717	0.00062375	0.35865	0.206768	0.550946	0.537041	-0.311726	0.40769	0.664148	0.401789	0.271802
FAM212B	0.917215	-0.357058	0.90203	0.886474	0.955345	0.983826	-0.510444	-0.522765	0.825599	-0.588365	-0.428044	0.815927	0.307723	0.573244	0.87607	-0.518997	-0.134004	-0.480763	0.914431	-0.346981	0.73134	0.398253	0.772591	0.959906	-0.283202	0.911431	0.986597	-0.468551	-0.67575	-0.634794	-0.554845	0.86608	0.364398	0.483399	-0.55042	0.437174	-0.657609	0.969629	0.792729	-0.566503	-0.0156658	0.716212	0.805531	0.931168	-0.50488	0.552606	0.93638	0.898681	-0.48428
PLCL1	0.644855	0.171208	0.613349	0.872443	0.889094	0.866594	-0.0143087	-0.116609	0.813524	-0.287656	0.0785992	0.529978	0.552449	0.229002	0.79666	-0.161247	-0.45205	0.0356223	0.633729	-0.483994	0.570073	0.0792814	0.76572	0.727496	-0.506697	0.687407	0.846002	-0.676861	-0.492982	-0.190956	-0.245647	0.545401	-0.0145467	0.355556	-0.262143	0.625847	-0.558313	0.879554	0.727918	-0.187567	-0.109642	0.93661	0.511354	0.755493	0.0328697	0.165536	0.686636	0.914704	-0.412954
COL5A3	0.853477	-0.271994	0.872321	0.207843	0.382817	0.483461	-0.360999	-0.335632	0.134426	-0.619219	-0.425381	0.919874	0.297748	0.962585	0.295835	-0.509162	0.233504	-0.458292	0.82714	-0.100853	0.354235	0.906625	0.612952	0.681976	0.0328705	0.59794	0.515386	-0.159348	-0.588105	-0.592192	-0.599184	0.892123	0.829043	-0.0163467	-0.637229	0.487892	-0.586913	0.419939	0.72521	-0.367975	-0.332273	0.0091439	0.938062	0.713215	-0.428139	0.895837	0.692523	0.238036	-0.453967
FTH1	-0.640116	0.416818	-0.632649	-0.580494	-0.628353	-0.645256	0.450478	0.387599	-0.598777	0.912051	0.515956	-0.589286	-0.0510624	-0.443205	-0.735037	0.870134	0.0298812	0.601817	-0.641801	-0.0218361	-0.824922	-0.383232	-0.439699	-0.703578	-0.135282	-0.806644	-0.66595	-0.0924419	0.639122	0.822246	0.909125	-0.688686	-0.674426	-0.121982	0.889463	-0.144106	0.652488	-0.612739	-0.466789	0.423483	-0.398602	-0.406831	-0.587584	-0.612704	0.499473	-0.566314	-0.745481	-0.5318	0.402158
PDE1A	0.240299	0.528827	0.237004	-0.172906	-0.084327	-0.0251557	0.304935	0.0709378	-0.280669	0.544127	0.616192	0.338849	0.795954	0.420916	-0.278771	0.168362	-0.0717772	0.584325	0.307664	-0.466117	-0.300818	0.235012	0.576782	-0.0628666	-0.237912	0.0112109	-0.0305741	-0.686357	0.140598	0.494772	0.541145	0.209708	0.0361452	-0.390849	0.529052	0.668611	0.118252	-0.0403488	0.521597	0.087812	-0.32081	-0.188037	0.298539	0.354454	0.455432	0.446438	-0.132021	0.0406614	0.510045
EFEMP1	0.972997	-0.213706	0.977778	0.537238	0.680621	0.758032	-0.465276	-0.557007	0.475288	-0.512313	-0.315823	0.979808	0.486091	0.889533	0.585323	-0.464063	0.187169	-0.357016	0.977736	-0.485423	0.613584	0.641392	0.843232	0.786569	0.000335774	0.860517	0.787239	-0.526419	-0.492251	-0.499497	-0.472642	0.991059	0.72971	0.249003	-0.487235	0.627365	-0.499241	0.720948	0.901104	-0.598589	-0.262151	0.31846	0.951963	0.940204	-0.410004	0.901888	0.763028	0.605262	-0.443924
LPPR4	0.870714	-0.453498	0.857825	0.792717	0.868215	0.90274	-0.460217	-0.363209	0.714366	-0.721373	-0.548288	0.778181	0.158776	0.577103	0.792176	-0.6337	-0.232711	-0.609215	0.847905	-0.0235836	0.606932	0.561624	0.64589	0.99443	-0.381402	0.786377	0.898137	-0.206574	-0.861301	-0.783872	-0.706773	0.80918	0.350539	0.340845	-0.711657	0.315292	-0.827003	0.872746	0.69042	-0.400161	0.0366909	0.638474	0.807383	0.826911	-0.56142	0.494717	0.994672	0.768759	-0.482687
SGIP1	-0.122765	-0.559682	-0.134953	0.228035	0.154205	0.113335	-0.178532	0.140694	0.242553	-0.56694	-0.571516	-0.227685	-0.64802	-0.312953	0.266123	-0.504314	-0.360925	-0.610351	-0.161165	0.807071	0.120299	0.0313404	-0.395954	0.278739	-0.221624	-0.0342316	0.0877555	0.74234	-0.553225	-0.650242	-0.611625	-0.163509	-0.190211	0.0501586	-0.588376	-0.601229	-0.483875	0.103863	-0.378681	0.155254	0.570068	0.222038	-0.144703	-0.204266	-0.428452	-0.371026	0.346481	0.0612751	-0.11277
PORCN	0.41977	-0.418005	0.449192	0.0799512	0.160212	0.208557	-0.626313	-0.673809	0.173838	-0.575776	-0.528708	0.46498	-0.132975	0.504673	0.292985	-0.34958	0.73881	-0.513899	0.411366	-0.317505	0.643218	0.255806	0.126208	0.20691	0.785891	0.565594	0.275919	0.0675238	0.049329	-0.466409	-0.534119	0.578241	0.91721	0.314016	-0.526859	0.0120927	0.0364719	0.186579	0.220918	-0.701065	-0.0609606	-0.165934	0.415231	0.306939	-0.544834	0.662798	0.238008	0.0326759	-0.549207
AP000525.9	0.828994	-0.371595	0.821403	0.720817	0.785989	0.822366	-0.637434	-0.739851	0.712976	-0.515769	-0.379777	0.766966	0.315026	0.581634	0.782427	-0.589774	0.157647	-0.44014	0.870197	-0.518307	0.839836	0.254446	0.72178	0.731545	0.121319	0.964453	0.848787	-0.461336	-0.376239	-0.553144	-0.48464	0.856162	0.590139	0.428462	-0.450394	0.367653	-0.357986	0.810703	0.720827	-0.764326	0.149654	0.453995	0.710537	0.877932	-0.520745	0.735858	0.709196	0.763364	-0.299692
C1QTNF3	-0.64725	0.647252	-0.638937	-0.573929	-0.620643	-0.650783	0.551659	0.387	-0.549374	0.882683	0.687428	-0.577876	0.112901	-0.449662	-0.675022	0.948652	0.127135	0.780182	-0.651681	-0.280859	-0.650418	-0.494662	-0.360756	-0.796388	0.070011	-0.706832	-0.657365	-0.230403	0.805338	0.953678	0.902254	-0.654573	-0.511272	-0.123641	0.872535	0.0289389	0.747546	-0.610114	-0.393933	0.392323	-0.47174	-0.343261	-0.608593	-0.589821	0.67853	-0.513727	-0.837545	-0.512651	0.253501
SAA1	-0.513912	-0.144775	-0.48816	-0.410503	-0.475599	-0.502921	-0.261728	-0.334794	-0.239164	0.140198	-0.108622	-0.476871	-0.491027	-0.367174	-0.264051	0.274479	0.725099	-0.0362854	-0.501554	-0.183632	0.107393	-0.550937	-0.610382	-0.650329	0.918362	-0.196949	-0.454502	0.313501	0.788898	0.214661	0.161654	-0.35907	0.198308	0.23602	0.196152	-0.519968	0.782666	-0.471461	-0.594499	-0.318491	0.112768	-0.482701	-0.542696	-0.541307	-0.114198	-0.156202	-0.62542	-0.481808	-0.0672923
LIPG	0.195856	0.241338	0.153135	0.745907	0.663924	0.595332	0.0611219	-0.0913203	0.733397	0.0992816	0.308087	0.050457	0.419083	-0.263407	0.635256	-0.0182242	-0.505429	0.260809	0.238387	-0.487699	0.437143	-0.463477	0.474081	0.320728	-0.414143	0.439796	0.563009	-0.616814	-0.101926	0.117045	0.118968	0.0970678	-0.396616	0.331432	0.151185	0.318848	-0.141432	0.64212	0.347904	-0.121629	0.252382	0.828305	0.000194399	0.421952	0.199349	-0.186577	0.267841	0.802877	0.0479888
PLCB1	0.303854	0.808528	0.27851	0.274096	0.319487	0.311404	0.610122	0.399724	0.18747	0.175203	0.717306	0.318101	0.909989	0.200075	0.179367	0.169705	-0.514839	0.678137	0.306141	-0.483146	0.030704	0.115813	0.707122	0.208121	-0.51891	0.197882	0.285818	-0.746523	-0.167521	0.394305	0.200069	0.220193	-0.0910537	-0.271985	0.149597	0.886034	-0.306037	0.313207	0.644895	0.335997	-0.342994	0.504425	0.298517	0.446125	0.691592	0.121176	0.159292	0.415698	-0.0130411
FBXO2	-0.496994	0.921309	-0.509329	-0.422335	-0.460076	-0.494684	0.808957	0.588969	-0.436469	0.764147	0.974249	-0.422822	0.53184	-0.354452	-0.515674	0.593608	-0.263535	0.982944	-0.463263	-0.281306	-0.513129	-0.38979	-0.00247059	-0.640481	-0.154279	-0.511208	-0.517082	-0.374845	0.541976	0.917162	0.759582	-0.525377	-0.439243	-0.499213	0.737488	0.352476	0.434787	-0.468414	-0.101474	0.585941	-0.191139	-0.146558	-0.457444	-0.337549	0.945518	-0.336157	-0.681195	-0.289269	0.51227
SNED1	0.931145	-0.349703	0.937531	0.462068	0.610844	0.692218	-0.412179	-0.358844	0.380976	-0.726813	-0.491166	0.940655	0.287808	0.887045	0.527257	-0.634931	0.0430552	-0.544778	0.907301	-0.0706287	0.499081	0.844674	0.690996	0.864579	-0.131204	0.734114	0.71163	-0.186518	-0.759411	-0.723874	-0.709772	0.93457	0.718374	0.0911769	-0.736228	0.471385	-0.749208	0.635745	0.780302	-0.395939	-0.177659	0.267519	0.964115	0.825008	-0.497846	0.820208	0.873615	0.47637	-0.481006
TMEM158	-0.573117	-0.351244	-0.558981	-0.488799	-0.547206	-0.567399	0.0420823	0.326217	-0.433703	-0.208462	-0.354279	-0.553556	-0.778568	-0.398713	-0.402139	-0.138045	0.023457	-0.340352	-0.613828	0.886633	-0.345105	-0.0206564	-0.815588	-0.352889	0.179061	-0.560669	-0.571632	0.977393	-0.0319782	-0.242622	-0.26003	-0.532999	-0.121684	-0.267351	-0.253549	-0.76491	0.0214005	-0.582777	-0.766295	0.36547	0.35072	-0.45605	-0.476857	-0.718659	-0.178843	-0.438851	-0.272146	-0.641262	0.0903138
CAV1	0.382256	-0.541933	0.378125	0.298532	0.340411	0.366283	-0.234802	0.0578181	0.231777	-0.729104	-0.625193	0.332676	-0.289338	0.287517	0.331304	-0.668884	-0.323102	-0.683069	0.335476	0.678547	0.157455	0.597398	0.0671254	0.644273	-0.371015	0.228468	0.349609	0.478038	-0.872363	-0.816233	-0.763505	0.332951	0.174341	-0.0570722	-0.772816	-0.158303	-0.807874	0.319535	0.135147	0.0564486	0.243743	0.216277	0.427102	0.246	-0.508381	0.148987	0.697838	0.19766	-0.250335
ZNF704	0.75794	0.0765852	0.731362	0.630861	0.702557	0.738448	-0.0937657	-0.208229	0.516108	-0.184463	0.108686	0.715881	0.715284	0.541076	0.558997	-0.482338	-0.398294	0.00951595	0.812377	-0.365409	0.396956	0.372481	0.91627	0.705771	-0.487281	0.686431	0.721935	-0.653418	-0.557189	-0.246193	-0.184647	0.681374	0.184448	-0.025807	-0.172933	0.672574	-0.559175	0.718429	0.857469	-0.223543	0.0855683	0.526232	0.694946	0.883857	-0.032117	0.581617	0.65815	0.765007	0.118396
MKX	-0.725376	0.307424	-0.707889	-0.658551	-0.707314	-0.73416	0.446086	0.488375	-0.633395	0.598539	0.293159	-0.668213	-0.33236	-0.493482	-0.73045	0.82318	0.117382	0.40078	-0.77949	0.221351	-0.759801	-0.303834	-0.682875	-0.712877	0.0256626	-0.870998	-0.744607	0.258861	0.553655	0.623131	0.601631	-0.738235	-0.524039	-0.108169	0.559831	-0.320063	0.540279	-0.710163	-0.651213	0.500721	-0.427994	-0.43498	-0.637105	-0.797785	0.397699	-0.671378	-0.711379	-0.703104	0.0624027
PRG4	0.850845	0.268622	0.849836	0.391709	0.545416	0.612338	0.0357201	-0.0969404	0.289306	-0.304988	0.100628	0.893463	0.771339	0.827664	0.382755	-0.181226	-0.0835354	0.0679084	0.8301	-0.487798	0.322057	0.681509	0.907737	0.655092	-0.28021	0.607403	0.622509	-0.671189	-0.480699	-0.165876	-0.262562	0.82326	0.526637	-0.030192	-0.321132	0.913362	-0.560116	0.574994	0.955306	-0.164033	-0.532149	0.375709	0.884864	0.838815	0.0639563	0.721059	0.622156	0.499491	-0.419044
CHN1	-0.531693	-0.473978	-0.515118	-0.450247	-0.508973	-0.52499	-0.100783	0.184643	-0.383559	-0.24747	-0.460795	-0.520113	-0.8444	-0.370871	-0.349962	-0.187895	0.120423	-0.445144	-0.565881	0.853162	-0.265049	-0.0351182	-0.823448	-0.32177	0.267125	-0.487053	-0.522653	0.989122	-0.0131669	-0.314802	-0.296664	-0.477844	-0.0604014	-0.172216	-0.279455	-0.827294	0.0586497	-0.539292	-0.76958	0.229628	0.393024	-0.474151	-0.451649	-0.683017	-0.305601	-0.380261	-0.241164	-0.610493	0.0696346
SLC17A9	-0.198387	-0.550266	-0.192955	-0.0288391	-0.0802321	-0.107046	-0.255461	0.00954871	0.0565579	-0.682717	-0.60238	-0.234736	-0.70547	-0.221593	0.138139	-0.55913	0.0277305	-0.630197	-0.231865	0.709897	0.251692	0.0326968	-0.515101	0.0515004	0.296589	-0.00616047	-0.0977764	0.886966	-0.299785	-0.645859	-0.71825	-0.131509	0.219899	-0.043011	-0.693244	-0.647407	-0.266814	-0.125274	-0.468804	0.0188198	0.579973	-0.0874445	-0.18198	-0.319012	-0.445268	-0.158861	0.143883	-0.204973	-0.196388
SECTM1	0.630991	-0.246583	0.602113	0.847013	0.860297	0.847798	-0.174094	-0.05847	0.768145	-0.596415	-0.334	0.495121	0.153597	0.227529	0.792006	-0.493076	-0.563434	-0.398077	0.599126	0.0876613	0.490923	0.313048	0.530514	0.893064	-0.628811	0.599699	0.817068	-0.179967	-0.858057	-0.616475	-0.590237	0.515837	-0.0275842	0.28312	-0.598222	0.266125	-0.851018	0.837335	0.530581	-0.103219	0.136461	0.845544	0.538924	0.644713	-0.30443	0.101891	0.892858	0.807084	-0.400618
FBN2	-0.453826	0.757969	-0.450753	-0.34088	-0.374724	-0.414586	0.575911	0.364306	-0.306382	0.682389	0.713635	-0.402726	0.286697	-0.356083	-0.413504	0.892988	0.0742712	0.799424	-0.475105	-0.471368	-0.380814	-0.459959	-0.142846	-0.608064	0.0636903	-0.458264	-0.416639	-0.397181	0.692463	0.880506	0.72495	-0.459006	-0.363757	-0.0328695	0.679943	0.258257	0.578639	-0.372164	-0.171041	0.329899	-0.545456	-0.0658856	-0.445216	-0.38165	0.723924	-0.423673	-0.648689	-0.28256	-0.0202448
SLC6A6	0.0826095	-0.64661	0.0946812	0.390451	0.334779	0.308701	-0.767195	-0.743505	0.497095	-0.170604	-0.641139	-0.0317574	-0.580621	-0.161705	0.425585	0.15105	0.544081	-0.56018	0.058512	-0.305901	0.486017	-0.385482	-0.246496	0.14428	0.44123	0.319771	0.339399	0.0172961	0.242009	-0.279095	-0.116951	0.124486	0.0468168	0.961938	-0.0818404	-0.455408	0.313785	0.350377	-0.197066	-0.750907	-0.0280476	0.214361	-0.0741282	0.0275773	-0.685778	-0.117358	0.138233	0.264846	-0.563995
TCF7	0.281178	-0.419715	0.26719	0.307868	0.324307	0.334472	-0.0767957	0.212201	0.221116	-0.584436	-0.4651	0.21592	-0.223602	0.147166	0.290093	-0.611161	-0.526454	-0.53412	0.244374	0.726469	0.036787	0.498783	0.0640928	0.593957	-0.559624	0.121522	0.300658	0.434421	-0.876837	-0.693715	-0.630212	0.193874	-0.0521547	-0.142004	-0.636036	-0.145846	-0.812793	0.295158	0.0969355	0.217858	0.309228	0.284203	0.316394	0.191965	-0.35507	-0.00594469	0.63816	0.225855	-0.0807308
LSS	-0.501096	0.149778	-0.495882	-0.492443	-0.514208	-0.527275	0.514947	0.730269	-0.54008	0.179412	0.0996822	-0.46345	-0.327558	-0.318503	-0.563083	0.309329	-0.323231	0.135662	-0.569163	0.72576	-0.743034	0.120848	-0.535102	-0.309108	-0.386072	-0.769298	-0.562233	0.526419	-0.0982109	0.171735	0.142495	-0.568515	-0.482544	-0.399346	0.0935004	-0.290897	-0.0901918	-0.539957	-0.49406	0.744556	-0.173263	-0.267933	-0.364192	-0.614446	0.278963	-0.575996	-0.274833	-0.562118	0.106789
TIMP3	0.85635	-0.343498	0.871394	0.37622	0.514372	0.593652	-0.571213	-0.633956	0.363739	-0.634042	-0.452129	0.887663	0.282224	0.856896	0.505502	-0.559487	0.398204	-0.488343	0.861208	-0.382385	0.672122	0.614025	0.640884	0.646674	0.305274	0.82423	0.640176	-0.275354	-0.384705	-0.591206	-0.599368	0.935714	0.915092	0.213549	-0.603803	0.427851	-0.388491	0.551456	0.718705	-0.667724	-0.140773	0.109917	0.855198	0.782796	-0.519933	0.939395	0.649268	0.406831	-0.469261
SUSD2	0.347712	-0.222199	0.317287	0.906631	0.834097	0.774485	-0.338331	-0.365397	0.915056	-0.204226	-0.215135	0.159071	0.0220528	-0.179521	0.825133	-0.0721876	-0.282769	-0.224006	0.344626	-0.365908	0.604058	-0.344091	0.328388	0.559963	-0.3131	0.569194	0.754879	-0.409515	-0.258851	-0.252756	-0.166343	0.257629	-0.27984	0.732375	-0.138303	0.0647261	-0.246813	0.818647	0.277995	-0.403135	0.155923	0.895471	0.131757	0.456752	-0.279073	-0.183355	0.525454	0.864525	-0.37593
TBX15	0.776116	-0.368524	0.76876	0.509351	0.61386	0.67086	-0.25488	-0.0970231	0.389536	-0.653509	-0.467769	0.739118	0.169373	0.647096	0.495715	-0.634088	-0.321348	-0.535658	0.745302	0.251988	0.283512	0.783716	0.561435	0.89235	-0.50701	0.527419	0.657989	-0.0390723	-0.941763	-0.734175	-0.662965	0.704243	0.321943	0.0131348	-0.686178	0.316624	-0.900227	0.619241	0.623184	-0.118337	-0.0293914	0.391887	0.804192	0.686675	-0.438387	0.495474	0.904139	0.500203	-0.309634
AIM1	-0.260242	-0.368562	-0.254694	-0.273017	-0.288005	-0.2856	0.0724858	0.401276	-0.301329	-0.316786	-0.39482	-0.258015	-0.57943	-0.150384	-0.251352	-0.286252	-0.249638	-0.409552	-0.310604	0.960295	-0.366211	0.300521	-0.509339	0.0124517	-0.227701	-0.41962	-0.308183	0.827134	-0.431543	-0.408671	-0.374447	-0.288838	-0.155367	-0.313481	-0.384937	-0.527506	-0.362641	-0.319059	-0.451952	0.433408	0.254306	-0.242012	-0.149405	-0.41427	-0.222348	-0.299954	0.0809077	-0.397515	0.0614801
RBP1	-0.363577	0.988168	-0.37606	-0.335575	-0.346446	-0.377505	0.901726	0.713482	-0.37208	0.609613	0.949255	-0.290281	0.60191	-0.243047	-0.431585	0.601733	-0.365947	0.963019	-0.366368	-0.244814	-0.490422	-0.209335	0.0992368	-0.473674	-0.300057	-0.46349	-0.403919	-0.400737	0.346078	0.836023	0.616244	-0.413755	-0.392139	-0.501805	0.563639	0.504643	0.207991	-0.36023	0.0318351	0.681952	-0.369554	0.0050393	-0.302085	-0.244837	0.97797	-0.324666	-0.507819	-0.219724	0.270433
DIRAS2	-0.510172	0.760894	-0.509109	-0.48359	-0.51175	-0.532966	0.62903	0.424766	-0.497809	0.926953	0.813612	-0.439532	0.343135	-0.337182	-0.619967	0.898408	-0.0151562	0.883405	-0.500301	-0.36538	-0.651029	-0.406195	-0.138523	-0.683274	-0.102901	-0.619857	-0.547896	-0.418817	0.700571	0.987846	0.943724	-0.54534	-0.527091	-0.205347	0.911453	0.233752	0.635367	-0.497118	-0.192507	0.4279	-0.493668	-0.247031	-0.472841	-0.413242	0.771425	-0.407701	-0.740456	-0.374265	0.347415
VEPH1	0.752163	-0.311355	0.76202	0.388638	0.497218	0.555597	-0.523048	-0.584991	0.405467	-0.701737	-0.414976	0.772296	0.243623	0.718944	0.55152	-0.649173	0.340282	-0.466889	0.764718	-0.332878	0.760702	0.486674	0.571673	0.581228	0.377321	0.831018	0.601381	-0.177032	-0.3609	-0.607888	-0.674131	0.846824	0.912509	0.155386	-0.667304	0.355484	-0.383011	0.518404	0.627268	-0.620814	0.0491002	0.147674	0.73418	0.706429	-0.465931	0.861984	0.597165	0.403866	-0.426887
MGP	0.54	0.0473445	0.502399	0.90433	0.877871	0.842846	-0.160007	-0.288103	0.867482	-0.166095	0.070654	0.397977	0.472478	0.0727893	0.821937	-0.248027	-0.422347	0.00950921	0.574927	-0.519218	0.627563	-0.157589	0.697891	0.631727	-0.412287	0.714632	0.821323	-0.666491	-0.352863	-0.169945	-0.138891	0.449876	-0.111982	0.412782	-0.112576	0.444564	-0.376416	0.869319	0.610855	-0.327463	0.184429	0.887586	0.353912	0.716986	-0.0483661	0.132034	0.58202	0.960982	-0.137996
ID1	0.0706673	0.0854268	0.0342322	0.538192	0.451099	0.402699	-0.070532	-0.216997	0.514002	0.360795	0.2752	-0.0541452	0.29816	-0.286718	0.393935	0.0198651	-0.364568	0.231755	0.150297	-0.420949	0.212877	-0.511268	0.333494	0.145287	-0.349249	0.272616	0.371376	-0.556064	0.0717338	0.204962	0.359765	-0.0215283	-0.494405	0.29564	0.419583	0.118575	0.105122	0.449186	0.193239	-0.19792	0.337415	0.514123	-0.110645	0.30211	0.0951903	-0.161947	0.0791788	0.624119	0.393099
GBP3	0.693752	-0.239784	0.690613	0.608192	0.661373	0.685117	-0.565361	-0.721487	0.645503	-0.479072	-0.273558	0.653039	0.314685	0.489842	0.714652	-0.478753	0.288887	-0.317939	0.732568	-0.629301	0.879369	0.112088	0.628077	0.540142	0.341889	0.915709	0.723336	-0.449016	-0.162059	-0.417997	-0.436864	0.761955	0.664103	0.410913	-0.405901	0.362629	-0.183747	0.681727	0.625973	-0.75752	0.122264	0.381652	0.575926	0.750587	-0.399349	0.692995	0.524198	0.645329	-0.356013
FADS1	-0.617418	0.208908	-0.606475	-0.583507	-0.620405	-0.634098	0.443183	0.554086	-0.61459	0.566914	0.227324	-0.575315	-0.31144	-0.411235	-0.704996	0.671304	-0.0913901	0.307875	-0.666126	0.41354	-0.85727	-0.129058	-0.593468	-0.53328	-0.255194	-0.86929	-0.661539	0.287823	0.293806	0.490449	0.549284	-0.678733	-0.627268	-0.193167	0.510305	-0.311947	0.320281	-0.622795	-0.567495	0.58242	-0.35555	-0.385458	-0.514927	-0.693587	0.325093	-0.642412	-0.534759	-0.61665	0.196899
SLC29A1	0.705444	-0.509906	0.702666	0.750646	0.786302	0.793894	-0.67647	-0.674805	0.799982	-0.817405	-0.618549	0.615367	-0.0210825	0.407189	0.881592	-0.603126	0.204453	-0.653141	0.694594	-0.310556	0.971477	0.191371	0.445563	0.733479	0.261204	0.927143	0.826333	-0.130271	-0.43607	-0.748253	-0.776006	0.756352	0.634572	0.565387	-0.755475	0.129865	-0.441766	0.786391	0.488746	-0.725319	0.181048	0.546315	0.582556	0.677966	-0.643826	0.515526	0.750962	0.684227	-0.669516
RP11-958N24.2	0.491835	0.318469	0.517625	-0.174166	-0.00525822	0.0830054	0.128985	0.0135526	-0.259633	0.0652722	0.146678	0.617119	0.521214	0.747876	-0.194466	0.314404	0.285012	0.19565	0.442626	-0.399672	-0.178586	0.661332	0.480148	0.185096	-0.0530078	0.0893615	0.106773	-0.489163	-0.0560346	0.171526	0.113664	0.499845	0.440054	-0.0840194	0.0291014	0.698129	-0.116285	0.0465762	0.585897	-0.0323946	-0.920296	-0.158844	0.619713	0.379293	0.146394	0.550082	0.152872	-0.0819689	-0.394324
KIAA1456	0.353739	-0.456647	0.32393	0.771653	0.722468	0.681462	-0.271185	-0.0732942	0.745656	-0.658296	-0.49043	0.189147	-0.207445	-0.0741655	0.757436	-0.599318	-0.538388	-0.558044	0.330098	0.346403	0.506126	0.0805061	0.182209	0.726459	-0.467679	0.471052	0.650058	0.179941	-0.774998	-0.717861	-0.672818	0.262979	-0.129715	0.303163	-0.650299	-0.140688	-0.735559	0.680602	0.167023	-0.0945331	0.477646	0.747051	0.239218	0.363629	-0.43255	-0.125956	0.753424	0.667496	-0.290134
KCNJ2	-0.393297	0.0367066	-0.39942	-0.344482	-0.372274	-0.387481	0.474458	0.742528	-0.403554	-0.0791706	0.0122715	-0.376744	-0.303379	-0.275972	-0.381094	-0.112324	-0.533051	-0.0139061	-0.438383	0.920865	-0.570024	0.2192	-0.427176	-0.12113	-0.471843	-0.594769	-0.43023	0.661854	-0.3847	-0.100391	-0.143213	-0.464168	-0.389771	-0.559778	-0.170264	-0.313045	-0.36581	-0.414582	-0.413841	0.765547	0.190161	-0.166033	-0.265593	-0.478287	0.193203	-0.461676	-0.0677386	-0.416189	0.246224
EPHB1	-0.518775	-0.522782	-0.490602	-0.468935	-0.522375	-0.535775	-0.282405	-0.067715	-0.350252	-0.231483	-0.532022	-0.496956	-0.902681	-0.337677	-0.32328	-0.0424819	0.461614	-0.478984	-0.556581	0.581573	-0.111987	-0.151425	-0.864135	-0.41283	0.596964	-0.393103	-0.508872	0.901346	0.243477	-0.257183	-0.251709	-0.411391	0.116597	0.0607238	-0.232825	-0.846131	0.303183	-0.538712	-0.786989	-0.0338068	0.253236	-0.541394	-0.464312	-0.686759	-0.401682	-0.29593	-0.337572	-0.640204	-0.129486
LBH	-0.662639	0.359658	-0.649656	-0.6368	-0.674256	-0.691222	0.498703	0.528135	-0.651046	0.706673	0.377998	-0.60417	-0.204175	-0.432003	-0.757371	0.829253	0.00673672	0.473656	-0.704341	0.207881	-0.856247	-0.238709	-0.565577	-0.658718	-0.14811	-0.881647	-0.711619	0.139909	0.490874	0.675934	0.702648	-0.707166	-0.612625	-0.170544	0.660802	-0.219999	0.491352	-0.670446	-0.549312	0.549455	-0.457567	-0.416612	-0.56883	-0.711149	0.451053	-0.633485	-0.67296	-0.643877	0.197666
LTBP1	0.195778	0.349027	0.163743	0.683068	0.622484	0.549313	0.144673	-0.00600084	0.711802	-0.115247	0.273854	0.0783226	0.383436	-0.21374	0.649582	0.0719693	-0.361926	0.257128	0.188794	-0.525039	0.545299	-0.389497	0.410436	0.291531	-0.217272	0.451863	0.533887	-0.529512	-0.0751736	0.0897573	-0.0695452	0.140216	-0.168788	0.351746	-0.073082	0.3939	-0.183404	0.591651	0.338117	-0.0789072	0.0338479	0.846875	0.0323607	0.352022	0.258146	-0.184705	0.263351	0.691647	-0.353133
CLGN	-0.46021	0.961149	-0.472843	-0.417979	-0.439676	-0.470836	0.928095	0.767741	-0.465249	0.711257	0.959081	-0.386092	0.532639	-0.314086	-0.539998	0.641793	-0.40241	0.974881	-0.458167	-0.139258	-0.6322	-0.234743	0.00464356	-0.545302	-0.360642	-0.592921	-0.504076	-0.333296	0.370089	0.880092	0.706453	-0.524038	-0.514725	-0.546902	0.658688	0.409331	0.255566	-0.45284	-0.0692189	0.752525	-0.337246	-0.077186	-0.388007	-0.34268	0.984933	-0.41076	-0.580921	-0.301788	0.397428
GALNT3	0.204885	-0.42782	0.185727	0.787059	0.692759	0.623528	-0.541606	-0.542414	0.886088	-0.450399	-0.436407	0.0298204	-0.275912	-0.268762	0.838591	-0.253204	0.0208247	-0.442174	0.20403	-0.287008	0.833371	-0.466136	0.0637897	0.400923	0.174184	0.6212	0.631174	-0.0748943	-0.102385	-0.427864	-0.41335	0.209477	0.012193	0.767892	-0.363772	-0.225801	-0.0960992	0.667079	0.0330575	-0.577399	0.399831	0.705065	-0.0152023	0.274332	-0.466351	-0.13812	0.405423	0.680365	-0.480126
ENC1	-0.648219	0.37282	-0.650337	-0.384553	-0.485435	-0.533475	0.21242	0.00851138	-0.301205	0.760438	0.549569	-0.625644	0.015207	-0.571039	-0.418629	0.531325	0.207371	0.586225	-0.579218	-0.355757	-0.261129	-0.776692	-0.350376	-0.786423	0.358735	-0.407539	-0.529472	-0.161235	0.880861	0.751214	0.759756	-0.604584	-0.383516	-0.0360599	0.802767	-0.202158	0.865305	-0.481652	-0.453032	0.0468729	0.135006	-0.323647	-0.704281	-0.49256	0.440296	-0.374103	-0.822034	-0.317669	0.54107
CDH6	-0.502741	0.825879	-0.515707	-0.288846	-0.354452	-0.408458	0.646086	0.397917	-0.25158	0.670541	0.876389	-0.46052	0.433777	-0.44876	-0.341357	0.568879	-0.136398	0.892833	-0.46551	-0.421141	-0.269016	-0.578801	-0.0432515	-0.638725	0.0473235	-0.362016	-0.419567	-0.379618	0.645967	0.857101	0.680665	-0.501434	-0.369163	-0.287214	0.67466	0.261844	0.531192	-0.367457	-0.148318	0.385553	-0.0895069	-0.0436313	-0.520828	-0.325534	0.835329	-0.357214	-0.67578	-0.185208	0.37654
NMNAT2	0.956734	-0.286679	0.964213	0.500567	0.644558	0.724334	-0.509517	-0.573822	0.449452	-0.594256	-0.392804	0.969019	0.406973	0.896103	0.576615	-0.544912	0.227919	-0.438019	0.960299	-0.404454	0.638726	0.670383	0.784111	0.779201	0.0719674	0.861126	0.757645	-0.41365	-0.514233	-0.579093	-0.559696	0.991245	0.798628	0.221952	-0.570706	0.553324	-0.515613	0.682302	0.850693	-0.611859	-0.1967	0.260513	0.945631	0.904633	-0.472565	0.925615	0.767478	0.552121	-0.452034
DAPK1	-0.349734	0.947988	-0.353116	-0.451486	-0.43936	-0.449046	0.836217	0.635158	-0.500708	0.74478	0.925503	-0.251663	0.587084	-0.149367	-0.568168	0.732598	-0.212654	0.962231	-0.35236	-0.301417	-0.619418	-0.146276	0.0792888	-0.529068	-0.258253	-0.535473	-0.469302	-0.454116	0.446134	0.911647	0.756513	-0.39523	-0.378652	-0.459205	0.699214	0.503219	0.331915	-0.434294	0.0321736	0.614868	-0.536879	-0.152151	-0.266092	-0.259046	0.928112	-0.258919	-0.575251	-0.319348	0.291529
DENND2A	-0.486727	0.228805	-0.497378	-0.424797	-0.461425	-0.482661	0.638914	0.853446	-0.48954	0.083027	0.233699	-0.454161	-0.16155	-0.341388	-0.47953	-0.0442675	-0.609678	0.198128	-0.513948	0.861756	-0.661782	0.13605	-0.397768	-0.249715	-0.506973	-0.677336	-0.530875	0.574473	-0.282212	0.0826738	0.0129247	-0.562396	-0.471294	-0.701114	-0.0121461	-0.231079	-0.282179	-0.505594	-0.415935	0.880818	0.213359	-0.203453	-0.353632	-0.523237	0.394758	-0.498001	-0.20584	-0.457878	0.422341
GALNT13	-0.453314	0.802553	-0.448961	-0.409008	-0.427224	-0.460079	0.678489	0.503482	-0.393673	0.639668	0.727803	-0.384978	0.301085	-0.309344	-0.482741	0.874728	-0.000118544	0.810085	-0.488592	-0.344704	-0.476475	-0.331434	-0.1501	-0.590818	-0.0230638	-0.532012	-0.466664	-0.32539	0.592851	0.857959	0.67573	-0.467897	-0.357779	-0.156903	0.616043	0.29286	0.47126	-0.428223	-0.163861	0.465705	-0.597624	-0.0995159	-0.406774	-0.409048	0.774796	-0.427604	-0.622867	-0.354426	-0.032326
SLC9A3R2	0.470428	-0.423997	0.438505	0.915031	0.868361	0.825787	-0.360021	-0.241299	0.899281	-0.627563	-0.452877	0.291689	-0.0819441	-0.0214389	0.897783	-0.560326	-0.462242	-0.517177	0.458781	0.0794026	0.670065	0.00127937	0.335756	0.78598	-0.404027	0.646014	0.801391	-0.0432815	-0.697066	-0.673263	-0.623983	0.386077	-0.0711561	0.457285	-0.59544	-0.0169622	-0.669406	0.834862	0.308297	-0.272864	0.429148	0.863291	0.312035	0.518413	-0.444317	-0.031145	0.795048	0.83469	-0.356392
THBS3	-0.631103	0.652498	-0.623706	-0.589673	-0.637108	-0.66324	0.488687	0.266659	-0.544873	0.874027	0.735708	-0.547285	0.194156	-0.412387	-0.650524	0.803152	0.207078	0.804009	-0.601129	-0.381915	-0.52571	-0.548992	-0.294582	-0.848662	0.240579	-0.595582	-0.66001	-0.264426	0.889944	0.951885	0.887425	-0.601657	-0.364958	-0.195976	0.879469	0.0492545	0.829062	-0.623933	-0.353854	0.282011	-0.299283	-0.420128	-0.605152	-0.531432	0.679807	-0.357574	-0.890071	-0.498582	0.401638
ITGA2	-0.509757	0.126995	-0.505691	-0.355132	-0.434691	-0.468842	-0.00682683	-0.155829	-0.231236	0.308111	0.264587	-0.471595	-0.111088	-0.399831	-0.257221	0.0748976	0.34966	0.263741	-0.43599	-0.206547	0.0583698	-0.599943	-0.347928	-0.652371	0.65447	-0.160055	-0.443304	0.119085	0.701923	0.358304	0.296888	-0.393589	0.0533712	-0.117379	0.355201	-0.301712	0.683817	-0.439953	-0.424707	-0.12011	0.413191	-0.401126	-0.549904	-0.401168	0.187293	-0.0928681	-0.646574	-0.329455	0.43104
SAMD11	-0.463567	0.42763	-0.475906	-0.3167	-0.383063	-0.404184	0.334712	0.158468	-0.338098	0.898705	0.655216	-0.441569	0.255076	-0.390513	-0.460875	0.46727	-0.113999	0.659004	-0.380194	-0.244839	-0.501219	-0.512512	-0.0928773	-0.572777	-0.12358	-0.438713	-0.427266	-0.33658	0.589174	0.756316	0.875802	-0.504355	-0.578069	-0.211739	0.91149	0.00277139	0.612482	-0.368478	-0.214659	0.215525	0.0717677	-0.258426	-0.489202	-0.284578	0.505978	-0.291492	-0.63408	-0.183687	0.797683
C10orf10	0.0675363	0.88703	0.0455163	-0.0152571	0.016193	0.0157857	0.689904	0.439525	-0.107866	0.539327	0.90316	0.119331	0.909665	0.090736	-0.146314	0.320898	-0.444517	0.868822	0.106507	-0.470486	-0.262543	-0.0140365	0.56363	-0.10147	-0.465878	-0.0645479	-0.0123187	-0.742452	0.105502	0.663907	0.545212	-0.00939884	-0.247072	-0.432884	0.512342	0.781252	-0.00104921	0.0223266	0.469745	0.415049	-0.298846	0.192314	0.0873417	0.245146	0.821081	0.0625777	-0.165605	0.174357	0.378452
SOX4	-0.644675	0.598387	-0.649923	-0.535026	-0.60126	-0.628667	0.525928	0.34727	-0.535619	0.953816	0.773155	-0.5852	0.223006	-0.472106	-0.654495	0.641748	-0.0575315	0.801189	-0.584335	-0.196674	-0.641293	-0.538758	-0.251313	-0.780321	-0.0275248	-0.639999	-0.647487	-0.235985	0.728133	0.908742	0.935675	-0.664146	-0.574605	-0.332219	0.949553	-0.00676411	0.712247	-0.593003	-0.354368	0.392547	-0.0621029	-0.388802	-0.626252	-0.496766	0.682182	-0.407104	-0.829059	-0.417064	0.729856
FBLN1	-0.217752	0.813973	-0.220952	-0.465919	-0.41506	-0.407247	0.919365	0.892316	-0.549755	0.263157	0.697334	-0.101373	0.491929	0.0355141	-0.51938	0.296975	-0.447966	0.687893	-0.255325	0.211361	-0.608761	0.294552	0.0795113	-0.271569	-0.42596	-0.512629	-0.435328	-0.0533292	-0.0718198	0.484751	0.245115	-0.268341	-0.170977	-0.776253	0.166379	0.478659	-0.191545	-0.432954	0.0775846	0.862802	-0.38919	-0.148271	-0.049859	-0.221553	0.821268	-0.151245	-0.266819	-0.387458	0.181765
PLEKHG4	0.753876	-0.629232	0.750401	0.570682	0.651041	0.699281	-0.522527	-0.338803	0.505982	-0.829168	-0.710158	0.693347	-0.0683881	0.582566	0.623727	-0.793738	-0.13327	-0.77846	0.731493	0.269865	0.511827	0.665403	0.426998	0.8923	-0.234339	0.655227	0.701615	0.133043	-0.88549	-0.925555	-0.837561	0.728706	0.463429	0.180714	-0.834263	0.0819735	-0.821277	0.652815	0.494518	-0.352773	0.184664	0.36289	0.743119	0.65096	-0.68721	0.525871	0.921607	0.514067	-0.384979
AK5	-0.396151	-0.591851	-0.377771	-0.312425	-0.359064	-0.365103	-0.23988	0.0564798	-0.277633	-0.150806	-0.576237	-0.415128	-0.874669	-0.299996	-0.284575	-0.0109336	0.154364	-0.529162	-0.446612	0.750323	-0.316269	0.00730602	-0.757015	-0.171447	0.106146	-0.455259	-0.367672	0.820455	-0.0514781	-0.31554	-0.182816	-0.385923	-0.193586	0.0990733	-0.174337	-0.800964	0.0569009	-0.372116	-0.680999	0.100516	0.158841	-0.362947	-0.34073	-0.570706	-0.449005	-0.407952	-0.115395	-0.475115	-0.0666447
CGNL1	-0.708478	0.285867	-0.684222	-0.614522	-0.670828	-0.709453	0.276173	0.234458	-0.50048	0.396262	0.22809	-0.643215	-0.360749	-0.488571	-0.565348	0.73043	0.427266	0.340541	-0.755186	-0.0379304	-0.372156	-0.466168	-0.692542	-0.789297	0.505602	-0.629197	-0.688361	0.264137	0.763212	0.56213	0.423079	-0.630243	-0.168163	0.026526	0.394626	-0.332371	0.702016	-0.677212	-0.655511	0.224378	-0.328389	-0.437999	-0.660082	-0.770893	0.326722	-0.515794	-0.771685	-0.681795	-0.152583
ITGB2	-0.457592	-0.534009	-0.436999	-0.425491	-0.469762	-0.477301	-0.177613	0.111897	-0.358305	-0.29976	-0.540777	-0.444179	-0.863932	-0.292396	-0.316952	-0.186898	0.196579	-0.516484	-0.499949	0.81896	-0.223072	0.0260375	-0.798762	-0.264646	0.304293	-0.433426	-0.469308	0.974448	-0.0333376	-0.369049	-0.341316	-0.397189	0.0138126	-0.100843	-0.328727	-0.812729	0.0422292	-0.494322	-0.726072	0.152214	0.320423	-0.473274	-0.37585	-0.632745	-0.384647	-0.316983	-0.184016	-0.593164	-0.0301683
B3GALT2	0.252849	-0.10189	0.293903	-0.195449	-0.0949576	-0.0398875	-0.362002	-0.472964	-0.119377	-0.175335	-0.258952	0.347109	-0.0369162	0.469729	-0.0528873	0.228566	0.852133	-0.17369	0.210184	-0.486644	0.258618	0.22354	0.0321044	-0.0603706	0.72982	0.225467	0.0265812	-0.125275	0.349972	-0.0244758	-0.108058	0.391776	0.72411	0.323109	-0.144842	0.155323	0.305402	-0.0511202	0.15683	-0.513531	-0.592522	-0.315729	0.298803	0.107973	-0.255417	0.485314	-0.0551241	-0.216125	-0.638949
COL13A1	-0.261786	-0.542494	-0.25623	0.0469405	-0.0322677	-0.0799206	-0.319422	-0.0974083	0.171006	-0.629214	-0.601071	-0.32401	-0.766687	-0.354686	0.217113	-0.401345	0.134139	-0.602414	-0.300574	0.532819	0.358579	-0.183515	-0.577321	-0.0147594	0.419059	0.027767	-0.0645036	0.808895	-0.124859	-0.561086	-0.644648	-0.184221	0.169464	0.17366	-0.615546	-0.695652	-0.104977	-0.0782133	-0.535393	-0.099652	0.535745	0.00474017	-0.293762	-0.36451	-0.453534	-0.270785	0.0703501	-0.148125	-0.329235
SPOCK1	0.522974	-0.264383	0.520484	0.585455	0.603424	0.599177	-0.530076	-0.637562	0.670011	-0.611051	-0.342771	0.465896	0.110193	0.289846	0.738523	-0.468811	0.295038	-0.374943	0.538191	-0.500898	0.943182	-0.0228541	0.409202	0.448798	0.458996	0.843166	0.63958	-0.226512	-0.125329	-0.468684	-0.566706	0.61106	0.645381	0.446206	-0.538276	0.185892	-0.169952	0.603332	0.41701	-0.686412	0.211539	0.417805	0.397152	0.556021	-0.399211	0.495566	0.458486	0.559479	-0.505453
NCKAP5	0.931917	-0.302722	0.918109	0.868725	0.946029	0.97515	-0.470168	-0.493016	0.815719	-0.649132	-0.40385	0.843007	0.347047	0.607094	0.883024	-0.540983	-0.117853	-0.458574	0.923728	-0.363932	0.772918	0.430956	0.79451	0.955439	-0.232846	0.936332	0.982181	-0.460897	-0.681019	-0.641399	-0.612256	0.894689	0.44963	0.437413	-0.614558	0.489633	-0.684481	0.957467	0.820981	-0.54648	-0.0353516	0.715241	0.830951	0.939475	-0.463977	0.592988	0.938195	0.879802	-0.541397
TNC	-0.463157	-0.262861	-0.460324	-0.38263	-0.431633	-0.4504	0.171406	0.468906	-0.368575	-0.286304	-0.264808	-0.450546	-0.600394	-0.330303	-0.316624	-0.32079	-0.244202	-0.292265	-0.494783	0.975472	-0.335079	0.106693	-0.633562	-0.198084	-0.0583812	-0.488823	-0.469597	0.930849	-0.269739	-0.313757	-0.353489	-0.457459	-0.149584	-0.445071	-0.34892	-0.614795	-0.226404	-0.47669	-0.607921	0.505586	0.456605	-0.321975	-0.358617	-0.576121	-0.0863705	-0.382042	-0.117238	-0.507774	0.200177
PDGFRL	-0.358782	0.923355	-0.38289	-0.21378	-0.244431	-0.289713	0.96992	0.874021	-0.273285	0.443019	0.884927	-0.320564	0.543719	-0.321015	-0.321796	0.386077	-0.658594	0.864072	-0.366793	0.0305956	-0.480113	-0.150212	0.0928122	-0.324257	-0.5352	-0.459349	-0.335116	-0.237827	0.0636546	0.652594	0.427434	-0.447715	-0.508668	-0.605785	0.378987	0.435551	-0.0643577	-0.279323	0.0105662	0.844729	-0.154807	0.159683	-0.299663	-0.235116	0.955946	-0.432458	-0.341832	-0.124605	0.324992
KCNQ5	0.0674463	-0.266895	0.109198	-0.339429	-0.27016	-0.221327	-0.442263	-0.500808	-0.227981	-0.250964	-0.355584	0.168976	-0.24868	0.335998	-0.137287	-0.0119849	0.895059	-0.298387	0.0534533	-0.248232	0.272117	0.133306	-0.186224	-0.210835	0.922116	0.155158	-0.150641	0.191664	0.39456	-0.14052	-0.21382	0.247813	0.778067	0.170532	-0.217312	-0.132439	0.38009	-0.237561	-0.0820709	-0.510162	-0.217352	-0.525579	0.121083	-0.0720541	-0.350606	0.469225	-0.179385	-0.38302	-0.3966
MTUS1	-0.482839	0.896317	-0.488194	-0.479635	-0.494722	-0.518386	0.864345	0.716768	-0.526896	0.784283	0.889447	-0.403947	0.437963	-0.304271	-0.617477	0.785027	-0.284022	0.934184	-0.493936	-0.152949	-0.719241	-0.226741	-0.0770098	-0.583799	-0.329772	-0.668824	-0.547821	-0.32771	0.444971	0.916882	0.787926	-0.547102	-0.547048	-0.440432	0.733215	0.348886	0.347926	-0.49781	-0.126795	0.704654	-0.484211	-0.151503	-0.402473	-0.400866	0.916672	-0.446285	-0.62438	-0.375967	0.324255
PAX3	0.0138782	-0.360272	0.00637253	0.0378129	0.0367674	0.0392728	0.0550007	0.375267	-0.025082	-0.496431	-0.405019	-0.0200177	-0.373141	-0.0104462	0.0422728	-0.50402	-0.472554	-0.458247	-0.0309946	0.895021	-0.156435	0.422491	-0.201219	0.331171	-0.447727	-0.143739	0.00682567	0.654858	-0.721991	-0.577091	-0.552992	-0.0507439	-0.111123	-0.290621	-0.56306	-0.312848	-0.664435	0.000104863	-0.161641	0.390865	0.326698	0.0629543	0.0910161	-0.101922	-0.249633	-0.165334	0.392267	-0.0662624	0.00259703
ACKR3	-0.453992	0.774715	-0.463191	-0.549418	-0.547019	-0.558641	0.964116	0.972805	-0.628395	0.42172	0.741597	-0.357028	0.346508	-0.214211	-0.634326	0.318346	-0.552065	0.725325	-0.472018	0.378333	-0.76063	0.101977	-0.11912	-0.43294	-0.484195	-0.702527	-0.599948	0.0866788	0.0120265	0.562838	0.381196	-0.522067	-0.421976	-0.834604	0.324875	0.254154	-0.0744407	-0.574037	-0.157023	0.971658	-0.178698	-0.222748	-0.299309	-0.423981	0.855264	-0.371747	-0.427267	-0.478316	0.443629
MYBL1	-0.402208	-0.554751	-0.375645	-0.413043	-0.449196	-0.453723	-0.308045	-0.0822961	-0.301587	-0.388983	-0.578792	-0.374943	-0.84248	-0.222426	-0.238218	-0.23666	0.420762	-0.550978	-0.43514	0.622934	-0.00750094	-0.0274997	-0.759858	-0.297694	0.595409	-0.271565	-0.424658	0.928081	0.101176	-0.394636	-0.415341	-0.286016	0.257947	-0.0197748	-0.394707	-0.78292	0.15527	-0.468492	-0.681053	-0.0517565	0.338825	-0.51259	-0.338739	-0.572988	-0.444239	-0.155988	-0.213307	-0.579734	-0.135347
ABCC9	0.00025738	0.475271	-0.0118699	-0.199426	-0.174247	-0.147731	0.306648	0.0906765	-0.259414	0.51141	0.635261	0.07522	0.64296	0.136353	-0.262084	-0.0177726	-0.14685	0.571605	0.0999516	-0.316632	-0.214793	-0.0328227	0.38347	-0.227876	-0.10318	-0.0309115	-0.156521	-0.459472	0.225269	0.461955	0.483532	-0.00537721	-0.0369892	-0.490804	0.50908	0.414531	0.209653	-0.152916	0.277104	0.128037	0.116119	-0.223346	0.0241441	0.171745	0.472303	0.297335	-0.277407	-0.00747617	0.749797
CYP3A7	-0.4163	0.952263	-0.430172	-0.376915	-0.399211	-0.426805	0.852249	0.6424	-0.421204	0.779592	0.989129	-0.34482	0.600791	-0.28542	-0.504007	0.630479	-0.344848	0.999475	-0.392538	-0.276204	-0.571231	-0.292518	0.0812372	-0.548162	-0.307018	-0.511539	-0.456122	-0.449349	0.444425	0.917918	0.777246	-0.47286	-0.489463	-0.497909	0.742955	0.444512	0.338739	-0.404233	-0.0100678	0.634329	-0.300203	-0.0815378	-0.367443	-0.265454	0.964519	-0.328892	-0.596513	-0.234341	0.476657
IL18R1	-0.416366	0.841464	-0.426784	-0.425949	-0.450057	-0.471092	0.692951	0.453007	-0.430056	0.674236	0.919468	-0.326945	0.564683	-0.243147	-0.475661	0.400101	-0.171893	0.905102	-0.358832	-0.311646	-0.390281	-0.336125	0.0666565	-0.613068	-0.0108981	-0.381286	-0.482905	-0.356136	0.532588	0.816897	0.662813	-0.411056	-0.247699	-0.554943	0.657149	0.356953	0.433871	-0.453533	-0.0384283	0.459521	-0.0532198	-0.230368	-0.376122	-0.247481	0.858553	-0.138436	-0.648698	-0.276605	0.59414
GAS6	-0.520955	-0.36808	-0.510087	-0.44463	-0.498501	-0.515227	0.0479736	0.34754	-0.407278	-0.237469	-0.36318	-0.506938	-0.74458	-0.362786	-0.369794	-0.211841	-0.0582477	-0.362726	-0.558011	0.934341	-0.348159	0.0383053	-0.758872	-0.279677	0.0880582	-0.532387	-0.524824	0.972115	-0.129418	-0.29336	-0.2956	-0.49538	-0.136971	-0.305571	-0.287682	-0.737952	-0.0683365	-0.535151	-0.714749	0.389743	0.390295	-0.418779	-0.422777	-0.661248	-0.191324	-0.411559	-0.199634	-0.590179	0.132937
PODXL	0.607437	-0.459741	0.578885	0.955952	0.933449	0.906743	-0.466451	-0.385748	0.939775	-0.666601	-0.490204	0.439794	-0.00170265	0.128709	0.955679	-0.616333	-0.352009	-0.557875	0.605071	-0.0524979	0.772151	0.0728698	0.458308	0.854937	-0.318551	0.78328	0.892464	-0.144402	-0.692729	-0.715513	-0.655289	0.541314	0.0838827	0.501864	-0.624036	0.0725677	-0.663873	0.911228	0.437952	-0.41927	0.389194	0.84719	0.445052	0.65525	-0.514251	0.150943	0.857639	0.895235	-0.39199
COL3A1	0.149669	0.808528	0.147567	-0.222656	-0.137489	-0.0999242	0.536628	0.25517	-0.29263	0.475478	0.791875	0.26796	0.8887	0.344263	-0.279915	0.307527	-0.0688269	0.77664	0.18707	-0.568123	-0.231195	0.161875	0.552791	-0.17758	-0.124803	-0.0203871	-0.0985978	-0.702678	0.239565	0.626672	0.492646	0.144886	0.118407	-0.453696	0.452521	0.805318	0.13195	-0.109517	0.508104	0.232113	-0.455918	-0.106792	0.220334	0.260615	0.700689	0.355681	-0.23338	-0.0259928	0.277807
CCNE2	0.281017	-0.531271	0.307289	-0.150635	-0.0601628	0.00106586	-0.358384	-0.151692	-0.135479	-0.757573	-0.65645	0.345627	-0.359687	0.478809	0.033969	-0.621487	0.301914	-0.681325	0.240572	0.504517	0.208242	0.649662	-0.10552	0.283441	0.338538	0.189781	0.0346161	0.620458	-0.44947	-0.7262	-0.776164	0.376677	0.718604	-0.16947	-0.788864	-0.205822	-0.418165	-0.0594194	0.015746	-0.15175	0.111872	-0.324977	0.398426	0.0726779	-0.539733	0.474422	0.359534	-0.247394	-0.333327
ULBP1	0.798863	-0.399758	0.791286	0.547022	0.648103	0.700597	-0.306679	-0.156511	0.453358	-0.792989	-0.512243	0.761356	0.157149	0.656318	0.583605	-0.769261	-0.277804	-0.593537	0.773457	0.237586	0.441645	0.765067	0.571886	0.908941	-0.374163	0.634836	0.69581	0.0166278	-0.952125	-0.825231	-0.802189	0.756155	0.462009	0.00265399	-0.817506	0.301745	-0.925218	0.647062	0.631028	-0.18369	0.0898139	0.409068	0.816581	0.714667	-0.476854	0.565833	0.932988	0.526718	-0.352077
PPAP2C	-0.381934	-0.0291314	-0.362059	-0.355781	-0.386985	-0.385548	-0.0983254	-0.15632	-0.335431	0.708639	0.0666689	-0.367372	-0.279441	-0.263121	-0.467078	0.791065	0.429219	0.182136	-0.387861	-0.231095	-0.484363	-0.367355	-0.411423	-0.486179	0.157657	-0.478108	-0.378883	-0.132436	0.664679	0.534056	0.734725	-0.388873	-0.413553	0.367927	0.734057	-0.284434	0.730523	-0.34799	-0.391219	-0.121146	-0.450972	-0.365458	-0.391562	-0.409433	-0.00153933	-0.343952	-0.532213	-0.351841	0.0814575
GALNT16	0.182328	-0.100968	0.187937	-0.179859	-0.0941199	-0.0447469	0.226889	0.472554	-0.283568	-0.423779	-0.217859	0.240081	-0.0512089	0.355987	-0.16713	-0.38839	-0.347019	-0.260809	0.12601	0.738007	-0.309826	0.759949	0.0205911	0.312073	-0.4278	-0.168913	-0.0645515	0.45589	-0.702322	-0.424545	-0.467511	0.137809	0.147353	-0.518628	-0.517642	0.0558709	-0.687788	-0.107785	0.0998421	0.472004	-0.0646486	-0.13437	0.349999	0.0246514	-0.0615028	0.141067	0.362598	-0.217553	-0.0521295
NEK7	0.773175	-0.468904	0.773874	0.72674	0.782661	0.804647	-0.705496	-0.754747	0.766591	-0.719608	-0.566939	0.700329	0.0824225	0.50951	0.845018	-0.529903	0.296261	-0.593866	0.771012	-0.458791	0.952383	0.222916	0.536643	0.723634	0.293583	0.959149	0.842674	-0.275371	-0.358993	-0.667012	-0.670139	0.829216	0.683765	0.591084	-0.651654	0.230759	-0.363132	0.796878	0.581939	-0.803678	0.0657918	0.494951	0.653371	0.752751	-0.62955	0.623734	0.726088	0.692053	-0.649369
SORBS2	0.988368	-0.238182	0.992993	0.548266	0.695559	0.776181	-0.455045	-0.51884	0.466393	-0.483198	-0.342684	0.988471	0.463184	0.897938	0.56608	-0.415533	0.137887	-0.376933	0.983447	-0.432136	0.533105	0.689885	0.837505	0.830213	-0.112594	0.812984	0.799049	-0.529022	-0.550177	-0.504676	-0.444272	0.983089	0.64769	0.273605	-0.465594	0.622112	-0.544043	0.738032	0.903909	-0.558756	-0.331055	0.339899	0.974055	0.940192	-0.429322	0.855877	0.802785	0.611981	-0.460118
IL20RB	0.453889	0.383511	0.464302	-0.150666	0.00509961	0.0765127	0.390575	0.389859	-0.251561	-0.30864	0.177274	0.577893	0.548041	0.691252	-0.111455	-0.174214	-0.151572	0.146209	0.404915	0.0712689	-0.119715	0.832117	0.487939	0.304519	-0.248223	0.0949755	0.080933	-0.134217	-0.477171	-0.104853	-0.304466	0.451451	0.495147	-0.542995	-0.387492	0.681986	-0.570851	0.0144977	0.567071	0.339713	-0.488686	-0.0585772	0.625574	0.351802	0.273552	0.520299	0.319973	-0.0837517	-0.245932
HLA-H	-0.492755	0.0932236	-0.483388	-0.388976	-0.440949	-0.481798	0.219265	0.288014	-0.270226	-0.272891	0.0112232	-0.444651	-0.346787	-0.34963	-0.210931	-0.118314	0.121944	0.0110809	-0.516754	0.357267	0.047177	-0.202271	-0.523888	-0.442686	0.497822	-0.264984	-0.463337	0.628134	0.205062	-0.029208	-0.289573	-0.384242	0.20532	-0.321949	-0.290771	-0.355018	0.129764	-0.484968	-0.510047	0.275386	0.31668	-0.278927	-0.436189	-0.543218	0.164607	-0.23872	-0.36803	-0.487304	-0.0726417
KCTD12	0.853789	-0.266646	0.831257	0.933069	0.981375	0.991345	-0.383323	-0.382877	0.870192	-0.596271	-0.348886	0.735196	0.327068	0.459223	0.909556	-0.510688	-0.29477	-0.409229	0.844727	-0.286933	0.718647	0.335325	0.757394	0.958769	-0.395303	0.870046	0.983479	-0.449368	-0.726719	-0.606807	-0.566598	0.781561	0.248383	0.436594	-0.565879	0.446265	-0.726739	0.981855	0.761579	-0.434382	0.0372188	0.829327	0.733508	0.888457	-0.399337	0.419859	0.938845	0.9369	-0.4783
DRAM1	-0.501386	0.429842	-0.509165	-0.534822	-0.551915	-0.564649	0.780692	0.932686	-0.611153	0.23641	0.421255	-0.434701	0.0047032	-0.286005	-0.60564	0.11595	-0.579729	0.39699	-0.528396	0.731379	-0.772342	0.157947	-0.3311	-0.347704	-0.510788	-0.749303	-0.611015	0.429221	-0.168911	0.276471	0.174175	-0.575583	-0.466848	-0.787567	0.133883	-0.0703899	-0.195336	-0.587816	-0.349724	0.953632	0.0358347	-0.271718	-0.343345	-0.527377	0.571877	-0.46129	-0.316687	-0.529608	0.452393
FZD4	0.777727	-0.106925	0.75159	0.95092	0.977677	0.97109	-0.322462	-0.411367	0.909577	-0.429905	-0.168873	0.653568	0.434426	0.34946	0.915339	-0.353223	-0.262177	-0.21942	0.782789	-0.513312	0.75537	0.124413	0.785305	0.834735	-0.326374	0.874707	0.965106	-0.624709	-0.519045	-0.402743	-0.387856	0.711094	0.177501	0.498374	-0.381542	0.515085	-0.544169	0.979087	0.760047	-0.468887	0.0121182	0.880194	0.621806	0.869768	-0.254707	0.357404	0.798167	0.980368	-0.439383
S1PR3	-0.149933	-0.197467	-0.166016	0.0652006	0.0234616	-0.00497331	0.226015	0.527455	0.00942279	-0.351167	-0.235577	-0.209701	-0.357242	-0.242964	0.0300746	-0.327478	-0.620842	-0.279118	-0.199556	0.868857	-0.227663	0.210555	-0.272195	0.225113	-0.559541	-0.263514	-0.0506523	0.602946	-0.630519	-0.399739	-0.404988	-0.243852	-0.358333	-0.270104	-0.417701	-0.323867	-0.594696	-0.0260515	-0.261405	0.535829	0.328321	0.188597	-0.100099	-0.222193	-0.0667928	-0.420199	0.278589	-0.0423751	0.033035
HEPH	-0.668629	0.654784	-0.671906	-0.493431	-0.567868	-0.608558	0.538759	0.337557	-0.469511	0.943463	0.782081	-0.619031	0.200379	-0.530803	-0.603949	0.785522	0.00762674	0.8355	-0.628696	-0.309957	-0.575748	-0.628172	-0.284457	-0.806288	0.0402508	-0.627954	-0.62236	-0.285112	0.813761	0.96532	0.945117	-0.681305	-0.576628	-0.198683	0.947275	0.0142535	0.770388	-0.562378	-0.374651	0.362348	-0.185059	-0.301532	-0.668133	-0.529463	0.713516	-0.488889	-0.85556	-0.396961	0.533156
PTN	-0.724779	0.365597	-0.713307	-0.635431	-0.691055	-0.716719	0.473938	0.475301	-0.633553	0.778563	0.414514	-0.674063	-0.217517	-0.512422	-0.756718	0.863193	0.0418133	0.51189	-0.753599	0.141286	-0.831918	-0.365274	-0.59881	-0.730977	-0.0843403	-0.884047	-0.735648	0.111809	0.59779	0.73766	0.775344	-0.761977	-0.652661	-0.12878	0.745093	-0.264415	0.601074	-0.687114	-0.599768	0.502184	-0.397239	-0.424703	-0.653253	-0.746106	0.464291	-0.671247	-0.750313	-0.637285	0.259325
SYT1	-0.510177	-0.0403333	-0.491079	-0.370259	-0.441806	-0.476781	-0.172481	-0.272607	-0.200847	0.129704	0.00199395	-0.474671	-0.375851	-0.387857	-0.219693	0.202948	0.618475	0.0529593	-0.485639	-0.208575	0.155416	-0.580282	-0.530993	-0.644667	0.879432	-0.153179	-0.432588	0.266376	0.760337	0.24015	0.14597	-0.358354	0.197586	0.140565	0.184368	-0.439684	0.734109	-0.44514	-0.539756	-0.26	0.205374	-0.417994	-0.546464	-0.498747	-0.00973662	-0.142065	-0.620126	-0.422462	0.00939718
USP53	0.443644	0.740698	0.423527	0.267684	0.34959	0.364339	0.557754	0.374859	0.158662	0.0751871	0.620018	0.475514	0.931027	0.384103	0.180705	0.0945376	-0.479549	0.578712	0.435645	-0.436849	0.0245794	0.324979	0.783948	0.325932	-0.547899	0.25	0.342546	-0.733584	-0.29657	0.281815	0.100386	0.361059	0.0353378	-0.29918	0.0388564	0.949892	-0.426578	0.351304	0.750609	0.308909	-0.434711	0.464727	0.468981	0.543215	0.603992	0.266045	0.280772	0.410533	-0.0870181
ID2	-0.285107	0.589165	-0.296725	-0.213982	-0.244475	-0.256084	0.421712	0.199219	-0.266699	0.932545	0.744233	-0.25921	0.46131	-0.23543	-0.398211	0.652042	-0.142137	0.769795	-0.228615	-0.444286	-0.507635	-0.389558	0.11302	-0.438115	-0.272748	-0.369688	-0.280721	-0.600779	0.533737	0.844346	0.935632	-0.35518	-0.572291	-0.120212	0.93869	0.281436	0.523652	-0.220196	0.0143405	0.226399	-0.266762	-0.0967107	-0.305883	-0.118209	0.601185	-0.238177	-0.518765	-0.0591573	0.572716
SELENBP1	0.692752	-0.223842	0.685476	0.399634	0.507408	0.560285	-0.0692193	0.0999037	0.278426	-0.670002	-0.360212	0.678949	0.209258	0.6167	0.399956	-0.614999	-0.400553	-0.431381	0.649722	0.34715	0.19708	0.825499	0.518608	0.81595	-0.534874	0.418883	0.544113	0.0374914	-0.959484	-0.678166	-0.68465	0.623185	0.322545	-0.15889	-0.722949	0.359705	-0.949066	0.502837	0.583733	0.069851	-0.0547093	0.35345	0.756756	0.593213	-0.28473	0.44023	0.839464	0.388099	-0.307649
SIX2	0.907999	-0.358431	0.891879	0.880449	0.949248	0.974955	-0.468313	-0.449357	0.820617	-0.685534	-0.451181	0.808196	0.282026	0.567348	0.888144	-0.597185	-0.191643	-0.513065	0.897696	-0.244571	0.744252	0.4452	0.749632	0.983127	-0.300291	0.904426	0.97591	-0.374748	-0.757381	-0.702634	-0.657704	0.858588	0.393403	0.413437	-0.657046	0.420802	-0.747943	0.955185	0.774472	-0.497216	0.0356178	0.729062	0.809242	0.909235	-0.497354	0.53937	0.972	0.87783	-0.50915
FASN	-0.60328	0.309015	-0.59026	-0.616246	-0.641843	-0.651692	0.491309	0.559164	-0.64683	0.626491	0.312804	-0.545314	-0.219375	-0.370377	-0.738467	0.756374	-0.0445804	0.401621	-0.652841	0.301858	-0.868735	-0.12787	-0.542717	-0.572192	-0.222175	-0.868712	-0.675175	0.190224	0.366115	0.583277	0.617625	-0.657947	-0.592103	-0.201726	0.570693	-0.214871	0.374255	-0.639154	-0.514712	0.580149	-0.459942	-0.401485	-0.494729	-0.673717	0.402667	-0.603584	-0.58081	-0.631251	0.170441
XRRA1	-0.0891924	-0.610985	-0.100105	0.474685	0.367094	0.305011	-0.43718	-0.237538	0.524988	-0.278522	-0.594119	-0.258262	-0.683765	-0.446414	0.442942	-0.0504607	-0.0984111	-0.563093	-0.130067	0.277423	0.264597	-0.34744	-0.369898	0.260975	-0.116215	0.0889911	0.288543	0.332125	-0.193045	-0.419624	-0.271898	-0.144845	-0.384492	0.66754	-0.240058	-0.601305	-0.109193	0.339701	-0.357864	-0.235977	0.287646	0.442288	-0.227805	-0.127642	-0.540475	-0.51247	0.280154	0.307481	-0.356911
CELF2	-0.658895	0.319781	-0.657329	-0.657157	-0.693509	-0.707486	0.654642	0.803272	-0.712393	0.462484	0.354167	-0.595615	-0.198764	-0.409943	-0.757087	0.38602	-0.359813	0.377405	-0.6886	0.670208	-0.913499	-0.0100396	-0.546965	-0.529562	-0.387144	-0.913483	-0.747857	0.443461	0.0943684	0.418071	0.410177	-0.726234	-0.604723	-0.582658	0.376535	-0.269201	0.105916	-0.714792	-0.55238	0.84145	-0.0878979	-0.425586	-0.514274	-0.706623	0.479524	-0.601422	-0.511128	-0.668823	0.455162
CCND2	-0.0846062	0.956645	-0.108161	-0.0171242	-0.0173766	-0.0461609	0.790453	0.559292	-0.0769759	0.499599	0.927486	-0.0497509	0.801636	-0.102228	-0.131886	0.426442	-0.482146	0.910501	-0.0697479	-0.424066	-0.24444	-0.159744	0.411506	-0.189776	-0.431196	-0.150585	-0.0764202	-0.64161	0.163313	0.707663	0.513091	-0.15932	-0.333143	-0.387978	0.470941	0.698677	0.0254682	-0.0283088	0.320909	0.517459	-0.301517	0.277103	-0.0764667	0.0858752	0.902681	-0.153405	-0.240744	0.129168	0.235985
UACA	0.628345	-0.391409	0.621557	0.67138	0.692936	0.703291	-0.670689	-0.786224	0.721887	-0.502224	-0.383945	0.554183	0.15561	0.361723	0.773806	-0.543829	0.263386	-0.432823	0.674796	-0.537354	0.918097	-0.000149244	0.521915	0.54639	0.343131	0.914392	0.737246	-0.342528	-0.173069	-0.500161	-0.468539	0.690366	0.568373	0.498883	-0.418396	0.181594	-0.164665	0.707128	0.506974	-0.809038	0.291153	0.414432	0.47951	0.694351	-0.516193	0.591235	0.535036	0.682047	-0.303079
OLFML1	0.463972	0.626668	0.469487	-0.0799293	0.0694692	0.132804	0.480753	0.348013	-0.192204	0.0222183	0.448219	0.579322	0.795061	0.649866	-0.114658	0.150501	-0.145102	0.441145	0.428275	-0.308514	-0.166898	0.645581	0.646362	0.230845	-0.32623	0.10043	0.1334	-0.538054	-0.248302	0.225762	0.0501022	0.433711	0.321011	-0.402306	-0.0375355	0.899166	-0.362869	0.0931671	0.694198	0.288873	-0.711466	0.0577601	0.592483	0.434533	0.474165	0.469953	0.203643	0.0470623	-0.210546
NR2F1	-0.504497	0.816852	-0.515518	-0.419769	-0.463409	-0.49176	0.695657	0.473964	-0.445784	0.915037	0.926544	-0.442789	0.47229	-0.371105	-0.556771	0.682149	-0.204496	0.948204	-0.459282	-0.320909	-0.594181	-0.441877	-0.0314123	-0.654762	-0.187868	-0.549041	-0.516413	-0.434479	0.613721	0.961984	0.910066	-0.548631	-0.553311	-0.37984	0.899308	0.275361	0.548577	-0.458781	-0.134913	0.489654	-0.221182	-0.194497	-0.482057	-0.339409	0.852605	-0.360326	-0.712127	-0.276593	0.601064
PKIA	-0.564137	0.439135	-0.556722	-0.528876	-0.582239	-0.607881	0.270731	0.0656452	-0.432371	0.52292	0.537291	-0.479996	0.0969718	-0.35442	-0.468999	0.34557	0.315405	0.557617	-0.50502	-0.301737	-0.177095	-0.537006	-0.294304	-0.785033	0.554075	-0.339491	-0.586358	-0.0397834	0.807154	0.638201	0.520905	-0.463383	-0.0150086	-0.268884	0.547028	-0.0829276	0.748158	-0.580691	-0.363828	0.0883223	0.113685	-0.473747	-0.555062	-0.457129	0.475614	-0.126337	-0.793678	-0.461525	0.439572
HSPB7	0.965225	-0.228644	0.962015	0.547244	0.688914	0.767999	-0.338847	-0.343013	0.430422	-0.50504	-0.311714	0.958602	0.476836	0.866524	0.537396	-0.541422	-0.0990844	-0.374363	0.964353	-0.208228	0.420388	0.773089	0.84268	0.886473	-0.333747	0.736911	0.773691	-0.431078	-0.735544	-0.563705	-0.48964	0.924833	0.526188	0.0973384	-0.509578	0.603793	-0.715994	0.720779	0.89271	-0.371796	-0.202215	0.365533	0.971197	0.925772	-0.379209	0.794465	0.865575	0.615087	-0.300986
FGF10	-0.451931	0.844534	-0.453002	-0.402674	-0.422473	-0.452458	0.741303	0.564908	-0.419421	0.758024	0.810823	-0.387982	0.378343	-0.316199	-0.52431	0.886918	-0.12559	0.881806	-0.474464	-0.316706	-0.588123	-0.318342	-0.094067	-0.575645	-0.189714	-0.582319	-0.470812	-0.394019	0.550937	0.917969	0.783733	-0.498366	-0.490767	-0.221419	0.727582	0.332341	0.445805	-0.420896	-0.128089	0.539129	-0.58069	-0.0878595	-0.403827	-0.380803	0.833013	-0.452198	-0.620152	-0.32001	0.126364
CFHR1	-0.581613	0.733217	-0.584686	-0.487083	-0.538262	-0.56818	0.598088	0.380408	-0.485439	0.951519	0.83868	-0.51847	0.321879	-0.424312	-0.6106	0.803726	-0.0267412	0.890147	-0.546251	-0.354159	-0.604819	-0.521551	-0.173493	-0.74901	-0.0359966	-0.605029	-0.583327	-0.378139	0.757851	0.98946	0.956808	-0.604593	-0.543358	-0.246463	0.946575	0.151381	0.702771	-0.528078	-0.257094	0.397812	-0.293442	-0.280257	-0.564243	-0.446039	0.769334	-0.415174	-0.804488	-0.369895	0.508254
AKR1B1	-0.483117	0.798921	-0.491631	-0.43396	-0.468693	-0.490614	0.680242	0.465194	-0.469235	0.94271	0.903592	-0.418207	0.462356	-0.335911	-0.584356	0.733945	-0.179095	0.934866	-0.444194	-0.324311	-0.640854	-0.401318	-0.0312677	-0.640728	-0.214369	-0.571792	-0.515263	-0.45318	0.610813	0.970774	0.940817	-0.533691	-0.56662	-0.348955	0.924548	0.283075	0.553224	-0.458781	-0.123578	0.481381	-0.302141	-0.212691	-0.453203	-0.333842	0.82942	-0.355774	-0.701905	-0.290713	0.571512
VAT1L	-0.753064	0.208838	-0.745373	-0.632441	-0.720569	-0.751706	0.184347	0.0820419	-0.536939	0.578687	0.382832	-0.687867	-0.200507	-0.530388	-0.59376	0.295892	0.2814	0.402388	-0.686258	0.00149069	-0.347531	-0.606649	-0.561881	-0.873525	0.510884	-0.533631	-0.740105	0.237008	0.797381	0.561258	0.55014	-0.666165	-0.20813	-0.28003	0.597927	-0.419782	0.803266	-0.723527	-0.636893	0.140971	0.313579	-0.619227	-0.73927	-0.666743	0.327947	-0.305553	-0.871015	-0.601107	0.635937
HAS1	0.978155	-0.307799	0.971287	0.777241	0.881166	0.929766	-0.501415	-0.539772	0.717562	-0.622444	-0.411753	0.918834	0.382404	0.729597	0.800815	-0.525764	-0.00547322	-0.460737	0.97214	-0.401836	0.728826	0.529485	0.823115	0.933735	-0.164364	0.930733	0.944683	-0.485265	-0.643655	-0.624656	-0.583549	0.957296	0.555152	0.40082	-0.590568	0.534851	-0.642502	0.904264	0.865623	-0.58921	-0.12675	0.590276	0.903507	0.964372	-0.484492	0.715503	0.913887	0.804743	-0.532617
KIT	-0.161671	-0.296341	-0.168127	-0.0930915	-0.113858	-0.121253	0.146802	0.469064	-0.144996	-0.371664	-0.323452	-0.18697	-0.436443	-0.147656	-0.0968117	-0.387663	-0.470062	-0.365252	-0.206372	0.94799	-0.286773	0.314969	-0.345313	0.162596	-0.422632	-0.310309	-0.156578	0.723328	-0.595599	-0.450771	-0.433182	-0.224496	-0.222827	-0.345062	-0.442768	-0.401627	-0.539524	-0.154217	-0.313747	0.492221	0.333158	-0.0303344	-0.0745121	-0.272956	-0.156608	-0.303574	0.225315	-0.201538	0.0875797
RP3-428L16.2	-0.594398	0.740264	-0.605853	-0.5471	-0.580435	-0.610221	0.947407	0.964354	-0.612806	0.548857	0.743179	-0.523859	0.224381	-0.399876	-0.662085	0.449962	-0.557008	0.743854	-0.611409	0.385639	-0.822142	-0.0831931	-0.256598	-0.527057	-0.498588	-0.803594	-0.657291	0.108706	0.125531	0.646544	0.508809	-0.676683	-0.612942	-0.721832	0.46186	0.112321	0.0565871	-0.61012	-0.308023	0.971965	-0.147914	-0.204724	-0.468719	-0.548769	0.849386	-0.562044	-0.527539	-0.49256	0.484625
LRRC15	-0.346469	-0.340678	-0.344958	-0.297603	-0.332323	-0.339659	0.111757	0.433586	-0.317447	-0.276782	-0.333824	-0.347723	-0.583179	-0.24328	-0.272975	-0.325833	-0.299312	-0.361235	-0.381642	0.992325	-0.37384	0.209307	-0.550052	-0.0598396	-0.214316	-0.453311	-0.365568	0.864171	-0.389765	-0.372984	-0.344211	-0.372294	-0.206699	-0.379789	-0.342703	-0.578095	-0.320226	-0.369563	-0.516475	0.474393	0.387346	-0.261761	-0.244077	-0.470473	-0.170526	-0.348669	0.0105265	-0.416032	0.189401
TLR4	0.59896	-0.411974	0.572676	0.972141	0.944122	0.911251	-0.511533	-0.494703	0.987179	-0.635178	-0.448497	0.433193	0.0326831	0.109643	0.995096	-0.541468	-0.217395	-0.503827	0.601964	-0.245201	0.883336	-0.0454608	0.472944	0.788083	-0.151803	0.852592	0.908069	-0.240347	-0.533821	-0.638639	-0.608495	0.559962	0.158167	0.598833	-0.573559	0.106057	-0.524927	0.9255	0.448393	-0.537194	0.354671	0.856601	0.411806	0.665759	-0.493395	0.181826	0.785069	0.91691	-0.46056
F2R	0.98385	-0.184353	0.988088	0.509041	0.662179	0.745276	-0.398116	-0.468113	0.42459	-0.496463	-0.29319	0.997325	0.513465	0.920558	0.537568	-0.455663	0.112502	-0.336801	0.982427	-0.412231	0.522019	0.723566	0.859156	0.81183	-0.108611	0.805091	0.768244	-0.516865	-0.564138	-0.495095	-0.461966	0.98426	0.686081	0.18017	-0.485051	0.660992	-0.568477	0.702526	0.921846	-0.508557	-0.308358	0.310297	0.983704	0.940039	-0.37468	0.890146	0.787929	0.582371	-0.419143
MOXD1	0.818512	-0.281398	0.830724	0.190998	0.358983	0.461849	-0.282841	-0.212542	0.0760878	-0.526539	-0.384688	0.876323	0.306121	0.923752	0.224613	-0.549012	0.0389478	-0.435586	0.80244	0.0690531	0.181525	0.952865	0.610358	0.707466	-0.201083	0.488462	0.475951	-0.124043	-0.703544	-0.585678	-0.527921	0.814248	0.642181	-0.133346	-0.56085	0.453664	-0.671503	0.393965	0.703152	-0.22516	-0.253257	0.000171572	0.916112	0.693294	-0.395461	0.820986	0.712727	0.236996	-0.245622
APOL1	0.477824	0.665758	0.463446	0.329993	0.412785	0.424106	0.450221	0.270836	0.241197	0.0280917	0.501496	0.495007	0.8307	0.384716	0.250246	0.215993	-0.345607	0.492364	0.445667	-0.526892	0.100289	0.293162	0.738375	0.361401	-0.466328	0.292283	0.410474	-0.754967	-0.246747	0.254553	0.0745532	0.402496	0.06499	-0.0823654	0.00337872	0.916958	-0.380021	0.418646	0.734648	0.189806	-0.584159	0.526857	0.484879	0.542162	0.501475	0.228399	0.315621	0.439774	-0.32957
MGAM	0.35585	-0.420662	0.363706	0.375328	0.384195	0.384368	-0.617974	-0.669897	0.491901	-0.639998	-0.480772	0.321475	-0.141494	0.221785	0.575835	-0.504673	0.467255	-0.502186	0.370605	-0.319065	0.868062	-0.0441089	0.149912	0.281667	0.67198	0.701873	0.434986	0.0517851	-0.0205962	-0.524635	-0.607572	0.485071	0.711842	0.399473	-0.569046	-0.0704956	-0.039685	0.38371	0.177437	-0.699182	0.309573	0.162632	0.259508	0.341143	-0.513269	0.461962	0.312878	0.313013	-0.453338
DMD	0.879586	-0.320957	0.870245	0.865783	0.929225	0.950315	-0.568342	-0.639938	0.851338	-0.590571	-0.417238	0.786248	0.290193	0.543537	0.899101	-0.422749	0.066412	-0.448547	0.874244	-0.535636	0.859148	0.270468	0.731607	0.85677	-0.0360176	0.96623	0.969442	-0.514817	-0.478439	-0.565315	-0.537521	0.870701	0.485175	0.5985	-0.532736	0.436764	-0.487336	0.946085	0.759207	-0.696925	-0.0737689	0.692777	0.748458	0.895054	-0.498734	0.573964	0.833989	0.868732	-0.619607
HTRA3	0.776337	-0.30916	0.794151	0.146883	0.316088	0.417574	-0.2887	-0.191353	0.0404261	-0.535688	-0.448117	0.835446	0.201834	0.898381	0.181904	-0.435045	0.105672	-0.473454	0.736705	0.101341	0.132964	0.959277	0.510368	0.678976	-0.174063	0.415325	0.434306	-0.0644453	-0.673082	-0.579664	-0.528173	0.773591	0.624494	-0.0582478	-0.573891	0.397613	-0.642991	0.351566	0.6297	-0.211324	-0.376622	-0.0201248	0.884575	0.610647	-0.425985	0.742896	0.689155	0.164295	-0.385282
CYGB	0.743258	-0.228373	0.715727	0.98355	0.994937	0.982455	-0.379251	-0.412962	0.941084	-0.468856	-0.277039	0.597259	0.29876	0.280943	0.938096	-0.389943	-0.305085	-0.327121	0.743083	-0.38628	0.736845	0.107747	0.697136	0.868717	-0.379359	0.841399	0.970989	-0.515568	-0.582896	-0.487636	-0.43373	0.663233	0.0956158	0.549234	-0.421489	0.384881	-0.583801	0.991706	0.674797	-0.4628	0.0842265	0.902476	0.579171	0.821022	-0.349531	0.269527	0.838234	0.985961	-0.439001
SEMA4B	-0.669277	0.688148	-0.665975	-0.549755	-0.610729	-0.648435	0.554469	0.34933	-0.510249	0.887541	0.763175	-0.601853	0.180814	-0.490864	-0.631317	0.848744	0.107871	0.833907	-0.648301	-0.340493	-0.557677	-0.588569	-0.318003	-0.837271	0.141057	-0.638464	-0.653372	-0.259071	0.854898	0.97243	0.900728	-0.661128	-0.475302	-0.182595	0.888197	0.0405479	0.789032	-0.604549	-0.382332	0.359908	-0.305203	-0.336542	-0.650908	-0.564001	0.725233	-0.469748	-0.878956	-0.468924	0.379926
SIM1	0.566743	-0.531779	0.596122	0.256841	0.346149	0.408354	-0.784173	-0.841348	0.2847	-0.226396	-0.592802	0.563044	-0.126821	0.553952	0.309114	0.0467896	0.746553	-0.524597	0.545811	-0.523426	0.434174	0.245359	0.230038	0.365401	0.446305	0.522657	0.460351	-0.290633	0.0756822	-0.319373	-0.161347	0.635317	0.553616	0.72567	-0.163554	0.0659294	0.132278	0.404914	0.338586	-0.858314	-0.456059	-0.0185445	0.517938	0.448572	-0.684724	0.550639	0.341417	0.233274	-0.615693
MX1	-0.286083	0.84916	-0.290465	-0.360175	-0.340044	-0.357142	0.895032	0.833764	-0.417626	0.369114	0.715416	-0.206868	0.429658	-0.128111	-0.442468	0.557568	-0.39297	0.744747	-0.341009	0.0309926	-0.562576	0.0698921	0.0139701	-0.316911	-0.406454	-0.524245	-0.385334	-0.175355	0.0882694	0.612888	0.376156	-0.349658	-0.326231	-0.505397	0.292648	0.448347	-0.0439907	-0.358628	0.0119183	0.787983	-0.52687	0.00701907	-0.170189	-0.27664	0.838668	-0.34713	-0.325988	-0.304992	-0.000353596
WNT2B	-0.19674	0.975129	-0.216499	-0.11101	-0.119041	-0.154452	0.851528	0.649478	-0.159275	0.510021	0.920164	-0.155248	0.700034	-0.182562	-0.219657	0.522517	-0.46025	0.921139	-0.200288	-0.340721	-0.328632	-0.185286	0.273375	-0.279094	-0.405078	-0.276677	-0.184769	-0.535056	0.210265	0.745242	0.524979	-0.26786	-0.378747	-0.397732	0.472707	0.620601	0.0648736	-0.134935	0.198236	0.603934	-0.359788	0.225635	-0.171036	-0.0552766	0.935272	-0.270379	-0.320835	0.00929576	0.172164
SH3RF2	-0.625821	0.0949385	-0.602769	-0.557929	-0.623002	-0.645439	-0.0586765	-0.202302	-0.425501	0.54184	0.193361	-0.565355	-0.300985	-0.418093	-0.49814	0.548146	0.649339	0.2767	-0.594231	-0.29702	-0.192827	-0.625629	-0.570426	-0.827109	0.751233	-0.407039	-0.609615	0.095259	0.967247	0.559851	0.559475	-0.507378	-0.0466749	0.125745	0.589125	-0.397536	0.965154	-0.605827	-0.585857	-0.170145	-0.042742	-0.581258	-0.638875	-0.602913	0.136706	-0.239636	-0.83468	-0.561351	0.198261
HSD17B14	-0.754161	0.49755	-0.746854	-0.65395	-0.714363	-0.744014	0.565491	0.516388	-0.653687	0.869141	0.568253	-0.694968	-0.0885517	-0.536704	-0.781908	0.876999	-0.00597013	0.654097	-0.765986	0.059554	-0.841923	-0.426284	-0.535918	-0.794005	-0.0917029	-0.886559	-0.76509	0.0190645	0.662533	0.848382	0.863275	-0.791005	-0.675391	-0.214246	0.837356	-0.180784	0.649867	-0.711291	-0.562838	0.544534	-0.35973	-0.424401	-0.687257	-0.732539	0.594684	-0.657527	-0.821295	-0.623954	0.377329
MAFB	-0.491987	0.24208	-0.507205	-0.402366	-0.447351	-0.468639	0.637261	0.828941	-0.481357	0.200733	0.298914	-0.467463	-0.10342	-0.366067	-0.489864	-0.037893	-0.661705	0.254049	-0.499032	0.821127	-0.702772	0.0823378	-0.351709	-0.260485	-0.576764	-0.681653	-0.522888	0.49075	-0.254841	0.144476	0.124238	-0.583758	-0.564493	-0.708966	0.11093	-0.219379	-0.237858	-0.487354	-0.394725	0.869274	0.267734	-0.199258	-0.374194	-0.491458	0.419172	-0.501092	-0.230072	-0.408449	0.574898
TNFSF4	-0.346078	-0.322245	-0.319938	-0.26096	-0.310181	-0.333675	-0.381905	-0.377868	-0.0846023	-0.223146	-0.351837	-0.32597	-0.584422	-0.248908	-0.0602061	0.010589	0.695109	-0.297069	-0.35552	-0.0382657	0.315976	-0.371603	-0.56576	-0.414248	0.927753	-0.0143045	-0.280905	0.47167	0.517305	-0.108532	-0.20211	-0.181133	0.392722	0.270107	-0.172541	-0.544172	0.507854	-0.316624	-0.518738	-0.377446	0.198675	-0.361358	-0.37182	-0.423639	-0.30586	-0.0527751	-0.363555	-0.3801	-0.290227
CRISPLD1	-0.404624	0.938291	-0.409115	-0.37833	-0.390595	-0.423011	0.818805	0.622985	-0.385944	0.614376	0.875012	-0.327912	0.492669	-0.265772	-0.454007	0.724735	-0.186134	0.919021	-0.421667	-0.318274	-0.462802	-0.269397	-0.00120172	-0.542351	-0.141608	-0.482091	-0.438145	-0.378461	0.477256	0.860894	0.636304	-0.431094	-0.342417	-0.363074	0.579108	0.435238	0.336353	-0.399292	-0.044964	0.585003	-0.47731	-0.0455502	-0.348332	-0.31632	0.913644	-0.353086	-0.574477	-0.28712	0.121668
MLPH	-0.600702	-0.549974	-0.583744	-0.355073	-0.447949	-0.480618	-0.24666	0.00106477	-0.269032	-0.0306249	-0.495488	-0.632378	-0.958371	-0.531281	-0.309443	0.0961685	0.245805	-0.436585	-0.635455	0.646063	-0.267198	-0.296038	-0.909861	-0.384296	0.295855	-0.511099	-0.478041	0.835562	0.209684	-0.171607	-0.0584969	-0.564318	-0.271623	0.175244	-0.0312266	-0.935683	0.308396	-0.467259	-0.862737	0.0498656	0.277616	-0.392613	-0.585658	-0.731219	-0.386884	-0.55511	-0.329554	-0.52647	-0.00031674
TRIM14	-0.788699	0.0182138	-0.76473	-0.686904	-0.756858	-0.794173	0.202783	0.310261	-0.570344	0.136298	-0.018438	-0.728352	-0.639646	-0.538398	-0.588536	0.375942	0.32723	0.0583524	-0.834506	0.422723	-0.389691	-0.344017	-0.893451	-0.744729	0.502585	-0.6936	-0.778458	0.704641	0.52542	0.247674	0.125862	-0.700044	-0.12226	-0.153698	0.114827	-0.626874	0.50594	-0.781171	-0.847967	0.324667	0.0157378	-0.560332	-0.706463	-0.898835	0.135701	-0.542725	-0.687137	-0.808876	-0.0309829
ST6GALNAC5	-0.551058	-0.310237	-0.519392	-0.449493	-0.515047	-0.538326	-0.338929	-0.328222	-0.285133	0.113804	-0.287315	-0.524178	-0.704199	-0.392487	-0.319746	0.338149	0.76127	-0.191231	-0.563807	-0.0159865	-0.00255071	-0.491568	-0.764955	-0.625881	0.86834	-0.307171	-0.492611	0.464435	0.733197	0.12998	0.134335	-0.410701	0.119061	0.331972	0.16115	-0.6811	0.759758	-0.508942	-0.715407	-0.305864	0.0323124	-0.529317	-0.564335	-0.640148	-0.257928	-0.261709	-0.593386	-0.563936	-0.166049
CSPG4	-0.2193	-0.519808	-0.222192	0.0409552	-0.0210446	-0.0545802	-0.118905	0.211713	0.0654717	-0.530735	-0.560807	-0.289926	-0.713125	-0.308353	0.0980709	-0.394855	-0.249556	-0.578244	-0.27325	0.859904	-0.00170246	0.0717864	-0.520343	0.145808	-0.123356	-0.176601	-0.0734029	0.8373	-0.458545	-0.581915	-0.573056	-0.239185	-0.145272	-0.0144459	-0.563761	-0.640656	-0.398643	-0.0685021	-0.477282	0.225219	0.449374	0.0581279	-0.200101	-0.343459	-0.385224	-0.395028	0.22218	-0.13727	-0.157531
FOS	-0.0816006	0.772381	-0.0791904	-0.312253	-0.248961	-0.24265	0.787749	0.732364	-0.378107	0.196621	0.585905	0.0142601	0.473043	0.104496	-0.363091	0.460252	-0.289337	0.615432	-0.149586	-0.0125744	-0.453219	0.28157	0.139847	-0.158961	-0.351997	-0.373207	-0.259519	-0.203416	-0.0309769	0.463555	0.213884	-0.128122	-0.0971475	-0.469775	0.118134	0.555419	-0.167781	-0.258309	0.173892	0.674013	-0.641266	0.00895036	0.0537718	-0.117457	0.716921	-0.134801	-0.163192	-0.259694	-0.176687
HSPB6	0.244307	0.845339	0.228	0.0750412	0.137531	0.150456	0.588736	0.32395	-0.0183984	0.431482	0.804399	0.298377	0.94946	0.256888	-0.0420688	0.343166	-0.330133	0.78571	0.264481	-0.600199	-0.146603	0.103261	0.675832	0.0341917	-0.419553	0.076537	0.132599	-0.841986	0.056696	0.587376	0.457867	0.175997	-0.0949455	-0.294549	0.410248	0.893568	-0.0607435	0.153181	0.615213	0.280355	-0.478937	0.26135	0.26239	0.387022	0.726221	0.193417	-0.0331117	0.257925	0.14206
KRT16	0.933398	-0.187094	0.946651	0.329891	0.502534	0.600273	-0.373386	-0.424314	0.24797	-0.497819	-0.313419	0.984535	0.461835	0.979706	0.383057	-0.435084	0.216254	-0.347544	0.924027	-0.329694	0.417916	0.820005	0.771779	0.720564	-0.015858	0.701521	0.630408	-0.406822	-0.52261	-0.484469	-0.466899	0.956881	0.777001	0.078477	-0.499063	0.625754	-0.52691	0.547435	0.858722	-0.460187	-0.377278	0.125085	0.979266	0.846945	-0.371936	0.936068	0.706881	0.398481	-0.417489
NRG1	-0.644599	-0.300392	-0.618524	-0.605607	-0.657063	-0.67236	0.00419611	0.231764	-0.532996	0.0161646	-0.318643	-0.60777	-0.819443	-0.414719	-0.541915	0.229661	0.278671	-0.246285	-0.701716	0.666516	-0.455434	-0.121349	-0.907029	-0.513719	0.315754	-0.674145	-0.664945	0.840972	0.254481	-0.0190532	-0.00790258	-0.591868	-0.163654	-0.06858	-0.0160304	-0.762538	0.305282	-0.673623	-0.830532	0.265285	0.0301742	-0.561623	-0.549097	-0.816617	-0.159207	-0.500165	-0.451944	-0.756628	-0.0491081
NRXN2	0.0284592	-0.357642	0.0233877	-0.000850266	0.00857891	0.0186007	0.0552472	0.374061	-0.0693354	-0.482606	-0.404493	0.00594739	-0.359575	0.0345097	0.00351671	-0.493775	-0.443883	-0.455495	-0.0169496	0.894598	-0.188955	0.467962	-0.192635	0.324782	-0.440338	-0.157991	-0.0120934	0.649757	-0.717827	-0.568738	-0.539218	-0.033254	-0.0836202	-0.313131	-0.552388	-0.294535	-0.658098	-0.0240287	-0.146435	0.391313	0.285903	0.016449	0.118236	-0.0970601	-0.250984	-0.12794	0.384966	-0.0989076	0.00885403
LOXL4	-0.299108	0.0845808	-0.305322	-0.395833	-0.394631	-0.387553	0.498933	0.737742	-0.484223	-0.0363242	0.0890109	-0.253275	-0.141173	-0.119351	-0.438302	-0.210282	-0.552109	0.0398295	-0.322016	0.896744	-0.6157	0.3535	-0.283618	-0.0929907	-0.510498	-0.557202	-0.430046	0.580056	-0.430002	-0.0871933	-0.110751	-0.368556	-0.304648	-0.714634	-0.134611	-0.187528	-0.404445	-0.427147	-0.280545	0.772046	0.204145	-0.257443	-0.145786	-0.367622	0.232942	-0.278349	-0.0474376	-0.419377	0.411824
CELSR1	-0.333754	-0.340808	-0.314396	-0.0744012	-0.151764	-0.196375	-0.432745	-0.443384	0.110352	-0.193488	-0.365577	-0.361447	-0.605827	-0.36371	0.0943464	0.0995322	0.642446	-0.299712	-0.347608	-0.149998	0.410926	-0.528884	-0.545093	-0.349003	0.858019	0.0554464	-0.149458	0.361437	0.534977	-0.0890663	-0.159594	-0.193897	0.251656	0.480736	-0.125222	-0.556792	0.526214	-0.161954	-0.511937	-0.4523	0.192497	-0.154408	-0.416131	-0.381994	-0.332954	-0.180321	-0.310337	-0.207141	-0.384855
SULT1A1	0.874209	0.226165	0.864042	0.590209	0.713511	0.75947	-0.0268386	-0.168224	0.497913	-0.333314	0.0772204	0.869159	0.759262	0.721192	0.565842	-0.214323	-0.169783	0.0371148	0.860166	-0.554658	0.464165	0.537204	0.947603	0.739029	-0.334806	0.718855	0.763641	-0.737283	-0.509146	-0.205931	-0.2868	0.828547	0.430035	0.115552	-0.331771	0.886832	-0.585585	0.73542	0.970764	-0.239704	-0.418829	0.575321	0.851033	0.903245	0.0225327	0.639304	0.699911	0.687832	-0.445486
AKAP12	0.556779	0.559685	0.559113	0.0824262	0.227101	0.282529	0.402517	0.280566	-0.0218974	-0.113691	0.355233	0.643699	0.774779	0.659235	0.0581111	0.0820973	-0.169841	0.345241	0.512328	-0.341027	-0.0103942	0.640427	0.701731	0.363321	-0.338414	0.235605	0.283745	-0.556209	-0.340058	0.109796	-0.0776271	0.522186	0.356762	-0.282193	-0.164592	0.910075	-0.459969	0.245695	0.753963	0.208502	-0.684075	0.215089	0.656135	0.526346	0.389798	0.476753	0.339238	0.188508	-0.353233
THNSL2	-0.200758	0.432883	-0.189412	-0.463696	-0.434531	-0.422383	0.29984	0.146239	-0.40205	0.0505986	0.406486	-0.0723473	0.284473	0.076799	-0.322419	-0.0572105	0.240776	0.382854	-0.165658	-0.159965	0.00678173	-0.0209	-0.00806091	-0.448826	0.510563	-0.083671	-0.391988	0.0408152	0.367822	0.282601	0.0443467	-0.0786275	0.435923	-0.520111	0.0409446	0.194568	0.268662	-0.437359	-0.0277311	0.139802	0.0737405	-0.42684	-0.118065	-0.164909	0.411123	0.269154	-0.427127	-0.396259	0.218214
OLFML2A	0.0391278	-0.313165	0.0431699	-0.172084	-0.129711	-0.0967254	0.0835903	0.386841	-0.24883	-0.435314	-0.371248	0.0634115	-0.310292	0.166321	-0.152964	-0.455645	-0.323921	-0.414844	-0.00667226	0.885292	-0.29269	0.595885	-0.188087	0.25079	-0.358858	-0.222117	-0.118771	0.652574	-0.659745	-0.514067	-0.492118	-0.000710189	0.0373042	-0.423767	-0.515631	-0.236108	-0.602873	-0.150675	-0.12148	0.408272	0.163726	-0.172439	0.17583	-0.116373	-0.218989	-0.00347453	0.311406	-0.249709	0.0377797
TENM2	-0.313076	-0.323557	-0.312083	-0.279438	-0.308621	-0.315231	0.124727	0.4448	-0.297912	-0.338261	-0.332529	-0.311099	-0.55174	-0.210965	-0.240211	-0.377788	-0.313078	-0.366817	-0.349639	0.992568	-0.327867	0.243386	-0.514049	-0.0293383	-0.204087	-0.411531	-0.339705	0.868176	-0.428972	-0.407182	-0.405415	-0.333532	-0.149981	-0.410001	-0.406124	-0.540734	-0.370115	-0.348437	-0.47894	0.480127	0.401971	-0.239785	-0.207262	-0.437902	-0.161253	-0.309349	0.0452352	-0.39794	0.161311
OAS2	0.347755	-0.0560174	0.368151	-0.23081	-0.0910507	-0.0111881	0.131486	0.29899	-0.338141	-0.33419	-0.223903	0.443606	0.065482	0.602075	-0.219884	-0.154905	-0.0521803	-0.223171	0.275312	0.433247	-0.310807	0.881777	0.145985	0.323012	-0.288236	-0.100954	-0.011324	0.21363	-0.552588	-0.313649	-0.344437	0.326114	0.330235	-0.354959	-0.418354	0.249683	-0.550596	-0.0758108	0.271009	0.282165	-0.466803	-0.218655	0.533029	0.14719	-0.0963914	0.341148	0.352812	-0.242562	-0.27592
SMURF2	0.65293	-0.29799	0.672887	0.216075	0.330431	0.395664	-0.537718	-0.620336	0.254396	-0.606023	-0.404838	0.70312	0.176623	0.710251	0.397284	-0.507642	0.532824	-0.430316	0.661652	-0.381255	0.679084	0.448953	0.451345	0.415094	0.551781	0.724189	0.452871	-0.142693	-0.170933	-0.501656	-0.571423	0.77814	0.963498	0.167264	-0.56874	0.297713	-0.194444	0.360428	0.524661	-0.652245	-0.059406	-0.0331912	0.655802	0.581367	-0.455023	0.8608	0.431652	0.22857	-0.444542
FGF9	-0.469462	0.752973	-0.472268	-0.43305	-0.463234	-0.48281	0.600504	0.376882	-0.455269	0.953822	0.838778	-0.40549	0.403756	-0.319628	-0.57976	0.837091	-0.0498165	0.894142	-0.442208	-0.405775	-0.61833	-0.421606	-0.0660679	-0.650651	-0.131943	-0.561636	-0.49993	-0.481446	0.68634	0.983953	0.965913	-0.510056	-0.536182	-0.214506	0.944456	0.261971	0.630549	-0.446339	-0.138452	0.387241	-0.419706	-0.223675	-0.446576	-0.343557	0.764589	-0.357433	-0.71509	-0.303514	0.443235
SERPINB7	-0.726311	0.103398	-0.716081	-0.587653	-0.67832	-0.705092	0.0538474	-0.0522303	-0.498159	0.686256	0.305845	-0.678705	-0.266048	-0.531605	-0.586964	0.416757	0.367519	0.347494	-0.659416	-0.080018	-0.380379	-0.652986	-0.577828	-0.852392	0.493114	-0.534842	-0.693093	0.15476	0.862048	0.588937	0.666507	-0.653637	-0.294504	-0.0936739	0.718868	-0.472401	0.900181	-0.668499	-0.646046	0.0148902	0.219654	-0.614186	-0.735433	-0.64601	0.217329	-0.332309	-0.865884	-0.55724	0.610821
NR1D1	0.304379	0.135934	0.3148	-0.217186	-0.117638	-0.0451901	-0.0652827	-0.23143	-0.242252	0.0248677	0.193844	0.424105	0.489826	0.551331	-0.138129	-0.334789	0.267366	0.133973	0.380115	-0.294566	0.0974688	0.340181	0.427564	-0.0207303	0.305617	0.264746	-0.0147907	-0.25572	0.0766784	0.032096	0.0119436	0.390949	0.590141	-0.405306	0.0287813	0.391908	0.0647864	-0.0817058	0.410739	-0.209083	0.0492578	-0.396002	0.373566	0.347531	0.0668407	0.748461	-0.0346945	-0.0747805	0.367633
GNPDA1	-0.727224	0.426702	-0.726966	-0.534696	-0.604622	-0.646713	0.629817	0.687804	-0.554008	0.656856	0.451288	-0.700614	-0.18806	-0.584998	-0.669566	0.739648	-0.246825	0.521953	-0.7671	0.328682	-0.83409	-0.320428	-0.56817	-0.620774	-0.313594	-0.89447	-0.683325	0.19365	0.370477	0.649965	0.640057	-0.801556	-0.762625	-0.250889	0.6032	-0.237428	0.357973	-0.621504	-0.583487	0.705469	-0.280401	-0.250537	-0.653132	-0.736549	0.549169	-0.785798	-0.628027	-0.551754	0.267661
LOXL1	0.757492	-0.515679	0.747017	0.648781	0.718165	0.7519	-0.426996	-0.267204	0.590819	-0.881981	-0.614087	0.687113	0.0282671	0.536368	0.712351	-0.843001	-0.243099	-0.697891	0.737267	0.231429	0.602302	0.613775	0.495552	0.914384	-0.265452	0.716277	0.750594	0.0898925	-0.920623	-0.912386	-0.889502	0.729411	0.463598	0.131041	-0.886972	0.164271	-0.887699	0.708509	0.543763	-0.294257	0.253744	0.486357	0.731576	0.688002	-0.580933	0.502442	0.946294	0.597234	-0.397177
ANXA3	-0.356692	0.914647	-0.371698	-0.378381	-0.389638	-0.404864	0.814938	0.602167	-0.440551	0.793726	0.985914	-0.27834	0.653541	-0.208092	-0.512806	0.534185	-0.363335	0.97908	-0.315474	-0.261138	-0.584291	-0.226148	0.15177	-0.507987	-0.340183	-0.474727	-0.435415	-0.472824	0.39623	0.883606	0.781666	-0.415986	-0.460233	-0.56008	0.756331	0.468328	0.30903	-0.388937	0.0509841	0.606803	-0.237607	-0.12786	-0.301876	-0.194105	0.931658	-0.227678	-0.56079	-0.212409	0.600846
THSD4	0.255731	0.0786027	0.277996	-0.284273	-0.183786	-0.11184	-0.186073	-0.375584	-0.264099	0.0220277	0.100743	0.385637	0.357795	0.537099	-0.166268	-0.177357	0.544527	0.0812516	0.314577	-0.425808	0.162197	0.256123	0.302502	-0.12616	0.567372	0.260699	-0.0627364	-0.23538	0.278325	0.0699557	0.0316042	0.384253	0.701805	-0.222355	0.0429936	0.312465	0.257348	-0.140021	0.317911	-0.363394	-0.0949599	-0.480087	0.318089	0.259488	-0.0164719	0.742698	-0.136777	-0.172034	0.159922
LACC1	0.981336	-0.30557	0.982917	0.646095	0.771381	0.838177	-0.54773	-0.621047	0.591881	-0.551139	-0.398418	0.957003	0.406961	0.824778	0.686672	-0.482917	0.166278	-0.437962	0.984443	-0.480934	0.686338	0.570798	0.81984	0.84489	-0.0205106	0.910345	0.864787	-0.513693	-0.52061	-0.563161	-0.509244	0.989483	0.671254	0.37124	-0.515824	0.554188	-0.514791	0.808136	0.873524	-0.662723	-0.20274	0.415608	0.928955	0.954279	-0.495671	0.838576	0.820967	0.694132	-0.490532
NFASC	-0.602269	0.600481	-0.602293	-0.704589	-0.717389	-0.719571	0.794952	0.811659	-0.780861	0.710735	0.656079	-0.50502	0.137065	-0.305966	-0.838557	0.543395	-0.34264	0.678267	-0.607762	0.367153	-0.974793	-0.0283429	-0.32791	-0.61087	-0.407176	-0.892763	-0.75815	0.108134	0.256477	0.693364	0.668888	-0.671927	-0.594668	-0.669198	0.629031	0.0192495	0.237802	-0.723161	-0.360318	0.84597	-0.25176	-0.452551	-0.45426	-0.58876	0.716458	-0.470578	-0.623305	-0.633808	0.589444
KBTBD8	0.864699	-0.361696	0.854195	0.857861	0.917526	0.9359	-0.563388	-0.601299	0.85148	-0.716008	-0.465709	0.77254	0.242192	0.53325	0.923181	-0.566892	0.0250104	-0.51404	0.859913	-0.415193	0.907546	0.304845	0.697059	0.87394	-0.00766044	0.983222	0.955223	-0.384053	-0.558572	-0.669346	-0.673069	0.867243	0.547838	0.513644	-0.66403	0.383277	-0.570583	0.925007	0.72418	-0.657308	0.055704	0.681093	0.742909	0.872568	-0.523451	0.587696	0.867182	0.844946	-0.604478
ADAMTS7	0.982134	-0.299835	0.982689	0.65572	0.77962	0.844512	-0.535127	-0.604342	0.602598	-0.579167	-0.396904	0.956582	0.410555	0.819954	0.701767	-0.511821	0.143766	-0.44092	0.984967	-0.463283	0.702884	0.57468	0.823771	0.854409	-0.0250484	0.919991	0.870475	-0.497667	-0.542757	-0.58066	-0.538792	0.990791	0.679873	0.35219	-0.545243	0.5566	-0.540846	0.813543	0.875723	-0.647575	-0.176996	0.43052	0.929958	0.956805	-0.488369	0.837637	0.833359	0.701496	-0.492202
AMDHD2	-0.490234	0.150878	-0.485728	-0.496014	-0.514943	-0.526294	0.527109	0.74864	-0.546711	0.149284	0.100347	-0.449297	-0.314406	-0.301265	-0.560488	0.258914	-0.347604	0.128444	-0.556216	0.757257	-0.737329	0.150655	-0.521134	-0.295082	-0.395069	-0.759932	-0.561872	0.547997	-0.133742	0.145485	0.108375	-0.556469	-0.459936	-0.444206	0.0600332	-0.282718	-0.12684	-0.542445	-0.481657	0.76378	-0.140116	-0.273688	-0.347375	-0.603213	0.282923	-0.552652	-0.257599	-0.563745	0.128538
RARRES1	-0.339201	0.993045	-0.354519	-0.305481	-0.317428	-0.347837	0.896994	0.697554	-0.34777	0.620222	0.972945	-0.269191	0.647218	-0.232217	-0.406811	0.555009	-0.400226	0.975746	-0.331222	-0.261957	-0.470797	-0.213887	0.148006	-0.452358	-0.324643	-0.428403	-0.376155	-0.435695	0.328415	0.832345	0.623047	-0.393163	-0.396337	-0.523073	0.576643	0.528467	0.193985	-0.330839	0.0682252	0.669959	-0.3172	0.0223826	-0.284922	-0.201431	0.984239	-0.293382	-0.490129	-0.176463	0.334266
CACNA1A	-0.756246	0.403976	-0.749945	-0.657185	-0.73475	-0.762308	0.340545	0.190763	-0.601886	0.854545	0.579085	-0.685705	-0.0387428	-0.526303	-0.704473	0.599546	0.209551	0.624602	-0.698255	-0.138172	-0.561332	-0.613935	-0.479498	-0.910178	0.299891	-0.66084	-0.762011	-0.00730707	0.874781	0.813609	0.83791	-0.716305	-0.418702	-0.249573	0.865033	-0.25192	0.874151	-0.725826	-0.557958	0.244815	0.0286186	-0.575978	-0.735695	-0.653508	0.503966	-0.396938	-0.937645	-0.586253	0.655838
DSEL	-0.522089	-0.467416	-0.503145	-0.430929	-0.485783	-0.497997	-0.108993	0.171455	-0.391392	-0.0433636	-0.450516	-0.524348	-0.85472	-0.381097	-0.408083	0.0946937	0.139592	-0.39646	-0.573193	0.761345	-0.426943	-0.0541524	-0.828568	-0.311674	0.115861	-0.585686	-0.502694	0.834816	0.0498358	-0.178971	-0.0775876	-0.509665	-0.259544	0.00834502	-0.0744594	-0.801094	0.14262	-0.501879	-0.759945	0.216226	0.127587	-0.43299	-0.450355	-0.688186	-0.311417	-0.493084	-0.255626	-0.585969	-0.00212536
DCHS1	-0.843694	-0.208924	-0.82214	-0.712745	-0.802746	-0.831282	0.0339087	0.180161	-0.617812	0.294072	-0.118787	-0.802426	-0.774984	-0.596976	-0.663116	0.298845	0.318075	-0.0553061	-0.853031	0.545105	-0.516082	-0.40034	-0.975486	-0.767106	0.431882	-0.762717	-0.824247	0.768187	0.539125	0.211948	0.258857	-0.775599	-0.289193	-0.128133	0.282147	-0.840375	0.601122	-0.816437	-0.956543	0.240695	0.213398	-0.691406	-0.778052	-0.931762	-0.0324405	-0.562141	-0.721373	-0.819983	0.288505
KLF4	0.888476	0.0311019	0.884301	0.462272	0.610898	0.678699	-0.0426519	-0.0412662	0.342024	-0.545414	-0.140622	0.90491	0.573488	0.827408	0.462448	-0.439751	-0.235914	-0.197377	0.855287	-0.140379	0.331185	0.830308	0.827421	0.828247	-0.420061	0.614074	0.678486	-0.396736	-0.779887	-0.464213	-0.525443	0.840212	0.508104	-0.0761713	-0.578565	0.738391	-0.822435	0.627163	0.889826	-0.0981684	-0.341605	0.418667	0.936131	0.831539	-0.128772	0.682276	0.820191	0.520849	-0.426906
CTSH	-0.589442	0.799816	-0.588916	-0.537997	-0.579914	-0.617818	0.674589	0.470131	-0.484763	0.591912	0.806111	-0.496339	0.310226	-0.3858	-0.534622	0.564353	0.0194298	0.836258	-0.570783	-0.264453	-0.372792	-0.445222	-0.206884	-0.764794	0.220603	-0.499031	-0.616607	-0.155712	0.686038	0.823048	0.597657	-0.546376	-0.203839	-0.427154	0.57742	0.175976	0.564034	-0.591858	-0.270884	0.45915	-0.158773	-0.293591	-0.541709	-0.484645	0.818865	-0.310051	-0.778079	-0.459471	0.318234
RP11-184M15.1	0.888181	-0.113624	0.898849	0.262043	0.432174	0.534561	-0.320257	-0.408855	0.164718	-0.325593	-0.182681	0.951385	0.55597	0.965997	0.286245	-0.403519	0.185506	-0.226394	0.903661	-0.371403	0.314954	0.777435	0.805793	0.63687	-0.0563343	0.642084	0.560209	-0.488907	-0.44305	-0.358918	-0.304096	0.90386	0.700653	-0.0115687	-0.326392	0.658258	-0.435944	0.483361	0.865974	-0.428189	-0.340492	0.0453503	0.936779	0.840498	-0.284323	0.953022	0.609456	0.371291	-0.201962
PCDH1	0.743627	-0.192661	0.715185	0.98268	0.994634	0.980589	-0.34878	-0.389968	0.94271	-0.489165	-0.248115	0.601215	0.329698	0.283329	0.946141	-0.413073	-0.321778	-0.303371	0.744577	-0.391377	0.75714	0.109627	0.714638	0.864688	-0.369874	0.854259	0.969522	-0.516847	-0.5889	-0.484985	-0.454604	0.667642	0.120091	0.513045	-0.443191	0.411513	-0.599899	0.988795	0.688926	-0.442956	0.102236	0.911324	0.581608	0.82725	-0.31641	0.282145	0.836463	0.988098	-0.436495
FOXC2	0.543389	-0.33113	0.514007	0.986073	0.943721	0.900881	-0.452463	-0.462574	0.998604	-0.505021	-0.353731	0.367062	0.0688218	0.0256165	0.975711	-0.407728	-0.25556	-0.398705	0.547611	-0.318947	0.829049	-0.148584	0.468141	0.736057	-0.210813	0.799637	0.89221	-0.332137	-0.454501	-0.514385	-0.473464	0.486989	0.0274372	0.64447	-0.439597	0.127684	-0.449775	0.925526	0.429682	-0.506145	0.302928	0.904878	0.339802	0.635083	-0.411166	0.0830772	0.72086	0.941069	-0.433357
ESM1	-0.228282	-0.169254	-0.208139	-0.278132	-0.30108	-0.305327	-0.30331	-0.38256	-0.130751	-0.155799	-0.146244	-0.174709	-0.26945	-0.0826388	-0.0764003	-0.16522	0.618698	-0.138076	-0.192226	-0.155261	0.339929	-0.280595	-0.307983	-0.396216	0.898224	0.100298	-0.252867	0.291959	0.491406	-0.046226	-0.149353	-0.0561439	0.513416	0.0257408	-0.106896	-0.316782	0.471859	-0.299961	-0.30191	-0.370431	0.314486	-0.419961	-0.240996	-0.238045	-0.168003	0.204426	-0.359097	-0.314857	-0.00420632
OSR2	0.104454	-0.344605	0.0846617	0.292361	0.269225	0.252815	0.0324988	0.327605	0.223869	-0.519176	-0.377175	0.020668	-0.285383	-0.0698094	0.265907	-0.540742	-0.623582	-0.444224	0.0670606	0.781475	-0.00345786	0.316949	-0.0616353	0.477	-0.58423	0.011731	0.210735	0.498841	-0.802904	-0.603729	-0.569569	0.00780526	-0.216044	-0.159424	-0.570675	-0.238761	-0.750646	0.225751	-0.0517896	0.333206	0.403639	0.331763	0.122034	0.0430416	-0.247202	-0.214087	0.525249	0.19433	-0.0268611
CLU	-0.270649	0.981159	-0.281065	-0.284862	-0.279543	-0.303236	0.865147	0.667484	-0.329644	0.590985	0.918571	-0.197952	0.640178	-0.159404	-0.38837	0.640764	-0.330127	0.941589	-0.282699	-0.317573	-0.462163	-0.148319	0.169644	-0.399868	-0.319404	-0.406728	-0.327073	-0.480385	0.318439	0.821016	0.607972	-0.325563	-0.353035	-0.428381	0.546651	0.577266	0.177739	-0.287042	0.116928	0.627375	-0.484404	0.0501408	-0.21044	-0.165839	0.944405	-0.271499	-0.439908	-0.166796	0.167067
PODNL1	-0.760956	0.28493	-0.74612	-0.657721	-0.737134	-0.769697	0.195089	0.0558582	-0.546084	0.640769	0.406343	-0.687787	-0.199288	-0.524387	-0.620818	0.53277	0.423672	0.465694	-0.718577	-0.161409	-0.355346	-0.64723	-0.586947	-0.92905	0.593783	-0.56187	-0.749515	0.136986	0.936461	0.678425	0.637611	-0.665144	-0.192423	-0.135871	0.665731	-0.359633	0.918024	-0.732917	-0.635375	0.0952617	0.0603694	-0.605596	-0.74844	-0.700196	0.365944	-0.34787	-0.93399	-0.63651	0.422838
EML1	0.821584	-0.481401	0.814014	0.682241	0.766133	0.804768	-0.42842	-0.284918	0.614269	-0.838648	-0.611114	0.75052	0.06822	0.592838	0.722495	-0.702093	-0.202039	-0.672792	0.784854	0.129511	0.579774	0.648815	0.5456	0.956918	-0.308554	0.72373	0.804591	-0.02422	-0.90509	-0.861248	-0.830482	0.781146	0.446772	0.235748	-0.843183	0.248876	-0.878843	0.764312	0.612123	-0.323873	0.0571524	0.538483	0.794937	0.735091	-0.576572	0.500946	0.978111	0.632507	-0.531276
LINC00856	-0.612395	-0.0454252	-0.603252	-0.612019	-0.658524	-0.656372	0.220062	0.352585	-0.648468	0.58778	0.101887	-0.573084	-0.401154	-0.384022	-0.725625	0.388087	-0.0481589	0.143142	-0.607316	0.527374	-0.839291	-0.136329	-0.613388	-0.535244	-0.181851	-0.812512	-0.682622	0.398064	0.27851	0.352333	0.538975	-0.657931	-0.589668	-0.263325	0.5457	-0.501865	0.376684	-0.652406	-0.620166	0.428348	-0.00839223	-0.567352	-0.521949	-0.657008	0.121776	-0.492099	-0.536976	-0.621552	0.559904
NID2	0.726849	-0.0960635	0.698831	0.963962	0.976719	0.96009	-0.298804	-0.381013	0.930264	-0.425675	-0.159464	0.592377	0.399433	0.274934	0.926231	-0.328252	-0.292321	-0.207352	0.728526	-0.494844	0.756943	0.0629797	0.740421	0.811276	-0.335502	0.848517	0.951524	-0.599565	-0.50426	-0.38826	-0.383422	0.656186	0.123201	0.517067	-0.376373	0.477958	-0.533339	0.972797	0.710389	-0.440579	0.036996	0.915047	0.561828	0.824337	-0.234919	0.280328	0.776785	0.98253	-0.451452
MICAL2	0.785051	-0.463132	0.786318	0.67982	0.745264	0.774904	-0.688209	-0.734325	0.713855	-0.743343	-0.554612	0.727361	0.113102	0.558436	0.810446	-0.607888	0.287611	-0.59412	0.790251	-0.414372	0.93803	0.284272	0.557026	0.719292	0.304828	0.959561	0.813875	-0.241815	-0.389989	-0.691218	-0.701693	0.84886	0.741238	0.493135	-0.681287	0.246544	-0.393317	0.759767	0.600444	-0.77812	0.111897	0.433825	0.682578	0.763864	-0.618848	0.690655	0.725989	0.655558	-0.581186
PCYT1B	-0.564238	0.677813	-0.564635	-0.502167	-0.545431	-0.567814	0.567631	0.375222	-0.515142	0.980989	0.783321	-0.501819	0.275585	-0.394897	-0.647358	0.854741	-0.0135097	0.845788	-0.537338	-0.314498	-0.680159	-0.467016	-0.19574	-0.722025	-0.093561	-0.649093	-0.585105	-0.369765	0.731004	0.977936	0.986904	-0.600409	-0.586745	-0.205339	0.97149	0.126249	0.69374	-0.529584	-0.265051	0.396694	-0.373106	-0.3042	-0.537373	-0.452359	0.716465	-0.430882	-0.780856	-0.390405	0.48523
KCNS3	-0.507782	-0.426611	-0.491118	-0.459836	-0.507065	-0.518449	-0.0312588	0.26774	-0.415293	-0.218657	-0.432936	-0.492161	-0.807033	-0.336589	-0.385325	-0.124013	0.060017	-0.411122	-0.554461	0.882754	-0.352721	0.0396349	-0.796546	-0.287995	0.15168	-0.537595	-0.521791	0.958633	-0.0697775	-0.287641	-0.266475	-0.47489	-0.114139	-0.195043	-0.262776	-0.768103	-0.000521052	-0.535868	-0.732787	0.308222	0.283364	-0.452357	-0.410874	-0.673547	-0.26294	-0.405948	-0.211086	-0.616471	0.0377827
MRVI1	0.214735	0.0934725	0.182862	0.708032	0.637907	0.584526	-0.11259	-0.258181	0.689778	0.247294	0.171286	0.0664554	0.283975	-0.22005	0.556196	0.218524	-0.294981	0.171565	0.242919	-0.576686	0.326473	-0.462421	0.39348	0.305002	-0.381308	0.372329	0.558452	-0.682594	0.0225055	0.170286	0.28383	0.108457	-0.462622	0.579963	0.310427	0.23527	0.0244195	0.638378	0.302044	-0.280102	0.00573091	0.740916	0.0149998	0.393904	0.0375525	-0.210736	0.234744	0.753839	-0.061288
ASPA	-0.285609	0.286981	-0.293909	-0.349898	-0.344432	-0.349247	0.662916	0.867557	-0.436581	-0.0445295	0.220331	-0.238987	-0.0174874	-0.133276	-0.396818	-0.0715113	-0.618069	0.184601	-0.332722	0.789888	-0.593663	0.341826	-0.215621	-0.0832782	-0.568171	-0.554401	-0.393724	0.466464	-0.426143	0.0133682	-0.101432	-0.365501	-0.320751	-0.705727	-0.149876	-0.0220534	-0.452321	-0.383838	-0.205853	0.871843	0.0335203	-0.11432	-0.131792	-0.350933	0.400559	-0.345055	-0.0402095	-0.374152	0.233188
LPIN1	-0.544101	0.440106	-0.5352	-0.588652	-0.597966	-0.612193	0.679775	0.783333	-0.626289	0.378334	0.357241	-0.473207	-0.121885	-0.307849	-0.667797	0.587198	-0.225951	0.419991	-0.615961	0.445058	-0.79801	0.0379672	-0.464784	-0.468472	-0.304505	-0.822415	-0.639803	0.291084	0.139549	0.464659	0.364173	-0.598304	-0.468618	-0.409202	0.295747	-0.0819383	0.0959898	-0.615214	-0.426257	0.778367	-0.426508	-0.29394	-0.400007	-0.632848	0.523015	-0.571308	-0.452575	-0.618677	0.0501475
TMEM178B	0.70368	-0.137451	0.719137	0.32648	0.440479	0.49463	-0.43991	-0.572013	0.359556	-0.557805	-0.28266	0.740322	0.318247	0.698066	0.480831	-0.364459	0.465888	-0.296544	0.699838	-0.55031	0.719616	0.398767	0.565097	0.459511	0.461459	0.771495	0.547898	-0.334527	-0.154902	-0.393308	-0.505101	0.807788	0.900177	0.247558	-0.51764	0.463605	-0.212856	0.468981	0.633474	-0.626932	-0.209774	0.144426	0.685057	0.655652	-0.33059	0.808695	0.462391	0.350707	-0.572239
MYH10	-0.0762773	0.735557	-0.107056	0.213568	0.165762	0.118867	0.505809	0.24656	0.173586	0.613968	0.806578	-0.110498	0.681336	-0.253339	0.0576081	0.44701	-0.421004	0.794806	-0.0309025	-0.593428	-0.0907956	-0.442107	0.400238	-0.14187	-0.401991	-0.013999	0.086842	-0.766295	0.279794	0.689003	0.633235	-0.166296	-0.50188	-0.0443578	0.630531	0.53006	0.196312	0.162128	0.273115	0.22441	-0.136386	0.415506	-0.166825	0.154144	0.694278	-0.232154	-0.216306	0.356126	0.312574
EPB41L3	0.58998	0.201513	0.597299	-0.0368168	0.128082	0.212929	0.249275	0.293484	-0.169879	-0.362452	0.0339826	0.692444	0.518982	0.785027	-0.0258528	-0.32291	-0.216883	-0.0146514	0.551257	0.154312	-0.104645	0.943678	0.568458	0.481162	-0.383094	0.182644	0.210777	-0.132469	-0.651735	-0.264812	-0.369139	0.561906	0.472271	-0.496353	-0.440395	0.6486	-0.699632	0.143693	0.646696	0.258893	-0.409858	-0.016638	0.752072	0.483477	0.101635	0.601579	0.491555	0.0339672	-0.177253
DTL	0.324487	-0.64456	0.353691	-0.0700396	0.0135332	0.072894	-0.540233	-0.361894	-0.0272088	-0.778821	-0.758554	0.372906	-0.423593	0.481076	0.13253	-0.610535	0.462017	-0.771222	0.290013	0.360698	0.355358	0.556561	-0.107801	0.29949	0.493029	0.306949	0.117547	0.56901	-0.353617	-0.762994	-0.784328	0.441714	0.789668	0.0232686	-0.784838	-0.259006	-0.31187	0.0212358	0.0168878	-0.36266	0.121492	-0.301464	0.404262	0.119814	-0.672566	0.522399	0.37056	-0.177042	-0.419856
TOR4A	-0.630733	0.343228	-0.624345	-0.34744	-0.444388	-0.500303	0.141823	-0.0609662	-0.223484	0.622397	0.430568	-0.612676	-0.0959614	-0.570943	-0.337394	0.651088	0.384109	0.504407	-0.599079	-0.451302	-0.125105	-0.802583	-0.424346	-0.776415	0.533311	-0.352895	-0.481701	-0.132846	0.945739	0.708772	0.649639	-0.558962	-0.259773	0.162326	0.673958	-0.21843	0.899166	-0.442404	-0.484366	-0.0519684	-0.0413284	-0.258287	-0.695801	-0.527179	0.370179	-0.409101	-0.801101	-0.330517	0.18122
FOXF1	-0.73753	0.512591	-0.724648	-0.627619	-0.695698	-0.738585	0.408244	0.250971	-0.51917	0.577872	0.540605	-0.656563	-0.06326	-0.513876	-0.58663	0.638727	0.318968	0.609071	-0.726867	-0.212102	-0.344061	-0.597815	-0.512835	-0.899251	0.509512	-0.569594	-0.72155	0.0631017	0.880919	0.749839	0.589979	-0.652873	-0.180588	-0.188011	0.586417	-0.169271	0.801148	-0.702172	-0.547783	0.25547	-0.119296	-0.459317	-0.708702	-0.685846	0.558447	-0.407245	-0.900053	-0.611775	0.216944
NCAM1	-0.625153	0.542322	-0.630832	-0.542963	-0.584447	-0.622523	0.835988	0.947038	-0.567055	0.2272	0.482643	-0.563592	-0.0417618	-0.435699	-0.577153	0.275232	-0.480769	0.484999	-0.669911	0.600785	-0.672684	-0.0361367	-0.436975	-0.480929	-0.330942	-0.765947	-0.659773	0.427469	0.0154346	0.383744	0.185547	-0.671373	-0.449923	-0.683179	0.137167	-0.0897933	-0.0575072	-0.63004	-0.451436	0.944278	-0.0265733	-0.211898	-0.489914	-0.647454	0.666305	-0.59326	-0.443376	-0.566888	0.261838
MFAP4	-0.377088	0.855669	-0.384633	-0.58605	-0.562973	-0.556881	0.928132	0.840878	-0.671822	0.571055	0.868444	-0.253337	0.540321	-0.0894558	-0.676546	0.338323	-0.440427	0.845029	-0.362675	0.149044	-0.744684	0.0974943	0.0365957	-0.480802	-0.396124	-0.623036	-0.589715	-0.125702	0.148648	0.688497	0.534329	-0.427454	-0.327538	-0.865607	0.488105	0.399012	0.0629358	-0.572312	-0.0207399	0.849126	-0.214373	-0.315949	-0.22658	-0.304718	0.907112	-0.178011	-0.496398	-0.45327	0.591903
MFAP3L	0.271035	-0.324861	0.243832	0.799207	0.711816	0.655604	-0.512367	-0.597197	0.863677	-0.2406	-0.236178	0.106881	-0.0189407	-0.193955	0.806821	-0.318162	-0.0606018	-0.275874	0.321843	-0.433413	0.788677	-0.484528	0.272639	0.390408	0.0814026	0.680577	0.656823	-0.305844	-0.0586257	-0.297024	-0.217496	0.260567	-0.0340095	0.639096	-0.146203	-0.0749091	-0.034944	0.698676	0.189255	-0.608755	0.505296	0.665101	0.0384233	0.424632	-0.362401	0.0141345	0.367277	0.776583	-0.130422
KAL1	-0.281032	0.837008	-0.306101	0.0155958	-0.0462133	-0.107867	0.634476	0.382016	0.0293513	0.508089	0.858807	-0.28147	0.585153	-0.372399	-0.055381	0.424992	-0.337651	0.849658	-0.247065	-0.491618	-0.0685578	-0.515748	0.201185	-0.358096	-0.151672	-0.124887	-0.128533	-0.532974	0.403135	0.718081	0.5244	-0.315659	-0.367214	-0.209516	0.515938	0.434497	0.273109	-0.0670064	0.0828349	0.349203	-0.050227	0.275309	-0.339197	-0.0721347	0.813262	-0.30002	-0.401437	0.124744	0.261394
GREM1	-0.233297	-0.828991	-0.229041	0.179062	0.0763871	0.0332077	-0.61214	-0.373353	0.278606	-0.382385	-0.772876	-0.35082	-0.931833	-0.420301	0.250044	-0.256198	0.202116	-0.749631	-0.252964	0.460679	0.268608	-0.317833	-0.62007	0.0515387	0.291259	0.0175312	0.0400064	0.682624	-0.0518707	-0.547486	-0.396296	-0.203063	-0.110264	0.519686	-0.340112	-0.883636	0.0622007	0.0529318	-0.589512	-0.340922	0.515001	0.0292502	-0.326822	-0.320575	-0.716257	-0.362727	0.102192	-0.0119315	-0.210238
RP11-343H5.4	-0.249628	-0.4235	-0.274005	0.19164	0.0801168	0.025933	-0.126605	0.0826859	0.225147	-0.371824	-0.302543	-0.349042	-0.461602	-0.446158	0.239131	-0.656807	-0.421785	-0.391614	-0.213072	0.670104	0.185269	-0.227709	-0.322611	0.0863428	-0.108788	0.012785	-0.00123879	0.635511	-0.353567	-0.482175	-0.439924	-0.266704	-0.221387	-0.146308	-0.370514	-0.591471	-0.284275	0.026371	-0.394453	0.127059	0.954223	0.139514	-0.310856	-0.199272	-0.257623	-0.303189	0.140761	0.0976953	0.3639
PRSS23	0.849777	-0.395002	0.842982	0.863844	0.920165	0.939951	-0.634013	-0.69044	0.853455	-0.547919	-0.482967	0.746127	0.195506	0.504103	0.883211	-0.344574	0.122088	-0.497462	0.83843	-0.533391	0.826293	0.229326	0.66016	0.840618	-0.025912	0.927384	0.959512	-0.49812	-0.434042	-0.559077	-0.490789	0.836323	0.426075	0.70232	-0.484802	0.356623	-0.425558	0.940926	0.696665	-0.743283	-0.118104	0.678958	0.709856	0.850626	-0.566883	0.513573	0.814666	0.85207	-0.656493
LRRC2	-0.24141	-0.348227	-0.265282	0.156345	0.0566219	0.0042116	-0.0291029	0.191688	0.184154	-0.434858	-0.265941	-0.326253	-0.418108	-0.410012	0.216907	-0.6766	-0.471893	-0.358929	-0.21683	0.724301	0.164644	-0.145756	-0.305729	0.0972685	-0.138721	-0.00922865	-0.0238972	0.670756	-0.416963	-0.492719	-0.503848	-0.257657	-0.176131	-0.243544	-0.44757	-0.528795	-0.369358	-0.00240439	-0.367872	0.226013	0.914074	0.142897	-0.27768	-0.206422	-0.188125	-0.29291	0.160072	0.059583	0.315199
KLHDC7B	0.445925	0.612326	0.446926	-0.107868	0.0289261	0.100895	0.374664	0.151811	-0.222476	0.261544	0.571111	0.567011	0.91738	0.645707	-0.163897	0.0814132	-0.0805711	0.537482	0.475665	-0.478624	-0.164275	0.497095	0.735832	0.122229	-0.241201	0.156327	0.103654	-0.69887	-0.0636363	0.351117	0.274726	0.428241	0.295615	-0.444653	0.227968	0.891389	-0.14007	0.0681367	0.725832	0.129709	-0.50302	-0.0765772	0.541211	0.504819	0.477363	0.607773	0.0697294	0.0899919	0.186929
NEFM	-0.579512	0.166706	-0.570007	-0.49376	-0.562747	-0.577767	0.0294091	-0.136383	-0.430953	0.801891	0.372051	-0.534659	-0.0976652	-0.411384	-0.538972	0.535307	0.3855	0.423851	-0.509318	-0.294361	-0.379479	-0.615164	-0.393778	-0.763739	0.401426	-0.449473	-0.566336	-0.107879	0.879335	0.677677	0.797443	-0.52878	-0.315733	0.0136531	0.842511	-0.291164	0.918006	-0.537339	-0.462797	-0.0755416	0.034351	-0.531369	-0.604229	-0.480496	0.237451	-0.243606	-0.803513	-0.425118	0.574477
TCF19	0.0571702	-0.614725	0.0934873	-0.272142	-0.220049	-0.175223	-0.520618	-0.3622	-0.18423	-0.601516	-0.704705	0.119343	-0.585804	0.276196	-0.0556359	-0.3963	0.635944	-0.684382	0.0233716	0.338318	0.244882	0.32888	-0.368661	0.00397799	0.704145	0.105133	-0.122848	0.666059	-0.0466649	-0.575945	-0.60324	0.205208	0.707317	0.0622674	-0.597712	-0.444649	-0.00560597	-0.212113	-0.245649	-0.353287	0.106827	-0.483171	0.136432	-0.150312	-0.614156	0.350146	0.077499	-0.397148	-0.374626
SLC12A6	0.858405	-0.265917	0.839347	0.932416	0.979455	0.988713	-0.465258	-0.518521	0.899486	-0.587989	-0.344849	0.746029	0.340741	0.469138	0.939764	-0.48902	-0.140028	-0.397879	0.859103	-0.44668	0.832261	0.249441	0.767145	0.900717	-0.207475	0.948984	0.993562	-0.510001	-0.586194	-0.570666	-0.547278	0.819025	0.358098	0.513504	-0.538875	0.45427	-0.59662	0.985197	0.769169	-0.573335	0.0384376	0.797192	0.719047	0.905992	-0.420606	0.491648	0.877782	0.941936	-0.516502
FAM180A	-0.393762	-0.380422	-0.382429	-0.35374	-0.387697	-0.398143	0.0392735	0.357468	-0.333707	-0.331022	-0.42331	-0.386531	-0.710284	-0.262868	-0.287588	-0.211361	-0.0928958	-0.417665	-0.451124	0.927004	-0.312549	0.159798	-0.671423	-0.136454	-0.00415184	-0.464368	-0.409102	0.924992	-0.258365	-0.369295	-0.379955	-0.384243	-0.101933	-0.247699	-0.387786	-0.6479	-0.204543	-0.423027	-0.605262	0.384589	0.267792	-0.313807	-0.290715	-0.560906	-0.230734	-0.373816	-0.0568377	-0.508455	-0.0277147
MMP9	-0.403971	-0.113179	-0.395749	-0.324174	-0.388295	-0.406615	-0.194734	-0.278098	-0.19958	0.0984309	0.0254717	-0.36734	-0.242968	-0.282097	-0.187055	-0.160888	0.413889	0.00912847	-0.32931	-0.0605775	0.155586	-0.451958	-0.361831	-0.522944	0.721001	-0.0565426	-0.37443	0.283949	0.547815	0.102713	0.0772655	-0.269638	0.214847	-0.107264	0.145691	-0.410899	0.561639	-0.391969	-0.41678	-0.232481	0.535632	-0.457667	-0.433705	-0.337729	-0.0448145	0.0454726	-0.500269	-0.324316	0.399188
CTD-2314B22.3	0.791352	-0.399913	0.779416	0.851206	0.887442	0.899943	-0.653265	-0.735954	0.862118	-0.569838	-0.432171	0.689258	0.219798	0.443082	0.906446	-0.530608	0.105975	-0.479906	0.815248	-0.523809	0.92442	0.127987	0.660182	0.770424	0.0890902	0.986246	0.922026	-0.443932	-0.388001	-0.581228	-0.528785	0.804163	0.486786	0.586224	-0.495956	0.300887	-0.378382	0.901188	0.658854	-0.774096	0.15967	0.626259	0.635178	0.842917	-0.547332	0.572403	0.750968	0.856352	-0.44984
ARHGEF28	-0.368347	-0.597778	-0.355054	0.0192665	-0.0861937	-0.140657	-0.528414	-0.408144	0.188791	-0.325993	-0.591028	-0.442546	-0.854311	-0.475738	0.16737	-0.0759078	0.470727	-0.541238	-0.388773	0.178848	0.379596	-0.504107	-0.682426	-0.221556	0.681849	0.0120859	-0.109437	0.61111	0.305545	-0.322904	-0.314882	-0.264189	0.0910814	0.514063	-0.266433	-0.804645	0.349234	-0.10957	-0.649267	-0.398883	0.408655	-0.0851875	-0.461437	-0.440978	-0.527812	-0.330241	-0.166773	-0.16442	-0.335086
IGFBP7	0.543681	-0.307091	0.534181	0.720035	0.716898	0.703934	-0.600475	-0.728612	0.793414	-0.489762	-0.330946	0.449674	0.126476	0.219582	0.821096	-0.415909	0.236191	-0.363033	0.574277	-0.593993	0.956579	-0.144402	0.459912	0.496595	0.351922	0.885601	0.735937	-0.361066	-0.101683	-0.424863	-0.443811	0.601046	0.480729	0.58804	-0.400801	0.170745	-0.120718	0.72114	0.441679	-0.768257	0.248614	0.531515	0.370878	0.619819	-0.43642	0.43155	0.486143	0.708355	-0.427128
TBC1D8	0.184791	-0.28866	0.164181	0.362074	0.350224	0.334837	0.0570852	0.334472	0.284771	-0.535533	-0.35258	0.0972762	-0.205641	-0.0151298	0.32507	-0.493409	-0.644593	-0.41405	0.137031	0.69975	0.0308475	0.355597	0.028152	0.548312	-0.637979	0.0665562	0.292278	0.397705	-0.839628	-0.591261	-0.575259	0.0776392	-0.203728	-0.112321	-0.587661	-0.129883	-0.803014	0.30846	0.0451265	0.326233	0.295742	0.424298	0.197933	0.122136	-0.218732	-0.192099	0.590494	0.269191	-0.130527
ARHGAP26	0.285044	0.79027	0.288246	-0.189322	-0.0666351	-0.0157017	0.583052	0.37259	-0.289759	0.314844	0.67307	0.408538	0.866297	0.492624	-0.255549	0.350194	-0.119111	0.676398	0.273446	-0.453101	-0.285622	0.418148	0.589989	-0.000728838	-0.280825	-0.0323938	-0.0173924	-0.65944	0.0192433	0.505317	0.342954	0.255619	0.162662	-0.427164	0.266009	0.895936	-0.100658	-0.0389027	0.600403	0.325582	-0.710935	-0.023733	0.396923	0.315015	0.653676	0.35996	-0.0469146	-0.0254341	-0.00991825
PLA2G4A	0.653806	-0.20303	0.623041	0.99388	0.981519	0.951748	-0.339062	-0.368247	0.972585	-0.498178	-0.254073	0.496008	0.250665	0.16094	0.96437	-0.403432	-0.343971	-0.307398	0.653154	-0.354083	0.779822	0.00129132	0.625719	0.815219	-0.342584	0.822267	0.93878	-0.449623	-0.552813	-0.481071	-0.465023	0.579638	0.0592071	0.541107	-0.448027	0.323024	-0.566779	0.967057	0.591456	-0.421607	0.180328	0.942698	0.475874	0.746062	-0.3089	0.174249	0.792881	0.979479	-0.440966
FAM46C	-0.617034	0.401856	-0.628423	-0.541574	-0.589941	-0.616197	0.758148	0.903719	-0.604469	0.336536	0.446965	-0.567369	-0.0625855	-0.431045	-0.625414	0.14023	-0.590524	0.421272	-0.627369	0.736125	-0.79227	-0.00531851	-0.418688	-0.439824	-0.488485	-0.801073	-0.666232	0.452479	-0.0700975	0.334487	0.26756	-0.693529	-0.586172	-0.755906	0.245036	-0.186683	-0.0798391	-0.628665	-0.462781	0.938842	0.160407	-0.288236	-0.48493	-0.610474	0.574025	-0.564078	-0.412911	-0.536657	0.581931
AR	-0.798818	0.560043	-0.789208	-0.709413	-0.777971	-0.811692	0.506909	0.361777	-0.655834	0.865198	0.655505	-0.716569	-0.0155899	-0.546921	-0.764927	0.797412	0.185004	0.729091	-0.777951	-0.14426	-0.650506	-0.579507	-0.517087	-0.946065	0.242555	-0.768354	-0.813269	-0.0236002	0.88708	0.912842	0.863741	-0.769741	-0.461129	-0.250946	0.859042	-0.164766	0.847233	-0.773702	-0.568711	0.390833	-0.2083	-0.52701	-0.752869	-0.730535	0.639547	-0.512062	-0.970518	-0.656005	0.456014
LAMA2	0.737052	0.123418	0.745644	0.122086	0.295298	0.381692	0.0953514	0.112047	0.00191388	-0.454139	-0.0681099	0.820123	0.532978	0.866597	0.14597	-0.333077	-0.115342	-0.107902	0.693426	-0.0129409	0.0840426	0.939696	0.668954	0.606944	-0.309967	0.368448	0.388601	-0.245702	-0.660533	-0.344231	-0.442073	0.718092	0.577533	-0.298002	-0.512511	0.703792	-0.711685	0.317101	0.759261	0.0636545	-0.471066	0.104072	0.864358	0.627371	-0.0189902	0.693739	0.611172	0.185015	-0.358545
TNFAIP6	0.146401	0.711326	0.145504	-0.220626	-0.142502	-0.105933	0.427336	0.145033	-0.261157	0.359536	0.710331	0.266119	0.825183	0.344477	-0.224812	0.142451	0.0175913	0.679535	0.199034	-0.554809	-0.0896134	0.126729	0.521418	-0.192657	0.0509999	0.07114	-0.0948022	-0.605339	0.260124	0.520967	0.371209	0.177996	0.260735	-0.465354	0.348614	0.720425	0.156057	-0.117908	0.470863	0.127915	-0.278228	-0.159852	0.206332	0.262788	0.61009	0.441397	-0.235795	-0.0342992	0.307989
PTGS2	0.0841321	0.717919	0.0473243	0.414096	0.381513	0.323785	0.616994	0.476091	0.359146	0.158215	0.648135	0.0241486	0.649969	-0.18083	0.296823	0.213547	-0.689177	0.615647	0.0747977	-0.324295	0.0660102	-0.187833	0.469605	0.170075	-0.610991	0.106429	0.281763	-0.576154	-0.167979	0.362203	0.177729	-0.0315188	-0.403228	-0.108685	0.142641	0.610782	-0.295146	0.349202	0.381122	0.41285	-0.130617	0.709997	0.0165176	0.251365	0.661424	-0.270098	0.131647	0.489532	-0.0434806
ID3	0.0334459	0.0774997	-0.00261327	0.539394	0.441542	0.385628	-0.0966888	-0.254632	0.53889	0.323298	0.26545	-0.0935537	0.264094	-0.332393	0.422003	-0.0045355	-0.315053	0.221554	0.116268	-0.447922	0.288811	-0.5823	0.295087	0.103383	-0.243733	0.301119	0.359553	-0.522172	0.127786	0.196167	0.324403	-0.0394064	-0.447473	0.315389	0.390252	0.0780785	0.15225	0.435707	0.150782	-0.237996	0.400401	0.510915	-0.15955	0.271773	0.0875313	-0.167851	0.0429804	0.61559	0.372118
ZFP36	0.393842	0.203648	0.401965	-0.144708	-0.00534057	0.0631477	0.35728	0.469601	-0.269531	-0.339832	0.020913	0.490755	0.341132	0.604546	-0.141823	-0.224735	-0.284923	-0.0116312	0.332766	0.360733	-0.257371	0.880883	0.34393	0.367647	-0.433728	-0.029807	0.0526183	0.0647666	-0.638339	-0.233053	-0.353907	0.353486	0.312376	-0.534781	-0.4336	0.484011	-0.685112	-0.00251585	0.431592	0.436735	-0.406495	-0.056372	0.574581	0.257492	0.147852	0.364226	0.392475	-0.115506	-0.194996
FAM111B	0.406953	-0.486025	0.430328	-0.110221	0.00625511	0.0832248	-0.302745	-0.0932452	-0.142317	-0.721228	-0.610177	0.476777	-0.219972	0.608925	0.03102	-0.634909	0.184543	-0.64562	0.366811	0.512581	0.124815	0.805591	0.0467916	0.4041	0.13667	0.206112	0.10763	0.50817	-0.587515	-0.726986	-0.743683	0.468571	0.680864	-0.233737	-0.766287	-0.0617908	-0.548407	0.0138584	0.168605	-0.0923015	0.0206538	-0.281406	0.542149	0.200273	-0.506625	0.54966	0.468207	-0.176284	-0.284711
ZSCAN31	-0.435716	0.280084	-0.419148	-0.40759	-0.440178	-0.448614	0.0983106	-0.0737594	-0.372155	0.840544	0.365062	-0.395388	-0.0308855	-0.2933	-0.508581	0.905259	0.423519	0.47711	-0.427583	-0.463947	-0.458902	-0.485696	-0.305116	-0.63134	0.233658	-0.472794	-0.438175	-0.327553	0.844643	0.775324	0.876743	-0.4253	-0.380529	0.255254	0.870222	-0.0785738	0.852263	-0.40316	-0.314541	-0.0539856	-0.503989	-0.350207	-0.449147	-0.402742	0.277838	-0.319796	-0.688661	-0.356593	0.138085
P4HA3	-0.597014	0.253199	-0.586511	-0.564703	-0.626028	-0.642586	0.111484	-0.0657698	-0.475438	0.630178	0.419709	-0.52272	-0.0434117	-0.376378	-0.533607	0.3629	0.397362	0.448136	-0.523711	-0.25088	-0.264671	-0.569308	-0.385054	-0.810614	0.559825	-0.39565	-0.621828	0.00424596	0.858822	0.617719	0.619933	-0.502901	-0.102039	-0.176622	0.663652	-0.246349	0.856163	-0.612737	-0.455169	-0.0157592	0.158184	-0.586078	-0.596987	-0.498103	0.318539	-0.141287	-0.827532	-0.498951	0.564397
TSTD1	-0.553063	0.55266	-0.560462	-0.518382	-0.566301	-0.578302	0.524225	0.376341	-0.556786	0.939212	0.74609	-0.490372	0.272608	-0.368274	-0.662837	0.53948	-0.15516	0.756056	-0.486606	-0.100609	-0.707645	-0.390494	-0.166768	-0.674019	-0.176702	-0.629171	-0.604716	-0.237898	0.576224	0.835086	0.908551	-0.595515	-0.588043	-0.415647	0.922607	0.0344137	0.582978	-0.554	-0.270173	0.432106	-0.0419431	-0.398629	-0.515885	-0.410449	0.644701	-0.330072	-0.725633	-0.383165	0.82526
IRX3	-0.0235611	-0.697779	0.0120829	-0.347711	-0.300092	-0.2488	-0.467328	-0.217407	-0.311867	-0.440337	-0.750235	0.0270663	-0.712891	0.213252	-0.217973	-0.273586	0.488624	-0.716489	-0.0704453	0.581568	-0.0752463	0.404107	-0.489897	0.0111348	0.410292	-0.136703	-0.217013	0.753023	-0.146155	-0.547637	-0.458342	0.0634172	0.41128	0.0438559	-0.460095	-0.568318	-0.0520108	-0.288145	-0.357739	-0.185938	0.0232328	-0.5388	0.0833972	-0.26356	-0.645767	0.164665	0.0770019	-0.481617	-0.253684
KIAA1644	-0.397693	-0.327654	-0.393638	-0.348188	-0.385325	-0.392085	0.12172	0.43896	-0.371469	-0.163858	-0.312503	-0.396921	-0.612139	-0.277737	-0.348353	-0.189978	-0.260848	-0.321432	-0.437497	0.967205	-0.4694	0.172305	-0.602327	-0.120651	-0.229892	-0.538445	-0.419153	0.834476	-0.310101	-0.285035	-0.227063	-0.431752	-0.289284	-0.331694	-0.229573	-0.602058	-0.232321	-0.416958	-0.563886	0.48325	0.291773	-0.301991	-0.292994	-0.528449	-0.154371	-0.412925	-0.0582051	-0.465265	0.191995
MCTP2	-0.629995	0.411458	-0.614498	-0.54184	-0.602749	-0.635688	0.218111	0.0144981	-0.429454	0.637564	0.472414	-0.559622	-0.0453436	-0.435572	-0.511869	0.67189	0.468741	0.550877	-0.604617	-0.406015	-0.2511	-0.636929	-0.430093	-0.848792	0.591399	-0.442451	-0.610042	-0.0892266	0.965047	0.750049	0.661899	-0.537671	-0.131765	-0.00240616	0.67055	-0.151746	0.908593	-0.592762	-0.465506	0.0248414	-0.16604	-0.451518	-0.634941	-0.565482	0.429554	-0.295334	-0.867523	-0.509049	0.199211
APCDD1L	-0.358368	-0.620114	-0.320547	-0.427805	-0.452441	-0.442886	-0.521091	-0.380849	-0.300449	-0.157907	-0.616226	-0.327047	-0.857405	-0.16011	-0.280628	0.0552099	0.752445	-0.537901	-0.386162	0.284105	-0.00831436	-0.139744	-0.752126	-0.376147	0.777121	-0.239348	-0.397152	0.688933	0.396232	-0.229155	-0.154476	-0.224734	0.272354	0.291173	-0.13078	-0.773561	0.474056	-0.441553	-0.65597	-0.345991	0.0750533	-0.599654	-0.326574	-0.534282	-0.555346	-0.0886561	-0.322942	-0.574798	-0.227859
PDE5A	0.333847	0.485732	0.29969	0.668563	0.649814	0.601475	0.293768	0.136647	0.623321	0.0228838	0.406956	0.237036	0.609798	-0.0339398	0.558475	0.155944	-0.521718	0.385907	0.322517	-0.527517	0.330897	-0.163541	0.608116	0.401899	-0.526821	0.393223	0.57182	-0.717827	-0.218824	0.18067	0.065198	0.225111	-0.264662	0.229251	0.0391573	0.628882	-0.32157	0.631807	0.54037	0.0646337	-0.188766	0.863036	0.210919	0.487631	0.376591	-0.109886	0.352136	0.729564	-0.271922
ENG	0.964068	-0.334741	0.953396	0.816058	0.908373	0.951909	-0.507596	-0.534029	0.75051	-0.604716	-0.416075	0.890128	0.365218	0.683507	0.823724	-0.550732	-0.0693002	-0.471803	0.96388	-0.365997	0.719815	0.495778	0.817561	0.952057	-0.226079	0.925846	0.961091	-0.478058	-0.672761	-0.637319	-0.571452	0.929636	0.481799	0.408458	-0.57165	0.499523	-0.659972	0.928887	0.848138	-0.577458	-0.0613623	0.626216	0.877582	0.964445	-0.496634	0.672093	0.930111	0.843395	-0.474389
DMKN	-0.467465	0.847079	-0.475442	-0.48242	-0.490032	-0.516608	0.96946	0.938529	-0.535665	0.438363	0.769994	-0.384444	0.348577	-0.277224	-0.564513	0.49095	-0.478535	0.781601	-0.503713	0.209218	-0.677703	-0.0168582	-0.128702	-0.457476	-0.414893	-0.670614	-0.552565	-0.0137766	0.124	0.646394	0.42143	-0.530492	-0.43571	-0.666441	0.354301	0.297445	0.00805665	-0.518163	-0.157752	0.91525	-0.318883	-0.10998	-0.340608	-0.436331	0.895553	-0.453533	-0.457355	-0.427347	0.240442
TGM2	-0.466151	0.500059	-0.459059	-0.335826	-0.389374	-0.433055	0.272576	0.0509568	-0.215401	0.366104	0.493554	-0.410464	0.11266	-0.359076	-0.258912	0.4596	0.334221	0.540268	-0.447023	-0.461239	0.0212224	-0.571526	-0.232244	-0.660472	0.571557	-0.201761	-0.406398	-0.140642	0.77278	0.602586	0.396677	-0.367435	0.0379574	-0.0471658	0.398869	0.0297766	0.664512	-0.395714	-0.274991	0.0304108	-0.0741962	-0.209521	-0.489408	-0.379384	0.479346	-0.189392	-0.666669	-0.30715	0.0392046
GAS7	0.0986717	0.0325067	0.109806	-0.461213	-0.354749	-0.278337	0.286581	0.439897	-0.577741	-0.119841	0.00960314	0.222092	0.124115	0.441434	-0.456366	-0.342189	-0.212873	-0.0448496	0.0917867	0.624328	-0.50552	0.756337	0.0576312	0.0659318	-0.301218	-0.287734	-0.29087	0.346371	-0.4558	-0.180508	-0.178772	0.0837102	0.200746	-0.755861	-0.213174	0.124775	-0.42642	-0.347383	0.107257	0.472793	-0.0491074	-0.47702	0.305034	-0.0155044	0.0833588	0.319475	0.0977676	-0.41518	0.342283
APOL3	0.801309	0.289067	0.793728	0.402298	0.545264	0.603491	0.168359	0.105083	0.273236	-0.340489	0.113659	0.830072	0.73801	0.753705	0.364891	-0.227016	-0.309075	0.0678271	0.768273	-0.267643	0.208966	0.736966	0.865539	0.704544	-0.500281	0.504171	0.596632	-0.559772	-0.650513	-0.211875	-0.313448	0.735634	0.375047	-0.142005	-0.379374	0.878891	-0.726213	0.561328	0.908424	0.0393731	-0.475102	0.444367	0.852376	0.782408	0.119659	0.58427	0.680443	0.494689	-0.371321
GRK5	0.839966	-0.320628	0.838232	0.498324	0.621421	0.682072	-0.278334	-0.160703	0.412267	-0.811262	-0.478012	0.826965	0.223532	0.744592	0.557003	-0.702683	-0.177844	-0.546351	0.803344	0.13859	0.463381	0.821657	0.612418	0.887631	-0.284775	0.655929	0.68669	-0.0394283	-0.899484	-0.781414	-0.80754	0.81709	0.583419	-0.00131531	-0.837409	0.402582	-0.898789	0.625419	0.69099	-0.202084	-0.0538725	0.375002	0.875327	0.736474	-0.431376	0.643461	0.912021	0.483471	-0.469559
RGS2	-0.504033	0.445098	-0.511714	-0.428684	-0.458568	-0.488445	0.776446	0.930428	-0.487929	0.202945	0.382087	-0.464885	-0.055406	-0.363604	-0.507312	0.27091	-0.563712	0.386792	-0.560335	0.651153	-0.706191	0.0742739	-0.367472	-0.311178	-0.520694	-0.73181	-0.534574	0.384576	-0.144792	0.293599	0.161999	-0.588944	-0.52955	-0.592607	0.107437	-0.0687356	-0.1914	-0.499234	-0.368946	0.928284	-0.10412	-0.111082	-0.373041	-0.546123	0.564393	-0.595445	-0.281472	-0.458067	0.203606
ARMC9	-0.592245	0.45611	-0.588053	-0.426619	-0.485182	-0.51826	0.443017	0.358251	-0.430516	0.860374	0.513584	-0.56995	-0.0293104	-0.48696	-0.583822	0.946987	0.014603	0.612455	-0.610013	-0.149573	-0.694438	-0.464413	-0.390525	-0.631584	-0.147316	-0.712195	-0.538636	-0.192172	0.63923	0.825788	0.87626	-0.649253	-0.696435	0.0392886	0.848883	-0.0835061	0.627841	-0.474643	-0.415055	0.371484	-0.472925	-0.213157	-0.576012	-0.555818	0.50901	-0.631021	-0.677662	-0.39486	0.207059
GRIA1	-0.482063	-0.240204	-0.476295	-0.419742	-0.462707	-0.470736	0.180032	0.463404	-0.452566	0.0741402	-0.202709	-0.477662	-0.588819	-0.342923	-0.471335	0.0584203	-0.228189	-0.184599	-0.522996	0.869988	-0.631128	0.0816551	-0.643527	-0.234538	-0.280918	-0.672656	-0.501704	0.71605	-0.153647	-0.0817836	0.0186898	-0.534761	-0.451985	-0.270738	0.0102695	-0.587623	-0.0695983	-0.484698	-0.609089	0.512499	0.130286	-0.344543	-0.379473	-0.602336	-0.0662692	-0.518212	-0.191597	-0.518462	0.237485
CLSPN	0.362831	-0.6607	0.389018	-0.00174637	0.0807106	0.137215	-0.533297	-0.334393	0.0310736	-0.825674	-0.784838	0.39751	-0.423029	0.48253	0.19003	-0.640252	0.38655	-0.801874	0.322069	0.398721	0.371276	0.585499	-0.0790437	0.375182	0.407509	0.331815	0.176741	0.570029	-0.442017	-0.812996	-0.831917	0.464006	0.755755	0.0398635	-0.835249	-0.246104	-0.399174	0.0847331	0.0464756	-0.339172	0.127263	-0.221329	0.437479	0.156168	-0.688403	0.498812	0.447142	-0.116045	-0.455549
ULBP2	0.351522	-0.487359	0.364515	0.360719	0.372456	0.374864	-0.681254	-0.716213	0.484947	-0.649207	-0.565136	0.315421	-0.232532	0.22515	0.563038	-0.432027	0.555972	-0.566465	0.352259	-0.320485	0.857256	-0.0388603	0.0859152	0.278459	0.71701	0.679482	0.429794	0.0821218	0.00998752	-0.541532	-0.608752	0.485178	0.719282	0.49694	-0.575732	-0.124831	-0.00169825	0.375982	0.134721	-0.748159	0.2218	0.140667	0.256545	0.305722	-0.585781	0.435741	0.311047	0.277936	-0.55989
RP11-175K6.1	0.69064	-0.341792	0.66502	0.776976	0.812418	0.821764	-0.238424	-0.0982051	0.679914	-0.633361	-0.401398	0.576445	0.151104	0.35295	0.732629	-0.640171	-0.535765	-0.483291	0.672776	0.185368	0.449788	0.457628	0.557932	0.927169	-0.61926	0.610882	0.793403	-0.111008	-0.934206	-0.709222	-0.641867	0.584691	0.0691098	0.173009	-0.642465	0.246027	-0.900505	0.796743	0.563325	-0.125558	0.204392	0.71001	0.627367	0.688052	-0.388198	0.247732	0.931289	0.751713	-0.277433
PTCHD4	-0.429716	0.688536	-0.425764	-0.495887	-0.509662	-0.514015	0.488529	0.239491	-0.504458	0.939318	0.787189	-0.343378	0.398843	-0.222372	-0.609682	0.786929	0.119695	0.842985	-0.390006	-0.47455	-0.565811	-0.387696	-0.0552512	-0.68376	0.0396665	-0.504182	-0.517857	-0.480983	0.76327	0.958882	0.95327	-0.435704	-0.377074	-0.210016	0.939615	0.251994	0.715819	-0.482345	-0.119058	0.257031	-0.411978	-0.352603	-0.39929	-0.313674	0.686681	-0.207333	-0.747476	-0.355817	0.462978
ZNF423	0.881661	-0.261898	0.861831	0.92415	0.979767	0.995862	-0.430615	-0.465022	0.86494	-0.540343	-0.335042	0.770167	0.362903	0.501092	0.8996	-0.460952	-0.205813	-0.387765	0.878875	-0.395895	0.734248	0.318924	0.791312	0.937868	-0.332682	0.900068	0.993689	-0.530284	-0.648524	-0.559714	-0.503771	0.818953	0.286655	0.486058	-0.501181	0.480227	-0.646749	0.988779	0.796469	-0.515449	-0.0182649	0.796428	0.75553	0.921746	-0.410952	0.478104	0.909427	0.942134	-0.479945
AADAC	0.745966	0.0672404	0.717731	0.900159	0.934085	0.924192	-0.127253	-0.219113	0.843644	-0.406482	-0.0322808	0.636864	0.535841	0.34271	0.853358	-0.28841	-0.378804	-0.0836369	0.737658	-0.478454	0.663315	0.174266	0.812238	0.808678	-0.433173	0.792031	0.911305	-0.644872	-0.557415	-0.317833	-0.364805	0.664457	0.132713	0.369172	-0.377266	0.625302	-0.613781	0.928781	0.787556	-0.288979	-0.0756553	0.908992	0.61683	0.837709	-0.0840151	0.302595	0.773933	0.93849	-0.454373
ERBB3	0.810652	-0.264288	0.786272	0.967549	0.99709	0.996985	-0.424178	-0.457242	0.921556	-0.524871	-0.319984	0.678381	0.318347	0.380149	0.939298	-0.457843	-0.253976	-0.375219	0.812435	-0.386738	0.765055	0.197211	0.740002	0.906504	-0.336583	0.890172	0.990824	-0.507806	-0.617885	-0.544635	-0.490404	0.743023	0.202465	0.52139	-0.478878	0.414002	-0.616057	0.998517	0.727962	-0.506191	0.0755649	0.854922	0.660026	0.873945	-0.396561	0.378425	0.878873	0.975305	-0.450218
SH2D4A	0.625164	0.56796	0.6078	0.425371	0.523042	0.545647	0.35635	0.190131	0.326057	-0.130697	0.414784	0.639054	0.879476	0.512115	0.369802	-0.0330053	-0.384838	0.37323	0.608154	-0.487862	0.233269	0.411489	0.864213	0.511639	-0.473387	0.456417	0.533709	-0.737245	-0.407558	0.0768658	-0.0940224	0.556384	0.203852	-0.134957	-0.153739	0.953719	-0.529791	0.528503	0.855062	0.113551	-0.437772	0.56017	0.629432	0.696159	0.397882	0.400652	0.47193	0.544238	-0.285134
PCOLCE2	0.991971	-0.180133	0.991609	0.606333	0.744506	0.815352	-0.409183	-0.488405	0.530791	-0.525713	-0.289486	0.983844	0.52001	0.864943	0.634136	-0.471226	0.0685008	-0.336899	0.991825	-0.454664	0.607692	0.648438	0.882266	0.847198	-0.121875	0.865608	0.836221	-0.549898	-0.574321	-0.509458	-0.487665	0.986933	0.654759	0.241862	-0.506129	0.663539	-0.585819	0.779246	0.933279	-0.534921	-0.256337	0.418657	0.964463	0.969103	-0.373669	0.849029	0.822037	0.673456	-0.452631
TNS3	-0.793478	0.211174	-0.787851	-0.614996	-0.69144	-0.731811	0.521516	0.674436	-0.610258	0.442645	0.229149	-0.763116	-0.437971	-0.610467	-0.688596	0.531967	-0.188564	0.289737	-0.840224	0.598338	-0.796184	-0.25618	-0.756662	-0.627997	-0.181584	-0.923926	-0.76244	0.523861	0.280458	0.425747	0.409351	-0.836841	-0.647081	-0.310419	0.382187	-0.472858	0.289966	-0.718248	-0.7502	0.70339	-0.0903516	-0.376508	-0.696197	-0.856009	0.373507	-0.784676	-0.603006	-0.68486	0.25131
IL1RL1	-0.227451	0.573108	-0.246178	-0.265467	-0.28219	-0.281932	0.482512	0.294908	-0.323563	0.64458	0.75543	-0.168949	0.566677	-0.114633	-0.363144	0.102461	-0.310489	0.69618	-0.131853	-0.181389	-0.376984	-0.198226	0.21707	-0.372584	-0.224593	-0.24199	-0.306426	-0.367944	0.281197	0.593922	0.605605	-0.261049	-0.301688	-0.558342	0.631661	0.30064	0.262452	-0.275834	0.0867449	0.338233	0.184941	-0.203349	-0.206796	-0.0330315	0.621229	0.0184046	-0.419784	-0.0877209	0.863517
PLXNA2	0.950151	-0.324789	0.943485	0.783029	0.881554	0.922571	-0.4742	-0.474885	0.733004	-0.729289	-0.463724	0.885537	0.308977	0.691163	0.826203	-0.557522	-0.0378723	-0.511375	0.927858	-0.306723	0.753399	0.545504	0.760325	0.950395	-0.162153	0.914001	0.936794	-0.377475	-0.704335	-0.692371	-0.690703	0.931687	0.568488	0.391116	-0.704388	0.488866	-0.714202	0.895112	0.814719	-0.533019	-0.108356	0.625415	0.882264	0.913928	-0.494833	0.656045	0.944357	0.781223	-0.627112
ZMAT4	-0.468648	0.658829	-0.482065	-0.343168	-0.399186	-0.425689	0.524258	0.301827	-0.365058	0.919658	0.831847	-0.427726	0.416611	-0.377501	-0.483126	0.569666	-0.165798	0.840308	-0.398253	-0.340151	-0.51327	-0.501884	-0.0184235	-0.612671	-0.147405	-0.458329	-0.449019	-0.438289	0.619335	0.882887	0.907494	-0.509453	-0.55501	-0.297147	0.922239	0.180604	0.591349	-0.389449	-0.139868	0.336192	-0.0620347	-0.20069	-0.478788	-0.27947	0.708437	-0.304223	-0.675657	-0.194465	0.715092
SMO	-0.704204	0.603288	-0.694878	-0.683374	-0.735893	-0.761411	0.483304	0.28893	-0.623383	0.803319	0.697433	-0.606247	0.114485	-0.438378	-0.705672	0.681396	0.230181	0.752414	-0.66688	-0.254731	-0.524234	-0.539628	-0.386719	-0.914837	0.338443	-0.632239	-0.754593	-0.100252	0.888462	0.888298	0.803421	-0.650463	-0.29305	-0.309157	0.804219	-0.052514	0.83157	-0.728764	-0.447266	0.313935	-0.15662	-0.533302	-0.660183	-0.614107	0.656709	-0.339046	-0.939765	-0.604033	0.48057
TENM3	-0.266684	-0.35542	-0.246792	-0.0532252	-0.120531	-0.142425	-0.54529	-0.634008	0.069745	0.32323	-0.262564	-0.307583	-0.482952	-0.308131	-0.0359332	0.473131	0.713444	-0.160309	-0.253892	-0.434608	0.137061	-0.602044	-0.421253	-0.364952	0.63503	-0.0334285	-0.106008	-0.0504556	0.731416	0.205933	0.368194	-0.190458	-0.0685387	0.722808	0.410508	-0.474661	0.794115	-0.0906804	-0.406698	-0.611698	-0.0988324	-0.199348	-0.381166	-0.272824	-0.360644	-0.189732	-0.389775	-0.109855	-0.169346
RHOJ	0.931263	-0.153743	0.934967	0.572691	0.701476	0.763053	-0.438234	-0.553185	0.540364	-0.564337	-0.284898	0.930649	0.481911	0.814999	0.648801	-0.438962	0.210522	-0.321113	0.929613	-0.554603	0.719493	0.539868	0.818361	0.747939	0.0943006	0.898325	0.796816	-0.527028	-0.429912	-0.477658	-0.515152	0.965628	0.763894	0.291753	-0.531335	0.63257	-0.466355	0.733417	0.873006	-0.609622	-0.244974	0.388103	0.892001	0.909112	-0.361473	0.852335	0.730267	0.625468	-0.54502
SQSTM1	-0.688794	0.458807	-0.679872	-0.60927	-0.663479	-0.686698	0.468354	0.385902	-0.607851	0.913841	0.546283	-0.633052	-0.0590988	-0.483986	-0.744708	0.908079	0.0814598	0.638505	-0.692149	-0.067727	-0.79295	-0.445724	-0.476789	-0.769247	-0.0457723	-0.814097	-0.702604	-0.08577	0.718309	0.864034	0.916045	-0.721179	-0.644062	-0.113659	0.895683	-0.151491	0.715934	-0.650255	-0.504158	0.416261	-0.402872	-0.420732	-0.639807	-0.65821	0.536603	-0.586779	-0.808131	-0.565767	0.366413
CDKN2B	-0.422017	0.375835	-0.422224	-0.419376	-0.462905	-0.470701	0.189878	-0.0352696	-0.380631	0.698062	0.568668	-0.355515	0.236602	-0.254176	-0.441924	0.299746	0.201038	0.567489	-0.328371	-0.360929	-0.258987	-0.481492	-0.10277	-0.652943	0.318189	-0.277169	-0.46249	-0.24524	0.721223	0.655934	0.68383	-0.369559	-0.156866	-0.249266	0.727757	-0.00347862	0.715702	-0.444512	-0.203796	0.0140712	0.149199	-0.438172	-0.433573	-0.266521	0.418487	-0.0266637	-0.692688	-0.293645	0.695066
ESPNL	-0.309596	0.561022	-0.324716	0.0172325	-0.0367316	-0.0960724	0.608818	0.586044	-0.0154125	0.404314	0.478137	-0.349357	0.145587	-0.424751	-0.133338	0.688908	-0.432239	0.537194	-0.372183	-0.0538173	-0.39052	-0.281641	-0.100401	-0.175612	-0.514229	-0.420975	-0.136133	-0.236166	0.11154	0.527931	0.428684	-0.424502	-0.67078	0.0381892	0.371399	0.18418	0.03234	-0.060669	-0.120801	0.541956	-0.436113	0.359568	-0.320591	-0.269184	0.569848	-0.667906	-0.202675	0.00939547	-0.164466
EMB	-0.807868	-0.223559	-0.790629	-0.613264	-0.716347	-0.756535	-0.0284135	0.0873354	-0.482248	0.125681	-0.135109	-0.77642	-0.74461	-0.610973	-0.501498	0.0957139	0.336743	-0.0981722	-0.800042	0.480948	-0.263776	-0.477017	-0.919724	-0.737398	0.594235	-0.579936	-0.740797	0.792655	0.532808	0.108259	0.0898746	-0.704533	-0.125178	-0.139706	0.130281	-0.836322	0.57223	-0.740541	-0.920854	0.140523	0.428741	-0.619202	-0.772793	-0.86168	-0.0569045	-0.469208	-0.679646	-0.724959	0.277459
CACNA1H	0.885484	-0.323647	0.869011	0.913808	0.97169	0.991295	-0.493878	-0.519807	0.859079	-0.540374	-0.397205	0.773401	0.304278	0.512517	0.890962	-0.433928	-0.137495	-0.43978	0.87876	-0.40058	0.732372	0.322148	0.756066	0.936345	-0.292789	0.896347	0.992568	-0.512837	-0.624415	-0.577877	-0.500372	0.827733	0.300281	0.547512	-0.497537	0.437052	-0.61224	0.984879	0.772271	-0.568232	-0.0527778	0.766412	0.758591	0.909027	-0.474677	0.482199	0.907779	0.922502	-0.519963
ST3GAL5	0.560492	0.160862	0.567464	0.271253	0.369332	0.398876	-0.0767689	-0.199168	0.297003	-0.557401	-0.0418974	0.60423	0.429107	0.55239	0.418518	-0.297864	0.197706	-0.0652219	0.535785	-0.429898	0.60976	0.372917	0.537587	0.379824	0.290034	0.6167	0.436494	-0.286982	-0.217869	-0.266005	-0.510706	0.639958	0.765485	0.0184652	-0.547044	0.56901	-0.336037	0.373489	0.590748	-0.275825	-0.222927	0.249977	0.569342	0.53045	-0.0155883	0.608244	0.394604	0.291792	-0.576539
PCDH7	-0.332618	0.282846	-0.329384	0.0197015	-0.0569485	-0.115247	0.0386552	-0.148099	0.112505	0.498636	0.276514	-0.373657	-0.0476143	-0.446304	-0.0303326	0.799405	0.3128	0.382665	-0.349755	-0.623481	0.0213024	-0.695308	-0.214965	-0.412713	0.279832	-0.145727	-0.103189	-0.383129	0.727162	0.593742	0.562999	-0.320331	-0.32851	0.544107	0.556896	-0.0336391	0.672835	-0.0493068	-0.235223	-0.179011	-0.376306	0.146407	-0.443726	-0.264017	0.235848	-0.440894	-0.456251	0.00761119	-0.272203
SHMT1	-0.569866	0.224356	-0.563706	-0.507551	-0.54129	-0.5657	0.551788	0.736294	-0.534416	0.233016	0.159425	-0.533589	-0.330703	-0.396029	-0.573728	0.431204	-0.27292	0.211799	-0.643939	0.634486	-0.728925	0.0112397	-0.580171	-0.392701	-0.316484	-0.798326	-0.597386	0.487294	0.0216404	0.268802	0.206919	-0.628722	-0.508443	-0.341466	0.153995	-0.287822	0.0100334	-0.568819	-0.540429	0.741428	-0.231718	-0.248622	-0.44518	-0.675172	0.344481	-0.649555	-0.360911	-0.582847	0.0417063
GPNMB	-0.574247	0.320911	-0.570376	-0.586012	-0.608213	-0.623866	0.660883	0.832753	-0.633578	0.279793	0.275598	-0.514119	-0.212097	-0.347444	-0.657104	0.366274	-0.35516	0.306865	-0.633434	0.67914	-0.810624	0.0818563	-0.518194	-0.423565	-0.376554	-0.83817	-0.659947	0.474889	-0.0110946	0.314567	0.240329	-0.636263	-0.497773	-0.532328	0.187844	-0.210238	-0.0274208	-0.635738	-0.493858	0.845993	-0.184763	-0.320415	-0.422679	-0.660613	0.451004	-0.584814	-0.392773	-0.628384	0.206428
PPP1R14A	0.699703	-0.304383	0.671154	0.991565	0.986343	0.968344	-0.453335	-0.484311	0.965377	-0.476343	-0.320246	0.54382	0.228959	0.220968	0.959309	-0.452094	-0.272935	-0.37688	0.712843	-0.370913	0.78661	0.0270056	0.643987	0.836023	-0.305594	0.860679	0.958939	-0.461419	-0.541922	-0.520537	-0.446712	0.631397	0.0958433	0.574369	-0.418557	0.287107	-0.528866	0.98123	0.609421	-0.524143	0.213518	0.876747	0.518084	0.791368	-0.408442	0.259749	0.808547	0.987525	-0.372323
SOD2	-0.40321	0.961262	-0.415866	-0.403919	-0.416631	-0.439158	0.884281	0.691088	-0.458414	0.762084	0.983846	-0.323946	0.605448	-0.2507	-0.533548	0.628803	-0.366408	0.994568	-0.386577	-0.227034	-0.615083	-0.224748	0.0835307	-0.53101	-0.34676	-0.539418	-0.469977	-0.425621	0.398226	0.903823	0.757985	-0.464583	-0.482565	-0.53895	0.716497	0.462842	0.291497	-0.421575	0.00143876	0.681593	-0.340336	-0.0982039	-0.337239	-0.268252	0.97359	-0.32139	-0.576658	-0.262834	0.460982
TNFAIP3	0.684906	-0.310698	0.662358	0.971255	0.967379	0.945407	-0.499082	-0.544823	0.980893	-0.564427	-0.370189	0.537026	0.171807	0.220243	0.986723	-0.423007	-0.127354	-0.411093	0.685318	-0.44033	0.894089	-0.00956256	0.58925	0.791773	-0.118079	0.902495	0.949139	-0.421989	-0.45722	-0.538079	-0.521118	0.651559	0.228459	0.644588	-0.498146	0.266813	-0.467144	0.960745	0.573937	-0.59886	0.167484	0.859483	0.500722	0.753985	-0.436324	0.279393	0.774306	0.943402	-0.537899
PCGF5	0.820805	-0.524802	0.816931	0.809765	0.865512	0.885582	-0.679493	-0.663653	0.822948	-0.8036	-0.638057	0.726763	0.0435254	0.510818	0.902526	-0.593309	0.136285	-0.673316	0.804003	-0.304458	0.916692	0.315579	0.549199	0.856395	0.100435	0.949661	0.911459	-0.213207	-0.553687	-0.776533	-0.761511	0.84182	0.595387	0.582541	-0.749838	0.215945	-0.546028	0.872581	0.601188	-0.714536	0.0796988	0.600203	0.706033	0.782678	-0.67107	0.559819	0.86396	0.756561	-0.686004
CHN2	-0.309119	0.813484	-0.330063	-0.279048	-0.303187	-0.320525	0.706152	0.489613	-0.338175	0.743292	0.9375	-0.250449	0.656436	-0.212955	-0.404991	0.349783	-0.39941	0.902687	-0.240553	-0.259377	-0.465008	-0.269899	0.208494	-0.443938	-0.324747	-0.353602	-0.35202	-0.469932	0.34726	0.785072	0.720114	-0.365031	-0.435822	-0.554756	0.719433	0.422118	0.281216	-0.304258	0.0808426	0.507703	-0.0204261	-0.0910634	-0.284371	-0.109358	0.843988	-0.156661	-0.497411	-0.103137	0.730682
SBSPON	0.4239	-0.238783	0.387977	0.965737	0.899273	0.841656	-0.317463	-0.319918	0.965824	-0.376054	-0.235709	0.235158	0.078259	-0.117875	0.913562	-0.321427	-0.405749	-0.282102	0.430382	-0.255553	0.700649	-0.24302	0.41472	0.666263	-0.355162	0.669936	0.819067	-0.334562	-0.43698	-0.402509	-0.352863	0.336883	-0.179832	0.588346	-0.318627	0.102035	-0.431607	0.873643	0.3532	-0.357857	0.333858	0.94176	0.216099	0.543573	-0.28823	-0.0854886	0.645478	0.926652	-0.316609
ABLIM1	0.425191	0.747971	0.417077	0.0719272	0.179658	0.220364	0.481635	0.235184	-0.0341231	0.277856	0.665686	0.503317	0.967987	0.493661	-0.0150594	0.235813	-0.219503	0.646054	0.434805	-0.593874	-0.0882136	0.337114	0.770224	0.166864	-0.365428	0.185378	0.213362	-0.828929	-0.0610674	0.436846	0.30903	0.375003	0.128216	-0.297794	0.250689	0.967982	-0.173648	0.20601	0.747229	0.186093	-0.579793	0.202375	0.474346	0.515617	0.594989	0.409091	0.106066	0.253481	0.0158067
HTR2A	-0.465083	0.367033	-0.464723	-0.476806	-0.521466	-0.528706	0.219987	0.0184007	-0.437334	0.668534	0.56059	-0.390363	0.200222	-0.269163	-0.487426	0.250024	0.179721	0.552937	-0.371549	-0.2657	-0.294077	-0.455771	-0.152827	-0.682229	0.325023	-0.323643	-0.521442	-0.153665	0.696637	0.62981	0.646037	-0.407685	-0.146486	-0.329103	0.690587	-0.0474037	0.692488	-0.50718	-0.252758	0.0720943	0.20298	-0.491874	-0.460563	-0.318652	0.426224	-0.0376886	-0.713229	-0.357527	0.736941
MGST1	0.841855	-0.227312	0.830864	0.671215	0.758083	0.81003	-0.415313	-0.485226	0.564678	-0.166994	-0.218939	0.779342	0.441774	0.614746	0.57542	-0.252189	-0.0908494	-0.253328	0.861646	-0.443548	0.382664	0.404573	0.790909	0.783121	-0.394406	0.689454	0.806357	-0.659439	-0.479641	-0.327021	-0.138962	0.764832	0.181514	0.395612	-0.136637	0.512823	-0.42977	0.797709	0.797062	-0.500632	-0.215678	0.490028	0.762527	0.877549	-0.364249	0.559037	0.725328	0.75434	-0.195191
ACTA2	-0.278299	-0.278224	-0.266539	-0.00135824	-0.0811126	-0.109159	-0.471405	-0.581604	0.0981122	0.456094	-0.143085	-0.334056	-0.383601	-0.362479	-0.0335301	0.508861	0.572822	-0.0517645	-0.250443	-0.465401	0.0708557	-0.66183	-0.352117	-0.35845	0.475966	-0.0577651	-0.0850946	-0.163234	0.722913	0.29771	0.494764	-0.23505	-0.227945	0.695279	0.543109	-0.420782	0.792812	-0.05151	-0.368046	-0.55184	-0.0647756	-0.128278	-0.409479	-0.23829	-0.271539	-0.247636	-0.398816	-0.0289077	-0.023358
PTPRE	-0.489376	-0.384651	-0.471696	-0.485573	-0.522892	-0.530681	0.00549564	0.298523	-0.440378	-0.260365	-0.409181	-0.460513	-0.764481	-0.293333	-0.394251	-0.15733	0.0623222	-0.392346	-0.537786	0.884731	-0.337984	0.0877337	-0.769193	-0.287721	0.176053	-0.523612	-0.531492	0.966545	-0.08788	-0.295843	-0.308325	-0.447189	-0.045399	-0.257533	-0.309409	-0.720568	-0.032281	-0.552976	-0.701465	0.334115	0.274587	-0.470003	-0.378843	-0.659937	-0.229079	-0.357603	-0.206264	-0.638131	0.0222083
SV2A	-0.725956	0.72283	-0.724852	-0.713487	-0.756536	-0.779748	0.773101	0.676529	-0.734954	0.880872	0.797543	-0.6327	0.171756	-0.456117	-0.831093	0.751643	-0.156351	0.844806	-0.71643	0.0534279	-0.86673	-0.338308	-0.37283	-0.814947	-0.158814	-0.86978	-0.805479	-0.053226	0.603133	0.920377	0.860936	-0.760683	-0.602058	-0.512041	0.832423	0.0214645	0.555691	-0.758807	-0.429149	0.70315	-0.27993	-0.44934	-0.628527	-0.659139	0.815684	-0.533743	-0.84208	-0.630103	0.565496
TFAP2C	-0.334409	-0.275635	-0.333245	-0.286444	-0.316119	-0.325049	0.176706	0.496986	-0.31438	-0.266348	-0.295637	-0.335345	-0.544715	-0.236813	-0.27463	-0.256836	-0.337449	-0.315421	-0.382001	0.976587	-0.404204	0.233107	-0.527072	-0.0422812	-0.276679	-0.47475	-0.353797	0.823503	-0.410143	-0.33711	-0.328039	-0.372175	-0.238117	-0.375035	-0.338549	-0.517433	-0.35395	-0.354379	-0.486667	0.528054	0.293443	-0.212782	-0.226258	-0.465037	-0.116342	-0.383126	0.0257648	-0.405559	0.122155
NR3C2	-0.498043	0.5015	-0.482817	-0.450589	-0.483473	-0.505922	0.311937	0.118255	-0.401024	0.788707	0.516179	-0.441405	0.0633945	-0.34041	-0.524879	0.967205	0.35329	0.630524	-0.509582	-0.479487	-0.447331	-0.498396	-0.303541	-0.696184	0.245605	-0.515805	-0.495531	-0.323803	0.858488	0.860831	0.832449	-0.479147	-0.346232	0.140442	0.804801	0.0370527	0.806177	-0.460335	-0.310295	0.112004	-0.574133	-0.289703	-0.492812	-0.46388	0.483397	-0.386346	-0.742728	-0.405593	0.0239788
ADAMTS1	0.80633	-0.0325432	0.779489	0.891892	0.933824	0.939204	-0.271017	-0.392062	0.834787	-0.371042	-0.0703172	0.705692	0.562442	0.427386	0.853952	-0.402745	-0.280161	-0.13739	0.829857	-0.542889	0.713051	0.181658	0.872533	0.810985	-0.337572	0.879054	0.933245	-0.686108	-0.512488	-0.352258	-0.336855	0.743693	0.223598	0.365424	-0.327401	0.605214	-0.539386	0.940453	0.833611	-0.441614	0.0348515	0.805124	0.667907	0.919658	-0.182798	0.465319	0.768668	0.959041	-0.296053
PDGFC	-0.367387	-0.510042	-0.331192	-0.521303	-0.525267	-0.510354	-0.290049	-0.0777372	-0.426079	-0.289333	-0.565553	-0.310407	-0.811661	-0.107011	-0.366256	-0.0480582	0.54197	-0.506881	-0.418465	0.553011	-0.142316	0.0812027	-0.752872	-0.329419	0.597085	-0.352591	-0.475915	0.849481	0.167108	-0.298512	-0.302538	-0.252105	0.283418	0.0122474	-0.303391	-0.703188	0.220252	-0.529011	-0.64082	-0.0520871	0.0622304	-0.612737	-0.270202	-0.580796	-0.427025	-0.112476	-0.254765	-0.677742	-0.231237
MCF2L	0.990429	-0.281047	0.990217	0.595253	0.735545	0.81007	-0.415057	-0.41868	0.502969	-0.607374	-0.397024	0.976399	0.414092	0.868782	0.616458	-0.547069	-0.0094737	-0.449431	0.978217	-0.254432	0.539032	0.749433	0.818393	0.911694	-0.223009	0.809073	0.824104	-0.404907	-0.718043	-0.626575	-0.580799	0.969079	0.614452	0.200478	-0.602679	0.577059	-0.70916	0.765539	0.883679	-0.459118	-0.220645	0.406671	0.983183	0.93317	-0.449171	0.805637	0.897895	0.638165	-0.456015
LPCAT4	0.920232	-0.359475	0.919604	0.750991	0.842983	0.885114	-0.618952	-0.692002	0.73737	-0.622594	-0.466033	0.861711	0.287124	0.67667	0.81405	-0.459413	0.204853	-0.494452	0.915541	-0.529777	0.837665	0.392204	0.730957	0.831301	0.0822222	0.966537	0.915236	-0.473054	-0.455794	-0.596793	-0.569929	0.939594	0.645978	0.538388	-0.56889	0.448743	-0.460468	0.869542	0.780694	-0.74458	-0.130158	0.534683	0.822933	0.902159	-0.549106	0.718328	0.81382	0.760747	-0.625284
STC1	-0.49835	-0.00735455	-0.503396	-0.434003	-0.478076	-0.49668	0.434752	0.697561	-0.4677	-0.0696646	0.00981357	-0.472295	-0.373323	-0.345983	-0.437236	-0.196562	-0.465407	-0.027546	-0.522595	0.962512	-0.549911	0.130428	-0.523575	-0.24166	-0.320728	-0.621367	-0.533857	0.769654	-0.287122	-0.101409	-0.145087	-0.53923	-0.344869	-0.627926	-0.153177	-0.43279	-0.25926	-0.523102	-0.526275	0.736045	0.364896	-0.292209	-0.372186	-0.567657	0.176342	-0.449882	-0.17976	-0.506007	0.385821
KIAA1755	0.183135	0.637643	0.144587	0.509528	0.475193	0.424829	0.421857	0.203527	0.466257	0.221434	0.640329	0.114393	0.733179	-0.116924	0.397747	0.126995	-0.562273	0.593462	0.214953	-0.548842	0.227568	-0.282686	0.599635	0.192252	-0.47591	0.29407	0.392423	-0.743913	-0.0588656	0.363851	0.243692	0.0885081	-0.313019	-0.00285876	0.238041	0.636742	-0.163733	0.45678	0.482102	0.155037	-0.0106584	0.699758	0.0690665	0.405082	0.562323	-0.0930709	0.135609	0.623976	0.0876709
PAQR4	0.105678	-0.530096	0.136381	-0.321648	-0.244379	-0.185344	-0.307281	-0.0767755	-0.301728	-0.621092	-0.632382	0.183681	-0.478956	0.36787	-0.150923	-0.492075	0.343182	-0.639288	0.0620888	0.604342	0.0237625	0.586216	-0.287908	0.114761	0.361606	-0.0141906	-0.153947	0.728598	-0.32973	-0.621809	-0.646558	0.202074	0.603753	-0.210956	-0.659734	-0.339874	-0.283427	-0.242656	-0.162939	-0.0628211	0.0859144	-0.478023	0.244521	-0.119501	-0.503288	0.343236	0.192992	-0.428169	-0.245767
SEMA3D	0.784178	-0.382861	0.800093	0.225557	0.382645	0.477995	-0.353493	-0.240406	0.118449	-0.527872	-0.511239	0.81861	0.138505	0.852161	0.240798	-0.407626	0.0912265	-0.529808	0.741339	0.0994882	0.151246	0.910743	0.490491	0.724624	-0.219955	0.431134	0.491274	-0.0751687	-0.688511	-0.607767	-0.517472	0.766419	0.545694	0.055937	-0.559059	0.342979	-0.642778	0.418247	0.609147	-0.258891	-0.372459	0.050291	0.86952	0.619422	-0.495073	0.680134	0.730447	0.229765	-0.42029
CDC6	0.488573	-0.633614	0.513459	0.0535345	0.156873	0.225517	-0.54568	-0.374101	0.0666245	-0.831068	-0.756626	0.529211	-0.29347	0.606111	0.236092	-0.687358	0.36906	-0.784436	0.455713	0.318741	0.40657	0.673199	0.0699456	0.464249	0.358018	0.424828	0.265428	0.451805	-0.500839	-0.826195	-0.835368	0.58375	0.8167	0.0220724	-0.840306	-0.118161	-0.45947	0.167786	0.192731	-0.380946	0.0892159	-0.187644	0.564258	0.293586	-0.685201	0.624909	0.527136	-0.0331643	-0.439602
PARD6G	-0.731829	0.463217	-0.723373	-0.67909	-0.735464	-0.755213	0.481282	0.393053	-0.676938	0.943009	0.583595	-0.662958	-0.0457995	-0.489965	-0.8045	0.837214	0.0798232	0.661377	-0.717852	-0.0277196	-0.821409	-0.452702	-0.49215	-0.82999	-0.00795681	-0.840019	-0.770692	-0.043941	0.744938	0.876368	0.93364	-0.753371	-0.623567	-0.217963	0.923584	-0.179971	0.749547	-0.722319	-0.53364	0.435984	-0.299174	-0.512225	-0.673317	-0.686063	0.558852	-0.548329	-0.866483	-0.620794	0.510096
GPRC5B	0.198247	0.817247	0.202885	-0.190629	-0.0860445	-0.0498445	0.595733	0.377689	-0.268676	0.357265	0.681028	0.310273	0.793735	0.381225	-0.258422	0.496396	-0.0697265	0.708224	0.172727	-0.504985	-0.284051	0.2958	0.495615	-0.0737156	-0.229079	-0.0847433	-0.0498489	-0.659513	0.126327	0.57832	0.397233	0.171137	0.0953609	-0.317855	0.315254	0.844441	-0.00548824	-0.0614328	0.511509	0.321528	-0.780639	0.0129841	0.293972	0.223506	0.678378	0.231137	-0.120426	-0.0486654	-0.116782
FGF1	-0.354748	0.497074	-0.355566	-0.0310903	-0.0929887	-0.156247	0.351713	0.216244	0.02869	0.415274	0.406288	-0.379307	0.0512969	-0.441056	-0.0931622	0.818535	0.054731	0.50488	-0.40699	-0.428775	-0.122815	-0.52716	-0.192868	-0.37019	0.0382469	-0.276918	-0.159358	-0.310018	0.524914	0.610328	0.473483	-0.376105	-0.394081	0.313418	0.431831	0.106517	0.424911	-0.102775	-0.198873	0.162484	-0.48906	0.23154	-0.411017	-0.313803	0.45428	-0.548168	-0.399023	-0.0525177	-0.356105
FAIM2	0.076872	0.832989	0.0856118	-0.354916	-0.254537	-0.213357	0.616487	0.387034	-0.427381	0.492793	0.736804	0.212421	0.757806	0.337293	-0.423334	0.55555	0.00633232	0.769121	0.0649132	-0.480753	-0.409187	0.246787	0.395612	-0.234817	-0.149636	-0.211666	-0.210823	-0.612108	0.264743	0.682032	0.524581	0.0643093	0.0677282	-0.396132	0.449765	0.769482	0.145912	-0.224523	0.404799	0.348195	-0.760375	-0.167018	0.190923	0.105325	0.717634	0.215439	-0.283183	-0.199399	0.0353407
PREX1	-0.227277	-0.621565	-0.233538	0.14744	0.0614875	0.01944	-0.24602	0.0737725	0.173266	-0.416173	-0.609251	-0.33458	-0.777913	-0.395945	0.162929	-0.316469	-0.230224	-0.615982	-0.269864	0.774133	0.0154727	-0.072346	-0.537184	0.162575	-0.158929	-0.15177	-0.00331906	0.750403	-0.389141	-0.552402	-0.454141	-0.266924	-0.292469	0.180496	-0.428728	-0.724716	-0.296365	0.0202252	-0.510158	0.0984504	0.475062	0.128612	-0.255978	-0.324771	-0.478726	-0.47401	0.221967	-0.0310027	-0.118137
ADAMTS5	0.716268	-0.012238	0.716292	0.196431	0.347537	0.42828	0.0656039	0.155155	0.0490042	-0.461329	-0.146432	0.765561	0.439273	0.78483	0.180332	-0.465551	-0.307185	-0.209396	0.683679	0.198031	0.0179205	0.942423	0.631131	0.693321	-0.51228	0.330672	0.418118	-0.140316	-0.823562	-0.455	-0.472087	0.657598	0.399478	-0.326652	-0.526249	0.571987	-0.830567	0.362129	0.700706	0.128107	-0.279227	0.15743	0.831626	0.620203	-0.10336	0.598379	0.699162	0.250162	-0.191423
GYPE	0.834466	-0.429659	0.825251	0.633949	0.728939	0.777803	-0.36292	-0.224108	0.537202	-0.74791	-0.533568	0.776489	0.154546	0.63985	0.644988	-0.701688	-0.272327	-0.605024	0.807886	0.157428	0.466479	0.714471	0.6013	0.953928	-0.415835	0.672131	0.771116	-0.0713472	-0.935987	-0.808366	-0.749007	0.776925	0.395516	0.131397	-0.762587	0.308072	-0.899899	0.73197	0.658248	-0.253001	0.0416389	0.48933	0.826512	0.759468	-0.516581	0.533867	0.966964	0.613546	-0.395606
TRPC4	0.757516	-0.240227	0.730831	0.978815	0.99569	0.984059	-0.365016	-0.375557	0.93836	-0.561988	-0.314096	0.615682	0.277754	0.304296	0.952757	-0.450095	-0.320817	-0.368617	0.748912	-0.320644	0.76065	0.165483	0.68748	0.898337	-0.372021	0.851833	0.973591	-0.446767	-0.647463	-0.553271	-0.528679	0.683074	0.150916	0.509211	-0.521369	0.381832	-0.656158	0.987756	0.675111	-0.430626	0.098654	0.906228	0.605852	0.817575	-0.361528	0.28438	0.87799	0.968149	-0.490661
RRM2	0.177519	-0.730392	0.196885	0.0255967	0.0560596	0.0829094	-0.516922	-0.263027	0.0789279	-0.825052	-0.823419	0.17358	-0.61293	0.224582	0.209482	-0.652097	0.272307	-0.842955	0.13635	0.563722	0.353189	0.395885	-0.271861	0.305544	0.367064	0.229974	0.111554	0.741308	-0.43396	-0.835503	-0.843373	0.264102	0.558195	0.0733489	-0.831916	-0.466492	-0.376838	0.0424293	-0.167651	-0.258719	0.324808	-0.16187	0.223695	-0.0128653	-0.702462	0.25164	0.38841	-0.12863	-0.391973
RUNX3	-0.317409	-0.32409	-0.31583	-0.266516	-0.296902	-0.305041	0.127183	0.452685	-0.28992	-0.299717	-0.340258	-0.322267	-0.571871	-0.227871	-0.246577	-0.294852	-0.314085	-0.361987	-0.362977	0.979635	-0.366063	0.233359	-0.529826	-0.0225487	-0.247926	-0.442307	-0.331774	0.841508	-0.419757	-0.378989	-0.361686	-0.350027	-0.210336	-0.349602	-0.368042	-0.543205	-0.357761	-0.334769	-0.488056	0.485365	0.325072	-0.212366	-0.214769	-0.450555	-0.16474	-0.361573	0.0473769	-0.390655	0.113055
ANPEP	0.11445	-0.538365	0.124767	-0.114254	-0.0710937	-0.0333463	-0.188124	0.115303	-0.143753	-0.645065	-0.595224	0.13408	-0.446835	0.231287	-0.0155713	-0.653246	-0.0949008	-0.644418	0.0792296	0.834635	-0.0278392	0.57621	-0.217537	0.295374	-0.0582937	-0.0234583	-0.0346147	0.756059	-0.628155	-0.717923	-0.696862	0.131844	0.299451	-0.295984	-0.69951	-0.358785	-0.559192	-0.0894737	-0.137436	0.138775	0.318572	-0.221618	0.226043	-0.0591024	-0.458775	0.163019	0.37127	-0.220295	-0.0627398
ALCAM	0.853791	-0.33997	0.842023	0.898663	0.949603	0.963654	-0.576128	-0.640212	0.88577	-0.575424	-0.42476	0.746512	0.25882	0.486835	0.921581	-0.41368	0.0335755	-0.455879	0.849488	-0.522005	0.860828	0.21902	0.707565	0.858295	-0.0654319	0.957481	0.979304	-0.50799	-0.478356	-0.564913	-0.523591	0.836287	0.421999	0.632974	-0.514658	0.397984	-0.481353	0.963787	0.728098	-0.695155	-0.0385663	0.730226	0.709468	0.878061	-0.508116	0.516673	0.834237	0.895601	-0.606244
ABLIM3	0.622419	-0.343414	0.604232	0.609304	0.660878	0.681729	-0.166349	0.0254608	0.49896	-0.614001	-0.429035	0.535812	0.0678629	0.377941	0.561403	-0.565818	-0.513776	-0.495203	0.58406	0.342953	0.264502	0.575744	0.441909	0.863416	-0.649085	0.440449	0.652295	0.0189584	-0.951931	-0.694802	-0.627611	0.514462	0.0534829	0.0810304	-0.645182	0.195271	-0.912266	0.647155	0.476945	0.00160045	0.0851207	0.567599	0.610571	0.565105	-0.373743	0.203085	0.876882	0.569045	-0.29845
LEPREL1	-0.343387	0.423885	-0.330115	-0.202722	-0.240819	-0.282982	0.171376	-0.0296066	-0.0860752	0.318509	0.340537	-0.31265	0.0334849	-0.297386	-0.153166	0.67097	0.427532	0.434346	-0.369339	-0.567461	0.0570304	-0.518058	-0.219686	-0.516515	0.516311	-0.15399	-0.253107	-0.237965	0.736714	0.564436	0.380319	-0.266112	0.0124129	0.257119	0.356265	0.0688335	0.626859	-0.238633	-0.21311	-0.0759085	-0.393341	-0.0532979	-0.382336	-0.315801	0.355458	-0.249575	-0.531068	-0.212588	-0.334444
PRUNE2	-0.137776	0.651249	-0.175705	0.120422	0.0819343	0.0370392	0.798242	0.800544	0.00779268	0.277755	0.653791	-0.171642	0.486934	-0.271833	-0.0477715	0.122399	-0.933745	0.597692	-0.141252	0.21096	-0.388285	-0.0285421	0.237144	0.0522811	-0.888218	-0.28178	-0.0299047	-0.229227	-0.330664	0.344645	0.245702	-0.296119	-0.656622	-0.48117	0.213549	0.383448	-0.397923	0.0423144	0.142496	0.783302	0.0296927	0.432494	-0.121463	-0.00521871	0.70619	-0.432368	0.0300757	0.19384	0.35668
A4GALT	0.553602	0.0922079	0.53304	0.516212	0.5799	0.589759	0.212515	0.325452	0.396784	-0.481027	-0.0721917	0.501347	0.344055	0.353065	0.451728	-0.311325	-0.632427	-0.124519	0.493484	0.197636	0.145462	0.564202	0.533045	0.739751	-0.743114	0.319874	0.555069	-0.165424	-0.861269	-0.400563	-0.478868	0.433337	-0.000772207	-0.0866657	-0.533984	0.486542	-0.904502	0.558878	0.563429	0.267932	-0.175162	0.638235	0.573625	0.518873	0.0250611	0.114626	0.745184	0.509308	-0.380376
ZNF367	0.246323	-0.456804	0.264469	-0.152017	-0.064458	-0.00519074	-0.164528	0.10692	-0.196752	-0.652163	-0.571857	0.298066	-0.323321	0.426439	-0.0501951	-0.558811	0.00581873	-0.603684	0.193422	0.712245	-0.0469318	0.742338	-0.0999481	0.344858	-0.041161	0.0134334	0.00218421	0.631282	-0.632093	-0.680226	-0.687169	0.271152	0.438077	-0.290795	-0.714225	-0.176328	-0.584673	-0.0698839	0.0131716	0.113716	0.0581151	-0.251415	0.38918	0.0372913	-0.428717	0.305017	0.414198	-0.240907	-0.218154
MAP3K7CL	0.340318	-0.704298	0.351421	0.311846	0.333043	0.343798	-0.597588	-0.404749	0.382511	-0.940201	-0.822545	0.295389	-0.488731	0.240751	0.505781	-0.705715	0.244157	-0.850469	0.302196	0.321734	0.650765	0.300729	-0.0779559	0.472352	0.381301	0.502357	0.375625	0.538632	-0.472627	-0.891865	-0.938238	0.424981	0.622188	0.263774	-0.921618	-0.326642	-0.444095	0.315058	0.00957013	-0.425255	0.352892	0.124448	0.320384	0.196217	-0.726071	0.308403	0.545654	0.160206	-0.561915
HS1BP3	-0.657624	0.209976	-0.657683	-0.51864	-0.576927	-0.608398	0.563669	0.748544	-0.554217	0.359155	0.217583	-0.634589	-0.342246	-0.503727	-0.616086	0.407775	-0.361249	0.255371	-0.707023	0.684643	-0.803893	-0.0924329	-0.61609	-0.452707	-0.388238	-0.86154	-0.649642	0.493958	0.0553144	0.32282	0.317332	-0.733338	-0.658319	-0.387733	0.283603	-0.36832	0.0696258	-0.605997	-0.610299	0.77516	-0.0802965	-0.275053	-0.548602	-0.721108	0.368646	-0.721829	-0.428496	-0.576654	0.268566
ZFP36L2	0.18601	-0.224185	0.183548	-0.0137574	0.0412553	0.0737339	0.138754	0.418775	-0.115862	-0.469432	-0.310788	0.195018	-0.144939	0.245062	-0.0218239	-0.46022	-0.451677	-0.362904	0.134172	0.790241	-0.227623	0.660522	0.00114862	0.406923	-0.519882	-0.107937	0.044844	0.483658	-0.784227	-0.521905	-0.517737	0.116999	0.0206214	-0.395256	-0.55224	-0.0507598	-0.746369	0.0195615	0.0626173	0.423271	0.0830907	0.0177205	0.30861	0.0502259	-0.16295	0.0371319	0.456586	-0.0732296	-0.0421983
GPAT2	0.365373	-0.498224	0.361783	0.573073	0.552883	0.529243	-0.58548	-0.549978	0.677337	-0.803215	-0.579251	0.275758	-0.241884	0.0963819	0.751456	-0.615764	0.205112	-0.615877	0.360907	-0.118463	0.923659	-0.0541702	0.125062	0.453908	0.438875	0.727335	0.561618	0.165781	-0.26806	-0.691736	-0.779106	0.448843	0.547565	0.446989	-0.741576	-0.14885	-0.282331	0.531132	0.146019	-0.588075	0.440399	0.412317	0.243079	0.350071	-0.562523	0.278797	0.49723	0.465957	-0.536988
TNFSF9	0.147782	-0.391096	0.168297	-0.248059	-0.163656	-0.099988	-0.0917046	0.170572	-0.330482	-0.290827	-0.467002	0.198027	-0.32973	0.353315	-0.251018	-0.188714	-0.00148766	-0.457119	0.086492	0.660354	-0.368692	0.682141	-0.168917	0.237853	-0.23677	-0.227018	-0.105213	0.483196	-0.489357	-0.422331	-0.319486	0.121501	0.124942	-0.19145	-0.358805	-0.182592	-0.41069	-0.152379	-0.0530233	0.19075	-0.214529	-0.310107	0.297212	-0.064511	-0.350524	0.122571	0.276442	-0.314976	-0.139624
HLA-B	-0.693977	-0.457545	-0.678258	-0.420775	-0.536441	-0.572956	-0.325654	-0.228301	-0.295072	0.229317	-0.293845	-0.710216	-0.81909	-0.602057	-0.359474	0.137044	0.441206	-0.244366	-0.666516	0.313641	-0.175068	-0.584911	-0.863094	-0.621305	0.578611	-0.44196	-0.556455	0.630202	0.583332	0.0641566	0.202977	-0.610526	-0.221934	0.185718	0.268317	-0.920461	0.682905	-0.542421	-0.874267	-0.157568	0.437691	-0.534758	-0.726144	-0.724495	-0.299727	-0.440487	-0.590387	-0.526094	0.295649
NTM	0.162723	-0.651374	0.197216	-0.10093	-0.0631499	-0.0155414	-0.807397	-0.823713	0.00427978	-0.262987	-0.621749	0.196434	-0.428743	0.291175	0.0644546	-0.207102	0.894078	-0.583663	0.184368	-0.218893	0.407995	0.02853	-0.178246	-0.0366283	0.869818	0.323141	0.0494695	0.199734	0.310501	-0.353957	-0.238984	0.319907	0.664236	0.426769	-0.196163	-0.362196	0.385262	-0.022743	-0.101848	-0.797891	0.0646972	-0.438229	0.140678	0.056379	-0.700198	0.489536	-0.0179696	-0.154191	-0.239826
PNMA2	0.709682	0.000285231	0.680472	0.932354	0.946549	0.929261	-0.231945	-0.348397	0.899495	-0.377309	-0.0589443	0.586941	0.4862	0.275592	0.896955	-0.312091	-0.302992	-0.111977	0.719396	-0.551229	0.748968	0.0406539	0.778639	0.762247	-0.319454	0.843053	0.921238	-0.653865	-0.455815	-0.31409	-0.335215	0.644256	0.135835	0.451706	-0.328475	0.542938	-0.499918	0.942563	0.736977	-0.409435	0.0374994	0.898699	0.548085	0.827976	-0.143936	0.302632	0.724271	0.970578	-0.397031
CYP1B1	0.720816	-0.200086	0.714836	0.766845	0.812341	0.82608	-0.50767	-0.639061	0.748396	-0.194085	-0.259577	0.625144	0.28766	0.397836	0.718199	0.0198346	0.157872	-0.23866	0.711708	-0.72721	0.622824	0.0646299	0.631573	0.653708	-0.0795617	0.752668	0.840819	-0.710669	-0.177757	-0.224551	-0.123616	0.685218	0.205593	0.766144	-0.126268	0.424996	-0.175649	0.844886	0.653417	-0.689727	-0.341965	0.639529	0.573094	0.753982	-0.378169	0.368151	0.598237	0.790638	-0.583112
[truncated: 468 more columns]

## Sheet: Samples corr
	CAF_H2	CAF_H3	CAF_H4	CAF_H5	CAF_H6	CAF_H7	CAF_H8
CAF_H2	1	0.764751	0.488419	0.774584	0.662794	0.519441	0.654785
CAF_H3	0.764751	1	0.732933	0.912492	0.841993	0.771063	0.781232
CAF_H4	0.488419	0.732933	1	0.604133	0.849812	0.910596	0.825584
CAF_H5	0.774584	0.912492	0.604133	1	0.712345	0.641552	0.646003
CAF_H6	0.662794	0.841993	0.849812	0.712345	1	0.941008	0.981473
CAF_H7	0.519441	0.771063	0.910596	0.641552	0.941008	1	0.929144
CAF_H8	0.654785	0.781232	0.825584	0.646003	0.981473	0.929144	1

## Sheet: NRG1 correlated genes 
GENE	Pearson correlation
CD36	-0.644599
SFRP4	-0.300392
SERPINB2	-0.618524
SCUBE3	-0.605607
NTN4	-0.657063
ACAN	-0.67236
SPON1	0.00419611
SEPP1	0.231764
ANKRD1	-0.532996
CHRM2	0.0161646
DHRS3	-0.318643
PI16	-0.60777
PTGIS	-0.819443
H19	-0.414719
DSP	-0.541915
SPP1	0.229661
PTPRD	0.278671
BCHE	-0.246285
PEAR1	-0.701716
MMP1	0.666516
COL4A1	-0.455434
PPL	-0.121349
ABCA8	-0.907029
CLEC3B	-0.513719
COL11A1	0.315754
RELN	-0.674145
ANK3	-0.664945
HAS2	0.840972
DSG2	0.254481
SCN2A	-0.0190532
DSC3	-0.00790258
TEK	-0.591868
OPCML	-0.163654
TM4SF1	-0.06858
PPME1	-0.0160304
PALM	-0.762538
NRP2	0.305282
GPR116	-0.673623
MEDAG	-0.830532
GALNT15	0.265285
GSTM1	0.0301742
ADH1B	-0.561623
TNXB	-0.549097
CRLF1	-0.816617
SFRP1	-0.159207
COMP	-0.500165
MEOX2	-0.451944
KRT18	-0.756628
MMP3	-0.0491081
RGS4	-0.437835
MASP1	0.516466
MXRA5	0.474956
PSG4	0.0961301
EDIL3	0.124515
EMILIN2	-0.421118
GPR37	0.680725
IL33	-0.556487
CADM1	0.670852
FRAS1	-0.135294
LSAMP	0.434951
FMOD	-0.64352
TINAGL1	-0.574266
NPR3	-0.119313
LRRC32	-0.390859
JAG1	-0.708292
FAM21B	0.225908
CXCL12	0.0514531
CRABP2	0.0496071
KIAA1671	-0.683963
LAMC2	-0.233145
SERPING1	-0.237989
GPR133	-0.539584
SVEP1	-0.247779
SNHG5	-0.964857
ENPP1	0.766301
LOXL3	-0.434418
PLXDC2	0.0510378
IL7R	0.726468
COL4A2	-0.392049
KRT14	-0.619038
CMKLR1	0.260392
GPX3	-0.648525
PTGDS	0.416932
C3	-0.356995
CTSK	0.629574
SCD	0.519725
PCDH10	0.23804
GALNT12	-0.572802
DCLK1	-0.860183
NOTCH3	-0.682628
ATF5	-0.585262
LRRN4CL	0.426493
PARM1	-0.285714
HAPLN1	0.229126
CD200	-0.297824
ELTD1	-0.403178
FBLN2	-0.665493
PPAPDC1A	0.295897
CDCP1	0.442647
ENPP2	0.649492
FAM107B	0.282774
PTGER3	-0.102319
MXRA5P1	0.797822
RASGRF2	0.119761
GREM2	-0.0101465
SNTB1	-0.102276
AC007362.1	0.256291
GPRC5A	-0.777712
COL10A1	0.95156
TSPAN13	-0.0839227
PLCB4	0.910438
ITGA8	-0.0799001
UNC13A	-0.368536
STK32B	-0.523034
FGL2	-0.688773
FAM65B	-0.326889
SEZ6L2	0.0702036
TGFBR3	0.221812
PLAT	-0.719597
IRS2	0.34288
RSPO3	-0.219406
ICAM1	-0.0691669
KRT34	-0.642516
EBF2	-0.539641
HECW2	-0.573035
SSTR1	0.662073
SORCS2	0.325995
ADAM33	0.478401
SDC1	0.144374
SESN3	-0.77825
AKR1B10	0.0708569
MAOA	0.0959379
FAM84B	-0.0892663
ELN	-0.691465
SFRP2	-0.218347
KIF26B	0.331951
PIEZO2	-0.117222
VIT	0.564214
PKD1P5	-0.234093
PADI2	-0.533522
ABCA9	-0.640507
S100A4	0.522458
WISP2	0.543874
EBF1	-0.384598
FGF5	0.100752
SLC7A8	0.656708
LRRC17	-0.544983
FLT1	-0.579215
SLC24A3	0.051849
CPA4	-0.355871
NES	0.60486
MGLL	-0.142921
PGM5	-0.390698
KLHL13	-0.730639
SYT15	-0.634941
CTHRC1	0.388406
PLD5	-0.319091
ACVRL1	-0.0217274
EPHA4	0.118942
SRGN	-0.625155
ABI3BP	-0.460143
PKP2	-0.24464
RDH10	-0.401522
ADAMTS15	-0.781851
ERCC6	-0.625231
COL14A1	-0.338364
CFH	-0.592136
NEFL	-0.0377885
DKK2	0.730953
MYH2	-0.337775
TMEM132A	0.0765088
INMT	-0.819
CSRP2	0.0924151
FHL1	-0.520814
BST2	0.360201
FNDC1	0.303893
NOV	-0.623884
FAM20A	0.212862
SERTAD4	0.0627055
PTGS1	-0.0432726
WNT5A	0.937514
OAS3	0.380479
HMOX1	0.641075
CPXM2	0.630703
MME	0.721325
F3	0.311161
CACNB4	-0.716416
TGFB2	0.124109
CD9	-0.501594
SLIT3	-0.332983
PTX3	-0.492177
WNT2	-0.737657
QPRT	0.463398
TFPI2	-0.625663
LYPD6B	0.207956
DAB1	0.147146
DPYSL4	0.284636
CTGF	-0.607638
EBF3	-0.515133
CKB	-0.594412
CDH2	-0.0339402
PRELP	0.423785
EPHB2	0.137125
LINGO2	-0.221809
RPSAP58	-0.323798
FAM212B	-0.652029
PLCL1	-0.749315
COL5A3	-0.289102
FTH1	0.345219
PDE1A	-0.630377
EFEMP1	-0.667509
LPPR4	-0.42945
SGIP1	0.496676
PORCN	-0.0503964
AP000525.9	-0.732095
C1QTNF3	0.211459
SAA1	0.409255
LIPG	-0.716901
PLCB1	-0.715715
FBXO2	-0.203069
SNED1	-0.390731
TMEM158	0.907742
CAV1	0.223252
ZNF704	-0.910089
MKX	0.701738
PRG4	-0.686491
CHN1	0.902474
SLC17A9	0.591687
SECTM1	-0.379157
FBN2	0.0139009
SLC6A6	0.182828
TCF7	0.17983
LSS	0.719087
TIMP3	-0.475187
SUSD2	-0.436553
TBX15	-0.252095
AIM1	0.725672
RBP1	-0.189298
DIRAS2	-0.01187
VEPH1	-0.467533
MGP	-0.83059
ID1	-0.634846
GBP3	-0.691511
FADS1	0.67111
SLC29A1	-0.387828
RP11-958N24.2	-0.196477
KIAA1456	-0.109717
KCNJ2	0.598297
EPHB1	0.906237
LBH	0.587955
LTBP1	-0.560516
CLGN	-0.1016
GALNT3	-0.222058
ENC1	-0.0208072
CDH6	-0.23529
NMNAT2	-0.596305
DAPK1	-0.140436
DENND2A	0.505798
GALNT13	0.0871886
SLC9A3R2	-0.317325
THBS3	0.0596582
ITGA2	0.0142442
SAMD11	-0.205385
C10orf10	-0.666247
SOX4	-0.0209973
FBLN1	0.0602285
PLEKHG4	-0.168955
AK5	0.892484
CGNL1	0.623453
ITGB2	0.912312
B3GALT2	0.0967867
COL13A1	0.590481
SPOCK1	-0.478668
NCKAP5	-0.661118
TNC	0.745609
PDGFRL	-0.151263
KCNQ5	0.241097
MTUS1	0.0142025
PAX3	0.438162
ACKR3	0.175489
MYBL1	0.82738
ABCC9	-0.581274
CYP3A7	-0.235699
IL18R1	-0.300805
GAS6	0.865074
PODXL	-0.43708
COL3A1	-0.599961
CCNE2	0.386872
ULBP1	-0.286549
PPAP2C	0.337884
GALNT16	0.332735
NEK7	-0.484657
SORBS2	-0.62263
IL20RB	-0.16263
HLA-H	0.480902
KCTD12	-0.649372
DRAM1	0.439896
FZD4	-0.77766
S1PR3	0.447686
HEPH	0.0131278
PTN	0.557858
SYT1	0.290987
USP53	-0.705566
ID2	-0.331798
SELENBP1	-0.180867
SIX2	-0.603232
FASN	0.617013
XRRA1	0.359262
CELF2	0.622643
CCND2	-0.523786
UACA	-0.626329
OLFML1	-0.408722
NR2F1	-0.197499
PKIA	0.000600571
HSPB7	-0.602718
FGF10	0.0189533
CFHR1	-0.0588127
AKR1B1	-0.169911
VAT1L	0.255002
HAS1	-0.661204
KIT	0.550669
RP3-428L16.2	0.260198
LRRC15	0.70977
TLR4	-0.50721
F2R	-0.643379
MOXD1	-0.278064
APOL1	-0.627074
MGAM	-0.216742
DMD	-0.657271
HTRA3	-0.131418
CYGB	-0.677039
SEMA4B	0.0872194
SIM1	-0.107489
MX1	0.0841576
WNT2B	-0.359604
SH3RF2	0.317855
HSD17B14	0.439517
MAFB	0.411259
TNFSF4	0.455997
CRISPLD1	-0.0825243
MLPH	0.917218
TRIM14	0.87315
ST6GALNAC5	0.641676
CSPG4	0.662161
FOS	0.0447777
HSPB6	-0.712362
KRT16	-0.509379
NRG1	1
NRXN2	0.445971
LOXL4	0.457668
CELSR1	0.393473
SULT1A1	-0.78547
AKAP12	-0.453903
THNSL2	-0.0961139
OLFML2A	0.482787
TENM2	0.682779
OAS2	0.271458
SMURF2	-0.35101
FGF9	-0.11956
SERPINB7	0.266881
NR1D1	-0.47118
GNPDA1	0.557911
LOXL1	-0.268681
ANXA3	-0.312618
THSD4	-0.345201
LACC1	-0.660484
NFASC	0.344709
KBTBD8	-0.615197
ADAMTS7	-0.664198
AMDHD2	0.709992
RARRES1	-0.258973
CACNA1A	0.190132
DSEL	0.943704
DCHS1	0.89622
KLF4	-0.525444
CTSH	0.00398558
RP11-184M15.1	-0.597738
PCDH1	-0.699551
FOXC2	-0.536582
ESM1	0.137371
OSR2	0.247616
CLU	-0.22459
PODNL1	0.306175
EML1	-0.278113
LINC00856	0.608304
NID2	-0.746646
MICAL2	-0.499422
PCYT1B	0.00333034
KCNS3	0.923656
MRVI1	-0.594314
ASPA	0.41592
LPIN1	0.615729
TMEM178B	-0.46741
MYH10	-0.644312
EPB41L3	-0.214016
DTL	0.348769
TOR4A	0.102892
FOXF1	0.288794
NCAM1	0.502516
MFAP4	-0.0429835
MFAP3L	-0.527407
KAL1	-0.461946
GREM1	0.586165
RP11-343H5.4	0.200177
PRSS23	-0.581416
LRRC2	0.225233
KLHDC7B	-0.656283
NEFM	0.0889277
TCF19	0.539094
SLC12A6	-0.710097
FAM180A	0.850963
MMP9	0.0796569
CTD-2314B22.3	-0.681289
ARHGEF28	0.567658
IGFBP7	-0.588197
TBC1D8	0.184179
ARHGAP26	-0.467529
PLA2G4A	-0.642666
FAM46C	0.450791
AR	0.29855
LAMA2	-0.311445
TNFAIP6	-0.610577
PTGS2	-0.547532
ID3	-0.629032
ZFP36	0.036623
FAM111B	0.28704
ZSCAN31	0.150273
P4HA3	0.0732601
TSTD1	-0.0625078
IRX3	0.731572
KIAA1644	0.763776
MCTP2	0.171174
APCDD1L	0.781911
PDE5A	-0.672926
ENG	-0.673211
DMKN	0.171895
TGM2	-0.0155977
GAS7	0.209504
APOL3	-0.59993
GRK5	-0.296963
RGS2	0.498195
ARMC9	0.29122
GRIA1	0.784385
CLSPN	0.341103
ULBP2	-0.122417
RP11-175K6.1	-0.379375
PTCHD4	-0.142423
ZNF423	-0.70012
AADAC	-0.771138
ERBB3	-0.69575
SH2D4A	-0.744135
PCOLCE2	-0.695998
TNS3	0.784498
IL1RL1	-0.455772
PLXNA2	-0.566655
ZMAT4	-0.267125
SMO	0.141609
TENM3	0.224693
RHOJ	-0.673346
SQSTM1	0.36043
CDKN2B	-0.220211
ESPNL	0.116863
EMB	0.771958
CACNA1H	-0.653425
ST3GAL5	-0.423976
PCDH7	0.0143667
SHMT1	0.735128
GPNMB	0.667409
PPP1R14A	-0.671078
SOD2	-0.202873
TNFAIP3	-0.613368
PCGF5	-0.436081
CHN2	-0.430535
SBSPON	-0.513456
ABLIM1	-0.714266
HTR2A	-0.16093
MGST1	-0.693899
ACTA2	0.1127
PTPRE	0.909989
SV2A	0.253762
TFAP2C	0.714391
NR3C2	0.163548
ADAMTS1	-0.881551
PDGFC	0.890757
MCF2L	-0.570352
LPCAT4	-0.618807
STC1	0.629666
KIAA1755	-0.781381
PAQR4	0.563608
SEMA3D	-0.116058
CDC6	0.203479
PARD6G	0.343495
GPRC5B	-0.388612
FGF1	0.100421
FAIM2	-0.323208
PREX1	0.622614
ADAMTS5	-0.278412
GYPE	-0.326989
TRPC4	-0.636491
RRM2	0.480594
RUNX3	0.714284
ANPEP	0.4835
ALCAM	-0.649308
ABLIM3	-0.182583
LEPREL1	0.0724033
PRUNE2	-0.24893
A4GALT	-0.258402
ZNF367	0.444655
MAP3K7CL	0.236943
HS1BP3	0.701937
ZFP36L2	0.318541
GPAT2	-0.157811
TNFSF9	0.527354
HLA-B	0.661327
NTM	0.157723
PNMA2	-0.8113
CYP1B1	-0.605608

## Sheet: Pearson >0.6
Table S7. Correlation matrix of NRG1-associated genes
gene	Pearson r with NRG1 >0.6	Gene	baseMean	log2FoldChange	lfcSE	stat	pvalue	padj	baseMean	treatMean	contrMean	logFC	CAF#2	CAF#3	CAF#6	CAF#1	CAF#4	CAF#5
COL10A1	0.95156	COL10A1	264.739	2.48622	0.496984	5.00262	5.65553e-07	0.00027518	264.739	487.084	42.3935	3.52226	467.436	573.659	420.158	73.7539	6.20881	47.2176
DSEL	0.943704	DSEL	7443.22	1.33412	0.271793	4.90861	9.17243e-07	0.000377664	7443.22	10851	4035.43	1.42703	7725.78	13648.4	11178.8	3716.78	3907.41	4482.11
WNT5A	0.937514	WNT5A	7153.2	1.88283	0.386629	4.86986	1.11677e-06	0.000429161	7153.2	11749.9	2556.48	2.20042	9141.74	11260.7	14847.3	3038.45	1185.88	3445.11
KCNS3	0.923656	KCNS3	192.024	2.38609	0.477204	5.00015	5.7286e-07	0.00027518	192.024	346.654	37.3949	3.21258	276.368	528.13	235.464	39.4739	10.348	62.3629
MLPH	0.917218	MLPH	462.416	1.5278	0.487424	3.13444	0.0017218	0.084422	462.416	749.141	175.691	2.0922	615.287	847.841	784.295	32.2024	240.074	254.797
ITGB2	0.912312	ITGB2	311.113	2.31403	0.38335	6.03635	1.57642e-09	2.47827e-06	311.113	539.163	83.0636	2.69843	508.38	740.596	368.514	103.879	45.5312	99.7807
PLCB4	0.910438	PLCB4	1424.91	1.88203	0.355703	5.29103	1.21631e-07	8.764e-05	1424.91	2321.19	528.628	2.13454	1636.6	2724.63	2602.35	510.045	753.335	322.505
PTPRE	0.909989	PTPRE	291.419	1.93943	0.51452	3.7694	0.000163638	0.0179101	291.419	513.728	69.1105	2.89403	449.239	782.078	309.867	101.801	9.31321	96.2171
TMEM158	0.907742	TMEM158	886.109	2.13804	0.504076	4.2415	2.22033e-05	0.0041735	886.109	1584.89	187.332	3.08071	1443.25	2395.81	915.594	99.7236	56.914	405.359
EPHB1	0.906237	EPHB1	402.381	2.01538	0.285156	7.06764	1.5759e-12	3.4065e-09	402.381	658.792	145.97	2.17415	760.864	672.81	542.704	163.09	105.55	169.271
CHN1	0.902474	CHN1	1248.25	1.61257	0.3426	4.70685	2.51575e-06	0.000884828	1248.25	1942.39	554.109	1.80959	1865.2	2624.46	1337.5	468.493	429.442	764.391
DCHS1	0.89622	DCHS1	631.768	1.12802	0.547647	2.05976	0.0394217	0.449387	631.768	1020.13	243.41	2.06729	989.464	1024.9	1046.02	36.3576	31.044	662.829
AK5	0.892484	AK5	2197.68	1.59331	0.307157	5.18729	2.13378e-07	0.00012724	2197.68	3383.32	1012.04	1.74117	2162.04	4476.97	3510.95	987.887	1127.93	920.298
PDGFC	0.890757	PDGFC	4199.34	1.02974	0.287453	3.58229	0.00034059	0.0295098	4199.34	5741.33	2657.35	1.1114	6198.37	5875.2	5150.44	3627.45	1945.43	2399.19
TRIM14	0.87315	TRIM14	616.499	1.96468	0.463909	4.23506	2.28491e-05	0.00423726	616.499	1054.54	178.461	2.56293	1238.54	988.474	936.602	120.499	62.0881	352.796
GAS6	0.865074	GAS6	39306.6	1.63348	0.401386	4.06961	4.70928e-05	0.00714365	39306.6	62361.6	16251.7	1.94007	53570.9	97054.6	36459.2	12872.7	11561.8	24320.6
FAM180A	0.850963	FAM180A	3127.49	1.7028	0.379794	4.4835	7.34293e-06	0.00189524	3127.49	4987.08	1267.9	1.97575	3799.77	8116.21	3045.27	1543.64	1273.84	986.225
HAS2	0.840972	HAS2	6989.96	2.01468	0.470563	4.28143	1.857e-05	0.00369117	6989.96	12072.1	1907.86	2.66164	12913.1	17769.3	5533.83	1016.97	1108.27	3598.34
MYBL1	0.82738	MYBL1	927.182	1.67581	0.349335	4.79713	1.60952e-06	0.000592202	927.182	1460.53	393.833	1.89084	1829.94	1597.54	954.109	526.665	262.839	391.995
MXRA5P1	0.797822	MXRA5P1	274.035	3.17955	0.541212	5.87487	4.23171e-09	5.62915e-06	274.035	540.206	7.86279	6.10233	688.075	807.372	125.172	19.737	2.0696	1.7818
TNS3	0.784498	TNS3	5908.05	1.20771	0.449851	2.6847	0.00725959	0.196928	5908.05	8781.29	3034.81	1.53283	4998.5	11526.8	9818.57	1276.67	2443.16	5384.59
GRIA1	0.784385	GRIA1	238.256	0.311373	0.367641	0.846947	0.397025	0.894793	238.256	424.84	51.6721	3.03946	37.5314	825.583	411.405	0	0	155.016
APCDD1L	0.781911	APCDD1L	1758.28	1.24743	0.29997	4.1585	3.20341e-05	0.00558957	1758.28	2529.14	987.425	1.3569	2930.86	1985.04	2671.5	1276.67	698.491	987.116
EMB	0.771958	EMB	1848.4	1.08233	0.530505	2.0402	0.0413308	0.458991	1848.4	2833.7	863.092	1.7151	3614.39	2627.5	2259.22	116.344	414.955	2057.98
ENPP1	0.766301	ENPP1	1513.43	2.19988	0.316985	6.94001	3.9206e-12	7.53322e-09	1513.43	2550.56	476.289	2.42091	3683.76	2175.25	1792.67	533.937	464.626	430.304
KIAA1644	0.763776	KIAA1644	772.445	1.80967	0.520896	3.47414	0.000512487	0.0383656	772.445	1346.77	198.124	2.76502	433.317	2815.68	791.298	116.344	86.9233	391.105
TNC	0.745609	TNC	38813.1	1.60358	0.525522	3.0514	0.00227778	0.0977412	38813.1	65924.5	11701.7	2.4941	54199.9	128357	15216.7	5135.77	5954.24	24015.1
SHMT1	0.735128	SHMT1	400.401	1.25598	0.378502	3.31829	0.000905715	0.0577953	400.401	586.776	214.027	1.45502	286.603	860.994	612.73	210.874	198.682	232.525
IRX3	0.731572	IRX3	363.506	0.944216	0.44909	2.10251	0.0355087	0.425834	363.506	506.107	220.905	1.19602	468.574	598.952	450.795	429.019	104.515	129.18
DKK2	0.730953	DKK2	704.571	3.00029	0.532953	5.62956			704.571	1369.36	39.7841	5.10516	504.968	3182.95	420.158	12.4655	38.2876	68.5992
IL7R	0.726468	IL7R	2180.43	0.873485	0.512449	1.70453	0.0882823	0.615095	2180.43	3089.32	1271.54	1.28071	2472.52	4474.94	2320.5	356.304	537.062	2921.26
AIM1	0.725672	AIM1	1016.68	1.86591	0.529263	3.52548			1016.68	1803.61	229.746	2.97277	595.953	4022.69	792.173	454.989	146.942	87.3081
MME	0.721325	MME	10226.3	0.880609	0.546157	1.61237	0.106881	0.645126	10226.3	15299.1	5153.4	1.56985	5795.76	25209.6	14892	1041.9	941.669	13476.6
LSS	0.719087	LSS	11783.4	1.0691	0.409734	2.60926	0.00907371	0.219956	11783.4	16699.3	6867.58	1.28192	6879.62	26505.7	16712.7	7324.49	5569.3	7708.95
TFAP2C	0.714391	TFAP2C	278.148	1.26153	0.510107	2.47308			278.148	552.684	3.61289	7.25716	139.89	1365.85	152.307	1.03879	0	9.79989
RUNX3	0.714284	RUNX3	182.864	3.26861	0.543568	6.01325			182.864	362.422	3.30676	6.77611	106.908	889.323	91.0342	1.03879	6.20881	2.6727
AMDHD2	0.709992	AMDHD2	1124.25	1.13885	0.436556	2.60871	0.00908835	0.219956	1124.25	1635.44	613.048	1.41561	615.287	2753.97	1537.08	678.328	441.86	718.955
LRRC15	0.70977	LRRC15	2657.33	1.66338	0.507901	3.27501	0.00105658	0.0619368	2657.33	4475.32	839.348	2.41465	2049.44	9860.46	1516.07	596.264	545.34	1376.44
HS1BP3	0.701937	HS1BP3	1429.9	0.854553	0.400496	2.13374	0.0328644	0.411322	1429.9	1912.48	947.321	1.01352	938.285	2770.15	2029.01	667.94	853.711	1320.31
MKX	0.701738	MKX	1082.17	1.42068	0.54647	2.59973	0.00932969	0.223222	1082.17	1854.42	309.926	2.58097	1000.84	1786.74	2775.67	154.779	18.6264	756.373
TENM2	0.682779	TENM2	2754.88	1.75913	0.536166	3.28094	0.00103463	0.0615364	2754.88	4866.67	643.084	2.91986	2452.05	11498.5	649.494	595.225	322.858	1011.17
GPR37	0.680725	GPR37	347.174	0.575874	0.416016	1.38426	0.166279	0.743791	347.174	684.846	9.50292	6.17126	453.789	1504.46	96.2862	0	0	28.5088
FADS1	0.67111	FADS1	12395.4	0.852805	0.413532	2.06225	0.0391843	0.448751	12395.4	16630.8	8159.9	1.02724	7066.14	20112.5	22713.9	7097	5954.24	11428.4
CADM1	0.670852	CADM1	1530.95	0.949675	0.499537	1.90111	0.0572878	0.525507	1530.95	2903.38	158.519	4.19501	4491.26	1095.72	3123.17	4.15515	7.24361	464.158
GPNMB	0.667409	GPNMB	22296.6	0.921591	0.396555	2.32399	0.0201258	0.332094	22296.6	30328	14265.2	1.08814	15548.2	46449.2	28986.5	14455.8	9619.51	18720.5
MMP1	0.666516	MMP1	12119	0.810592	0.52254	1.55125	0.120841	0.671506	12119	20723.3	3514.7	2.55978	9941.27	49413.6	2815.06	717.802	708.839	9117.46
CSPG4	0.662161	CSPG4	3878.29	0.917164	0.45249	2.02693	0.04267	0.466033	3878.29	5368.47	2388.11	1.16864	4300.19	8683.8	3121.42	1774.25	4190.94	1199.15
SSTR1	0.662073	SSTR1	1947.84	1.05867	0.493826	2.14382	0.0320474	0.4066	1947.84	2862.29	1033.39	1.46979	3935.11	3260.85	1390.9	2163.79	429.442	506.921
HLA-B	0.661327	HLA-B	11127.2	0.74378	0.39465	1.88465	0.0594765	0.533745	11127.2	14406.5	7847.94	0.87633	15687	11969.9	15562.5	3739.64	7018.02	12786.2
SLC7A8	0.656708	SLC7A8	1096	1.01947	0.539923	1.88817	0.059003	0.532128	1096	1680	512.003	1.71424	286.603	3514.8	1238.59	250.348	180.055	1105.61
ENPP2	0.649492	ENPP2	10495.7	1.37218	0.550704	2.49168	0.0127141	0.263188	10495.7	18308.3	2683.2	2.77047	1352.27	47630.9	5941.73	2334.16	630.194	5085.25
ST6GALNAC5	0.641676	ST6GALNAC5	970.919	1.79301	0.54307	3.30162	0.000961288	0.0601449	970.919	1747.2	194.639	3.16617	2590.8	560.506	2090.29	48.823	42.4268	492.667
HMOX1	0.641075	HMOX1	7229.3	0.715816	0.493364	1.45089	0.146812	0.711894	7229.3	9620.35	4838.25	0.991605	2924.04	13199.2	12737.8	3474.74	2152.39	8887.61
CPXM2	0.630703	CPXM2	2190.1	0.753417	0.546751	1.37799	0.168207	0.746002	2190.1	3146.42	1233.78	1.35063	2924.04	5688.02	827.186	876.737	99.3409	2725.26
STC1	0.629666	STC1	342.669	0.937323	0.550743	1.70192	0.0887695	0.616256	342.669	545.598	139.74	1.96509	264.994	1260.63	111.167	30.1248	17.5916	371.505
CTSK	0.629574	CTSK	30492.1	0.866884	0.536734	1.61511	0.106288	0.644245	30492.1	44406.8	16577.4	1.42156	9306.65	86411	37502.6	10368.1	4015.03	35349.1
CGNL1	0.623453	CGNL1	358.603	1.82709	0.404716	4.51451	6.3464e-06	0.00174204	358.603	587.621	129.586	2.18098	703.998	341.969	716.895	104.918	80.7145	203.125
CELF2	0.622643	CELF2	1736.6	0.756069	0.483155	1.56486	0.117616	0.66547	1736.6	2327.34	1145.87	1.02224	937.147	3647.34	2397.53	867.388	473.939	2096.28
PREX1	0.622614	PREX1	327.75	0.859989	0.506811	1.69686	0.0897224	0.617031	327.75	460.282	195.218	1.23744	293.427	735.538	351.882	61.2885	420.129	104.235
FASN	0.617013	FASN	15467.7	0.790166	0.400834	1.9713	0.0486892	0.492964	15467.7	20323.3	10612	0.937437	9553.44	23006	28410.6	10158.3	7242.57	14435.2
LPIN1	0.615729	LPIN1	5137.04	0.887758	0.345412	2.57014	0.0101656	0.233425	5137.04	6846.3	3427.78	0.998049	3926.01	8972.14	7640.75	3911.04	2579.76	3792.56
LINC00856	0.608304	LINC00856	225.709	0.607258	0.540945	1.12259	0.261612	0.825893	225.709	302.644	148.775	1.02449	75.0628	405.709	427.161	79.9866	26.9048	339.432
NES	0.60486	NES	1025.23	1.16703	0.525473	2.22091	0.0263568	0.375919	1025.23	1594.3	456.17	1.80527	2320.12	2256.19	206.578	287.744	814.388	266.379
Pearson r < 0.6
KCNJ2	0.598297
SLC17A9	0.591687
COL13A1	0.590481
LBH	0.587955
GREM1	0.586165
ARHGEF28	0.567658
VIT	0.564214
PAQR4	0.563608
GNPDA1	0.557911
PTN	0.557858
KIT	0.550669
WISP2	0.543874
TCF19	0.539094
TNFSF9	0.527354
S100A4	0.522458
SCD	0.519725
MASP1	0.516466
DENND2A	0.505798
NCAM1	0.502516
RGS2	0.498195
SGIP1	0.496676
ANPEP	0.4835
OLFML2A	0.482787
HLA-H	0.480902
RRM2	0.480594
ADAM33	0.478401
MXRA5	0.474956
QPRT	0.463398
LOXL4	0.457668
TNFSF4	0.455997
FAM46C	0.450791
S1PR3	0.447686
NRXN2	0.445971
ZNF367	0.444655
CDCP1	0.442647
DRAM1	0.439896
HSD17B14	0.439517
PAX3	0.438162
LSAMP	0.434951
LRRN4CL	0.426493
PRELP	0.423785
PTGDS	0.416932
ASPA	0.41592
MAFB	0.411259
SAA1	0.409255
CELSR1	0.393473
CTHRC1	0.388406
CCNE2	0.386872
OAS3	0.380479
SQSTM1	0.36043
BST2	0.360201
XRRA1	0.359262
DTL	0.348769
FTH1	0.345219
NFASC	0.344709
PARD6G	0.343495
IRS2	0.34288
CLSPN	0.341103
PPAP2C	0.337884
GALNT16	0.332735
KIF26B	0.331951
SORCS2	0.325995
ZFP36L2	0.318541
SH3RF2	0.317855
COL11A1	0.315754
F3	0.311161
PODNL1	0.306175
NRP2	0.305282
FNDC1	0.303893
AR	0.29855
PPAPDC1A	0.295897
ARMC9	0.29122
SYT1	0.290987
FOXF1	0.288794
FAM111B	0.28704
DPYSL4	0.284636
FAM107B	0.282774
PTPRD	0.278671
OAS2	0.271458
SERPINB7	0.266881
GALNT15	0.265285
CMKLR1	0.260392
RP3-428L16.2	0.260198
AC007362.1	0.256291
VAT1L	0.255002
DSG2	0.254481
SV2A	0.253762
OSR2	0.247616
KCNQ5	0.241097
PCDH10	0.23804
MAP3K7CL	0.236943
SEPP1	0.231764
SPP1	0.229661
HAPLN1	0.229126
FAM21B	0.225908
LRRC2	0.225233
TENM3	0.224693
CAV1	0.223252
TGFBR3	0.221812
FAM20A	0.212862
C1QTNF3	0.211459
GAS7	0.209504
LYPD6B	0.207956
CDC6	0.203479
RP11-343H5.4	0.200177
CACNA1A	0.190132
TBC1D8	0.184179
SLC6A6	0.182828
TCF7	0.17983
ACKR3	0.175489
DMKN	0.171895
MCTP2	0.171174
NR3C2	0.163548
NTM	0.157723
ZSCAN31	0.150273
DAB1	0.147146
SDC1	0.144374
SMO	0.141609
ESM1	0.137371
EPHB2	0.137125
EDIL3	0.124515
TGFB2	0.124109
RASGRF2	0.119761
EPHA4	0.118942
ESPNL	0.116863
ACTA2	0.1127
TOR4A	0.102892
FGF5	0.100752
FGF1	0.100421
B3GALT2	0.0967867
PSG4	0.0961301
MAOA	0.0959379
CSRP2	0.0924151
NEFM	0.0889277
SEMA4B	0.0872194
GALNT13	0.0871886
MX1	0.0841576
MMP9	0.0796569
TMEM132A	0.0765088
P4HA3	0.0732601
LEPREL1	0.0724033
AKR1B10	0.0708569
SEZ6L2	0.0702036
SERTAD4	0.0627055
FBLN1	0.0602285
THBS3	0.0596582
SLC24A3	0.051849
CXCL12	0.0514531
PLXDC2	0.0510378
CRABP2	0.0496071
FOS	0.0447777
ZFP36	0.036623
GSTM1	0.0301742
FGF10	0.0189533
CHRM2	0.0161646
PCDH7	0.0143667
ITGA2	0.0142442
MTUS1	0.0142025
FBN2	0.0139009
HEPH	0.0131278
SPON1	0.00419611
CTSH	0.00398558
PCYT1B	0.00333034
PKIA	0.000600571
DSC3	-0.00790258
GREM2	-0.0101465
DIRAS2	-0.01187
TGM2	-0.0155977
PPME1	-0.0160304
SCN2A	-0.0190532
ENC1	-0.0208072
SOX4	-0.0209973
ACVRL1	-0.0217274
CDH2	-0.0339402
NEFL	-0.0377885
MFAP4	-0.0429835
PTGS1	-0.0432726
MMP3	-0.0491081
PORCN	-0.0503964
CFHR1	-0.0588127
TSTD1	-0.0625078
TM4SF1	-0.06858
ICAM1	-0.0691669
ITGA8	-0.0799001
CRISPLD1	-0.0825243
TSPAN13	-0.0839227
FAM84B	-0.0892663
THNSL2	-0.0961139
CLGN	-0.1016
SNTB1	-0.102276
PTGER3	-0.102319
SIM1	-0.107489
KIAA1456	-0.109717
SEMA3D	-0.116058
PIEZO2	-0.117222
NPR3	-0.119313
FGF9	-0.11956
PPL	-0.121349
ULBP2	-0.122417
HTRA3	-0.131418
FRAS1	-0.135294
DAPK1	-0.140436
PTCHD4	-0.142423
MGLL	-0.142921
PDGFRL	-0.151263
GPAT2	-0.157811
SFRP1	-0.159207
HTR2A	-0.16093
IL20RB	-0.16263
OPCML	-0.163654
PLEKHG4	-0.168955
AKR1B1	-0.169911
SELENBP1	-0.180867
ABLIM3	-0.182583
RBP1	-0.189298
RP11-958N24.2	-0.196477
NR2F1	-0.197499
SOD2	-0.202873
FBXO2	-0.203069
SAMD11	-0.205385
EPB41L3	-0.214016
MGAM	-0.216742
SFRP2	-0.218347
RSPO3	-0.219406
CDKN2B	-0.220211
LINGO2	-0.221809
GALNT3	-0.222058
CLU	-0.22459
LAMC2	-0.233145
PKD1P5	-0.234093
CDH6	-0.23529
CYP3A7	-0.235699
SERPING1	-0.237989
PKP2	-0.24464
BCHE	-0.246285
SVEP1	-0.247779
PRUNE2	-0.24893
TBX15	-0.252095
A4GALT	-0.258402
RARRES1	-0.258973
ZMAT4	-0.267125
LOXL1	-0.268681
MOXD1	-0.278064
EML1	-0.278113
ADAMTS5	-0.278412
PARM1	-0.285714
ULBP1	-0.286549
COL5A3	-0.289102
GRK5	-0.296963
CD200	-0.297824
SFRP4	-0.300392
IL18R1	-0.300805
LAMA2	-0.311445
ANXA3	-0.312618
SLC9A3R2	-0.317325
DHRS3	-0.318643
PLD5	-0.319091
FAIM2	-0.323208
RPSAP58	-0.323798
FAM65B	-0.326889
GYPE	-0.326989
ID2	-0.331798
SLIT3	-0.332983
MYH2	-0.337775
COL14A1	-0.338364
THSD4	-0.345201
SMURF2	-0.35101
CPA4	-0.355871
C3	-0.356995
WNT2B	-0.359604
UNC13A	-0.368536
SECTM1	-0.379157
RP11-175K6.1	-0.379375
EBF1	-0.384598
SLC29A1	-0.387828
GPRC5B	-0.388612
PGM5	-0.390698
SNED1	-0.390731
LRRC32	-0.390859
COL4A2	-0.392049
RDH10	-0.401522
ELTD1	-0.403178
OLFML1	-0.408722
H19	-0.414719
EMILIN2	-0.421118
ST3GAL5	-0.423976
LPPR4	-0.42945
CHN2	-0.430535
LOXL3	-0.434418
PCGF5	-0.436081
SUSD2	-0.436553
PODXL	-0.43708
RGS4	-0.437835
MEOX2	-0.451944
AKAP12	-0.453903
COL4A1	-0.455434
IL1RL1	-0.455772
ABI3BP	-0.460143
KAL1	-0.461946
TMEM178B	-0.46741
ARHGAP26	-0.467529
VEPH1	-0.467533
NR1D1	-0.47118
TIMP3	-0.475187
SPOCK1	-0.478668
NEK7	-0.484657
PTX3	-0.492177
MICAL2	-0.499422
COMP	-0.500165
CD9	-0.501594
TLR4	-0.50721
KRT16	-0.509379
SBSPON	-0.513456
CLEC3B	-0.513719
EBF3	-0.515133
FHL1	-0.520814
STK32B	-0.523034
CCND2	-0.523786
KLF4	-0.525444
MFAP3L	-0.527407
ANKRD1	-0.532996
PADI2	-0.533522
FOXC2	-0.536582
GPR133	-0.539584
EBF2	-0.539641
DSP	-0.541915
LRRC17	-0.544983
PTGS2	-0.547532
TNXB	-0.549097
IL33	-0.556487
LTBP1	-0.560516
ADH1B	-0.561623
PLXNA2	-0.566655
MCF2L	-0.570352
GALNT12	-0.572802
HECW2	-0.573035
TINAGL1	-0.574266
FLT1	-0.579215
ABCC9	-0.581274
PRSS23	-0.581416
ATF5	-0.585262
IGFBP7	-0.588197
TEK	-0.591868
CFH	-0.592136
MRVI1	-0.594314
CKB	-0.594412
NMNAT2	-0.596305
RP11-184M15.1	-0.597738
APOL3	-0.59993
COL3A1	-0.599961
HSPB7	-0.602718
SIX2	-0.603232
SCUBE3	-0.605607
CYP1B1	-0.605608
CTGF	-0.607638
PI16	-0.60777
TNFAIP6	-0.610577
TNFAIP3	-0.613368
KBTBD8	-0.615197
SERPINB2	-0.618524
LPCAT4	-0.618807
KRT14	-0.619038
SORBS2	-0.62263
NOV	-0.623884
SRGN	-0.625155
ERCC6	-0.625231
TFPI2	-0.625663
UACA	-0.626329
APOL1	-0.627074
ID3	-0.629032
PDE1A	-0.630377
ID1	-0.634846
SYT15	-0.634941
TRPC4	-0.636491
ABCA9	-0.640507
KRT34	-0.642516
PLA2G4A	-0.642666
F2R	-0.643379
FMOD	-0.64352
MYH10	-0.644312
CD36	-0.644599
GPX3	-0.648525
ALCAM	-0.649308
KCTD12	-0.649372
FAM212B	-0.652029
CACNA1H	-0.653425
KLHDC7B	-0.656283
NTN4	-0.657063
DMD	-0.657271
LACC1	-0.660484
NCKAP5	-0.661118
HAS1	-0.661204
ADAMTS7	-0.664198
ANK3	-0.664945
FBLN2	-0.665493
C10orf10	-0.666247
EFEMP1	-0.667509
PPP1R14A	-0.671078
ACAN	-0.67236
PDE5A	-0.672926
ENG	-0.673211
RHOJ	-0.673346
GPR116	-0.673623
RELN	-0.674145
CYGB	-0.677039
CTD-2314B22.3	-0.681289
NOTCH3	-0.682628
KIAA1671	-0.683963
PRG4	-0.686491
FGL2	-0.688773
ELN	-0.691465
GBP3	-0.691511
MGST1	-0.693899
ERBB3	-0.69575
PCOLCE2	-0.695998
PCDH1	-0.699551
ZNF423	-0.70012
PEAR1	-0.701716
USP53	-0.705566
JAG1	-0.708292
SLC12A6	-0.710097
HSPB6	-0.712362
ABLIM1	-0.714266
PLCB1	-0.715715
CACNB4	-0.716416
LIPG	-0.716901
PLAT	-0.719597
KLHL13	-0.730639
AP000525.9	-0.732095
WNT2	-0.737657
SH2D4A	-0.744135
NID2	-0.746646
PLCL1	-0.749315
KRT18	-0.756628
PALM	-0.762538
AADAC	-0.771138
FZD4	-0.77766
GPRC5A	-0.777712
SESN3	-0.77825
KIAA1755	-0.781381
ADAMTS15	-0.781851
SULT1A1	-0.78547
PNMA2	-0.8113
CRLF1	-0.816617
INMT	-0.819
PTGIS	-0.819443
MEDAG	-0.830532
MGP	-0.83059
DCLK1	-0.860183
ADAMTS1	-0.881551
ABCA8	-0.907029
ZNF704	-0.910089
SNHG5	-0.964857
