# Supplementary material for: Stromal NRG1 in luminal breast cancer defines pro-fibrotic and migratory cancer-associated fibroblasts
Source: Oncogene. 2021 Mar 10;40(15):2651–66. doi: 10.1038/s41388-021-01719-3 (PMC8049869; doi:10.1038/s41388-021-01719-3)
Supplement: Supplementary file 15 — Table S8 [file 41388_2021_1719_MOESM15_ESM.xlsx]

## Sheet: Table S8
Table S8. Materials and methods
ANTIBODIES				PRIMERS					siRNA
PROTEIN	SUPPLIER	DILUTION		GENE	SEQUENCE (5'-3')	UPL Probe		GENE	TARGET SEQUENCE	siRNA no.
EGFR	CST4267	1/1000		ACTA2	ctgttccagccatccttcat	#58		Non-targeting siRNA (NTC)	UGGUUUACAUGUCGACUAA	D-001810-01-05
HER2	MS-730-P-A	1/400			tcatgatgctgttgtaggtggt				UGGUUUACAUGUUGUGUGA	D-001810-02-15
HER4	ab32375	1/1000		FAP	tggcgatgaacaatatcctaga	#19		NRG1	UUUCAAACCCCUCGAGAUA	J-004608-09 (#1)
HER3	CST12708	1/1000			atccgaacaacgggattctt				GGGGAGUGCUUCAUGGUGA	J-004608-11 (#3)
Tubulin	CST2144	1/1000		NRG1	gatcagcaaattaggaaatgacag	#53
p-HER3	CST4791	1/1000			ggcataccagtgatgatctcg
AKT	CST9272	1/1000		ITGB2	gtgggggagctgtctgag	#67
p-AKT	CST9271	1/1000			ggaagaccctggaggagagt
ERK	CST9102	1/1000		EPHB1	gggtcgtgttcgttgtgtc	#49
p-ERK	CST4370	1/1000			tgctataagcccgtttcctg
GAPDH	CST2118	1/1000		HAS2	gttgggggagatgtccaga	#73
ACTA2	ab7817	1/300			cctttctatattaaaagccatccaat
FN1	ab32419	1/1000		ACTB	ggatgccacaggactcca	#11
E-cad	CST3195	1/1000			attggcaatgagcggttc
NRG1	CST2573	1/1000		GAPDH	gagtccactggcgtcttcac	#45			J-003268-12, Dharmacon): GAAACGACCUUCUAUGACG
p-ADAM17	SAB4301529	1/1000			gttcacacccatgacgaaca
MET	CST 3148	1/1000		EGFR	acacagaatctatacccaccagagt	#50
p-MET	CST 3129	1/1000			atcaactcccaaacagtcac
CD44	CST 5640	1/1000		HER3	cacaatgccgacctctcc	#86
FAK	CST 3285	1/1000			cacgaggacatagcctgtca
p-FAK	CST 3283	1/1000		HER2	cccagggagtatgtgaatgc	#45
PKCδ	CST 9616	1/1000			caggccacacactggtca
p-PKCα	Millipore 06-822	1/1000		HER4	aggagtgaaattggacacagc	#51
p-PKCβ	CST 9375	1/1000			tctcggtatacaaactggtttcc
c-RAF	CST 9422	1/1000
p-c-RAF	CST 9421	1/1000
MEK1	BD 610122	1/1000
p-MEK1 (Ser298)	CST 9128	1/1000
p-MEK1/2 (Ser217-220)	CST 9154	1/1000
JNK1	CST3708	1/1000
p-JNK	CST 4668	1/1000
c-JUN	CST 9165	1/1000
p-c-JUN	CST 9164	1/1000
S6	CST 2217	1/1000
p-S6	CST 4858	1/1000
4E-BP1	CST 9644	1/1000
p-4E-BP1	CST 2855	1/1000
